# Supplementary material for: The FTZ-F1 gene encodes two functionally distinct nuclear receptor isoforms in the ectoparasitic copepod salmon louse (Lepeophtheirus salmonis)
Source: PLoS One. 2021 May 20;16(5):e0251575. doi: 10.1371/journal.pone.0251575 (PMC8136749; doi:10.1371/journal.pone.0251575)
Supplement: S2 Table — (XLSX) [file pone.0251575.s007.xlsx]

## Sheet: bFTZ-F1 DESeq2
S2 Table. Differential expression analysis of FTZ-F1 isoform knockdown.
Differential expression analysis of bFTZ-F1 knockdown lice using DESeq2. Genes sorted by lowest to highest P-adjusted value. Genes with a P-adjusted value 0.05 or lower is deemed to be differentially expressed.
GeneID	Base mean	log2(FC)	StdErr	Wald-Stats	P-value	P-adj
EMLSAT00000007746	3081.6	4.84632	0.162638	29.7982	4.11819e-195	4.52466e-191
EMLSAT00000005796	6675.56	3.45844	0.14142	24.4551	4.43609e-132	2.43696e-128
EMLSAT00000007548	3568.91	3.55642	0.149287	23.8226	1.94606e-125	7.12714e-122
EMLSAT00000012286	4533.57	2.68787	0.12857	20.9059	4.73671e-97	1.30106e-93
EMLSAT00000001424	1083.05	3.34669	0.161586	20.7115	2.72596e-95	5.99002e-92
EMLSAT00000005947	3878.39	3.05266	0.147816	20.6518	9.40855e-95	1.72286e-91
EMLSAT00000008421	751.205	3.29588	0.164635	20.0193	3.74282e-89	5.87462e-86
EMLSAT00000003841	1245.21	3.01061	0.158421	19.0039	1.58384e-80	2.1752e-77
EMLSAT00000007268	528.769	3.15485	0.171854	18.3578	2.86155e-75	3.49332e-72
EMLSAT00000004580	6978.06	-2.11026	0.117726	-17.9252	7.49583e-72	8.23567e-69
EMLSAT00000010290	197.734	3.60748	0.203651	17.714	3.26851e-70	3.26465e-67
EMLSAT00000012746	441.67	2.67842	0.16026	16.7129	1.05548e-62	9.66382e-60
EMLSAT00000008675	514.321	3.14759	0.188578	16.6912	1.51828e-62	1.28318e-59
EMLSAT00000008660	347.024	-2.88314	0.175463	-16.4316	1.1355e-60	8.91124e-58
EMLSAT00000005209	5478.76	2.03351	0.123797	16.4261	1.24331e-60	9.10685e-58
EMLSAT00000000408	366.661	3.03645	0.189859	15.9932	1.42542e-57	9.78817e-55
EMLSAT00000000268	1441.48	2.20739	0.146443	15.0734	2.42434e-51	1.56684e-48
EMLSAT00000003151	404.587	-2.42846	0.163907	-14.8161	1.15242e-49	7.03423e-47
EMLSAT00000006984	1292.33	-2.2746	0.155447	-14.6326	1.73958e-48	1.00594e-45
EMLSAT00000006904	1038.83	2.22377	0.15245	14.5869	3.40403e-48	1.87e-45
EMLSAT00000005362	957.561	-2.14503	0.147602	-14.5325	7.54292e-48	3.94638e-45
EMLSAT00000008252	403.124	-2.43027	0.172094	-14.1218	2.78914e-45	1.39292e-42
EMLSAT00000002324	3013.86	1.6957	0.131508	12.8942	4.85282e-38	2.31817e-35
EMLSAT00000006178	2506.16	-1.44599	0.123058	-11.7505	7.02034e-32	3.21385e-29
EMLSAT00000008858	714.843	1.77755	0.154576	11.4995	1.32671e-30	5.83061e-28
EMLSAT00000006428	133.881	2.38087	0.213865	11.1326	8.70828e-29	3.67992e-26
EMLSAT00000004344	2238.65	1.46827	0.132002	11.1231	9.68893e-29	3.94268e-26
EMLSAT00000004722	9118.52	1.51453	0.138331	10.9486	6.74909e-28	2.6483e-25
EMLSAT00000005998	2751.38	-1.70087	0.157266	-10.8152	2.91543e-27	1.10455e-24
EMLSAT00000000614	81.3005	2.31036	0.214517	10.77	4.76758e-27	1.74605e-24
EMLSAT00000007630	232.631	1.89508	0.177713	10.6637	1.5047e-26	5.33294e-24
EMLSAT00000011454	4329.57	1.36654	0.129917	10.5185	7.09794e-26	2.43703e-23
EMLSAT00000000734	14826.6	1.48074	0.141843	10.4393	1.63975e-25	5.45938e-23
EMLSAT00000006435	8343.17	1.52879	0.148367	10.3042	6.74827e-25	2.18068e-22
EMLSAT00000008877	1458.32	-1.29167	0.125747	-10.272	9.42253e-25	2.95787e-22
EMLSAT00000011139	868.405	-1.42905	0.144996	-9.85578	6.47115e-23	1.97496e-20
EMLSAT00000011885	28714.6	1.28221	0.130977	9.78959	1.24805e-22	3.70604e-20
EMLSAT00000007859	142.552	1.92489	0.201787	9.53923	1.43897e-21	4.16052e-19
EMLSAT00000003928	1901.48	1.31577	0.139173	9.45425	3.25357e-21	9.16589e-19
EMLSAT00000009524	3302.62	1.24256	0.132164	9.40159	5.37442e-21	1.47622e-18
EMLSAT00000011190	1380.66	1.217	0.130186	9.34819	8.9163e-21	2.38935e-18
EMLSAT00000010392	477.789	-1.4396	0.154982	-9.28886	1.5595e-20	4.07957e-18
EMLSAT00000002959	94.4341	1.94032	0.213009	9.10909	8.3075e-20	2.12266e-17
EMLSAT00000004371	405.109	1.61909	0.178466	9.07223	1.16606e-19	2.9117e-17
EMLSAT00000005166	1719.83	1.49771	0.168436	8.8919	6.00713e-19	1.46668e-16
EMLSAT00000009658	4275.76	1.14967	0.130957	8.77901	1.64913e-18	3.93891e-16
EMLSAT00000000841	6509.62	1.1832	0.135437	8.73619	2.41106e-18	5.63624e-16
EMLSAT00000000486	134.698	-1.74105	0.201059	-8.6594	4.74253e-18	1.08555e-15
EMLSAT00000004729	97.6449	1.77081	0.20942	8.45577	2.77258e-17	6.21681e-15
EMLSAT00000012915	807.422	1.27074	0.153761	8.26435	1.40459e-16	3.08646e-14
EMLSAT00000009947	6743.47	-1.09311	0.133154	-8.20936	2.22376e-16	4.79068e-14
EMLSAT00000006690	6570.97	-0.943212	0.116406	-8.10278	5.37171e-16	1.13498e-13
EMLSAT00000012449	183.45	1.5312	0.193104	7.92944	2.2014e-15	4.56354e-13
EMLSAT00000000706	6300.49	-1.10464	0.140663	-7.85313	4.05769e-15	8.25589e-13
EMLSAT00000000852	7137.04	-0.930506	0.12003	-7.75226	9.02733e-15	1.80333e-12
EMLSAT00000012797	890.507	-1.03004	0.135037	-7.62786	2.38682e-14	4.68285e-12
EMLSAT00000005727	566.53	-1.12017	0.147263	-7.60657	2.81462e-14	5.42531e-12
EMLSAT00000008177	389.83	-1.41224	0.186494	-7.57255	3.65981e-14	6.93282e-12
EMLSAT00000012755	123.042	-1.51566	0.200548	-7.55759	4.10621e-14	7.64659e-12
EMLSAT00000012732	10620.8	0.885039	0.117715	7.51849	5.54121e-14	1.01469e-11
EMLSAT00000007860	76.8973	1.58688	0.214312	7.40454	1.31608e-13	2.37046e-11
EMLSAT00000001971	967.373	-1.01634	0.138712	-7.32694	2.35465e-13	4.17267e-11
EMLSAT00000004649	48.3925	-1.58762	0.216765	-7.32418	2.40372e-13	4.19201e-11
EMLSAT00000002046	4149.56	-0.92127	0.127046	-7.25146	4.123e-13	7.07803e-11
EMLSAT00000010265	3628.49	1.55192	0.216405	7.17138	7.42461e-13	1.25499e-10
EMLSAT00000000705	850.414	-0.980589	0.13687	-7.16437	7.81466e-13	1.3009e-10
EMLSAT00000012228	817.304	0.9981	0.13936	7.16201	7.95039e-13	1.30374e-10
EMLSAT00000004741	242.416	1.31516	0.184615	7.12379	1.04996e-12	1.69646e-10
EMLSAT00000004387	264.439	-1.2169	0.17094	-7.11889	1.08797e-12	1.73239e-10
EMLSAT00000010532	2674.74	-0.883496	0.124227	-7.11197	1.14398e-12	1.79555e-10
EMLSAT00000004826	2529.93	-0.93971	0.133161	-7.05696	1.70183e-12	2.63352e-10
EMLSAT00000012099	1734.29	0.956282	0.135643	7.04997	1.78956e-12	2.73081e-10
EMLSAT00000002313	6304.68	0.838042	0.122329	6.85072	7.34786e-12	1.1059e-09
EMLSAT00000009546	138.189	-1.38858	0.203826	-6.81258	9.58614e-12	1.42328e-09
EMLSAT00000000741	1276.41	-0.881803	0.129481	-6.81031	9.73907e-12	1.42671e-09
EMLSAT00000000422	97.4623	1.42775	0.211371	6.75469	1.43138e-11	2.06929e-09
EMLSAT00000006183	1550.1	-0.827414	0.126449	-6.54344	6.01205e-11	8.5785e-09
EMLSAT00000003674	11888.9	-0.749427	0.114848	-6.52538	6.78304e-11	9.47808e-09
EMLSAT00000007599	411.807	1.079	0.165372	6.52467	6.81504e-11	9.47808e-09
EMLSAT00000004437	64.141	1.40244	0.21543	6.50996	7.51695e-11	1.03236e-08
EMLSAT00000011887	746.808	0.919276	0.141465	6.49825	8.12621e-11	1.08881e-08
EMLSAT00000007465	237.671	1.13605	0.174808	6.49886	8.09334e-11	1.08881e-08
EMLSAT00000008634	656.455	-1.00073	0.154887	-6.46104	1.03988e-10	1.37653e-08
EMLSAT00000011093	498.565	1.03878	0.161359	6.43771	1.21287e-10	1.58641e-08
EMLSAT00000012327	1671.44	-0.90843	0.141159	-6.4355	1.2307e-10	1.59079e-08
EMLSAT00000012706	112.027	1.3448	0.20956	6.41724	1.38767e-10	1.77282e-08
EMLSAT00000004593	672.043	0.901836	0.143518	6.28377	3.30469e-10	4.17341e-08
EMLSAT00000008419	3798.7	0.759726	0.121942	6.23025	4.65684e-10	5.81417e-08
EMLSAT00000012047	1093.91	-0.87094	0.139993	-6.22132	4.93002e-10	6.08608e-08
EMLSAT00000004271	8828.45	-0.691082	0.112799	-6.12665	8.97493e-10	1.09564e-07
EMLSAT00000011465	513.167	1.09061	0.179052	6.09105	1.12169e-09	1.35429e-07
EMLSAT00000008449	432.472	-0.943564	0.155469	-6.06916	1.28577e-09	1.53552e-07
EMLSAT00000008143	283.328	1.02988	0.171036	6.02143	1.7288e-09	2.0424e-07
EMLSAT00000011861	1036.8	-0.881059	0.146623	-6.00903	1.86638e-09	2.1624e-07
EMLSAT00000012326	75.9388	1.29562	0.215623	6.00874	1.86974e-09	2.1624e-07
EMLSAT00000007258	158.201	-1.17264	0.196085	-5.98027	2.22765e-09	2.54949e-07
EMLSAT00000012720	2157.98	-0.7217	0.120729	-5.97787	2.26079e-09	2.56075e-07
EMLSAT00000001683	431.223	0.913385	0.153001	5.96978	2.37569e-09	2.66344e-07
EMLSAT00000009103	58.9159	1.28685	0.216167	5.95303	2.63224e-09	2.92126e-07
EMLSAT00000005366	419.562	0.960297	0.161631	5.94131	2.82761e-09	3.10669e-07
EMLSAT00000007343	159.041	-1.18547	0.200759	-5.90495	3.52756e-09	3.83736e-07
EMLSAT00000012686	1040.39	-0.831277	0.141909	-5.8578	4.69046e-09	5.05236e-07
EMLSAT00000009667	631.302	-0.844135	0.146069	-5.77901	7.51421e-09	8.0154e-07
EMLSAT00000001224	1550.69	-0.763651	0.132483	-5.76414	8.20755e-09	8.67081e-07
EMLSAT00000011958	15223.5	0.803286	0.139851	5.74388	9.25337e-09	9.68255e-07
EMLSAT00000009715	679.918	0.816486	0.142259	5.73944	9.49922e-09	9.84603e-07
EMLSAT00000011125	404.485	-0.9799	0.171208	-5.72345	1.04381e-08	1.07181e-06
EMLSAT00000007072	173.737	-1.09006	0.190669	-5.71701	1.08413e-08	1.1029e-06
EMLSAT00000000915	14455.2	0.749885	0.131546	5.70054	1.19429e-08	1.20382e-06
EMLSAT00000000215	3212.85	0.754182	0.133236	5.66048	1.50954e-08	1.50776e-06
EMLSAT00000006835	3660.39	0.827515	0.146349	5.65441	1.5638e-08	1.54788e-06
EMLSAT00000010802	1955.36	0.746441	0.132101	5.65051	1.59969e-08	1.56927e-06
EMLSAT00000012860	516.44	0.846786	0.150355	5.63189	1.78245e-08	1.73308e-06
EMLSAT00000008268	699.473	-0.799696	0.142544	-5.61018	2.02121e-08	1.94799e-06
EMLSAT00000007575	1384.68	-0.775325	0.138503	-5.59788	2.1699e-08	2.05523e-06
EMLSAT00000008359	4911.42	0.85303	0.152384	5.59789	2.16978e-08	2.05523e-06
EMLSAT00000005305	18130.4	-0.646709	0.116706	-5.54134	3.0016e-08	2.81869e-06
EMLSAT00000009133	2287.65	-0.797121	0.144156	-5.52956	3.21035e-08	2.98916e-06
EMLSAT00000010138	232.465	1.0999	0.198983	5.52761	3.24627e-08	2.9972e-06
EMLSAT00000010270	1491.36	-0.697169	0.12662	-5.50598	3.67127e-08	3.36136e-06
EMLSAT00000008540	508.751	-0.831588	0.151225	-5.49902	3.81902e-08	3.46774e-06
EMLSAT00000009227	81.7105	-1.16023	0.211324	-5.49029	4.01278e-08	3.6138e-06
EMLSAT00000004582	3319.6	1.1433	0.209694	5.45224	4.97399e-08	4.44303e-06
EMLSAT00000008034	472.459	0.842531	0.154683	5.44683	5.12751e-08	4.54322e-06
EMLSAT00000008414	2938.83	-0.684855	0.125811	-5.44353	5.22344e-08	4.55597e-06
EMLSAT00000007315	2086.82	0.867474	0.15936	5.44348	5.22484e-08	4.55597e-06
EMLSAT00000000132	6894.57	-0.703784	0.129995	-5.41393	6.16573e-08	5.33408e-06
EMLSAT00000001752	928.846	-0.792107	0.147057	-5.38641	7.18805e-08	6.16993e-06
EMLSAT00000002847	4545.26	-0.630723	0.117493	-5.36817	7.95405e-08	6.77451e-06
EMLSAT00000001244	35.7148	1.14616	0.214658	5.33947	9.32177e-08	7.87833e-06
EMLSAT00000000082	2696.69	-0.754987	0.141776	-5.32522	1.00832e-07	8.45677e-06
EMLSAT00000003696	257.58	-0.919074	0.173673	-5.29197	1.21006e-07	1.00719e-05
EMLSAT00000007307	3919.22	0.61911	0.117361	5.27528	1.3255e-07	1.09498e-05
EMLSAT00000010696	1956.84	0.701995	0.133462	5.25991	1.4413e-07	1.18176e-05
EMLSAT00000012989	94.7239	-1.12264	0.213881	-5.24889	1.5302e-07	1.24536e-05
EMLSAT00000008007	941.537	-0.784073	0.149493	-5.24488	1.56387e-07	1.2634e-05
EMLSAT00000005105	1364.81	0.710697	0.135829	5.23231	1.67401e-07	1.34251e-05
EMLSAT00000003802	105.906	-1.07624	0.206033	-5.22363	1.75445e-07	1.39682e-05
EMLSAT00000012981	249.139	-0.9429	0.180591	-5.22121	1.77762e-07	1.40509e-05
EMLSAT00000003444	3099.44	0.615514	0.118157	5.20931	1.89541e-07	1.48749e-05
EMLSAT00000008199	170.691	-1.00159	0.19284	-5.19391	2.05923e-07	1.60459e-05
EMLSAT00000002348	603.524	-0.796552	0.15442	-5.15836	2.49123e-07	1.92755e-05
EMLSAT00000008264	63.2699	1.11336	0.216027	5.15381	2.55246e-07	1.96111e-05
EMLSAT00000002806	849.495	-0.802409	0.157008	-5.11064	3.21071e-07	2.44973e-05
EMLSAT00000011338	560.153	0.76127	0.149036	5.10797	3.25643e-07	2.46747e-05
EMLSAT00000011790	2280.61	0.622267	0.122211	5.09174	3.54798e-07	2.66998e-05
EMLSAT00000006399	894.388	0.683926	0.135061	5.06382	4.10942e-07	3.05069e-05
EMLSAT00000003695	192.025	-0.936384	0.184882	-5.06477	4.08892e-07	3.05069e-05
EMLSAT00000004557	6239.1	0.603857	0.119793	5.04083	4.63512e-07	3.41786e-05
EMLSAT00000011987	786.565	0.735517	0.146745	5.01222	5.38044e-07	3.94099e-05
EMLSAT00000012440	2992.32	-0.677031	0.13562	-4.99212	5.97195e-07	4.32178e-05
EMLSAT00000000827	11744.7	0.619835	0.124168	4.99189	5.97899e-07	4.32178e-05
EMLSAT00000007254	3330.99	-0.583203	0.116923	-4.9879	6.10384e-07	4.38319e-05
EMLSAT00000001114	1350.28	0.65604	0.13167	4.98244	6.27867e-07	4.47946e-05
EMLSAT00000003165	114.146	-1.01658	0.205461	-4.94779	7.50593e-07	5.3205e-05
EMLSAT00000007073	185.227	-0.904616	0.183281	-4.93566	7.9879e-07	5.62584e-05
EMLSAT00000008486	530.541	-0.8995	0.182578	-4.92666	8.36457e-07	5.8536e-05
EMLSAT00000009570	1272	0.639059	0.129893	4.9199	8.65869e-07	6.02108e-05
EMLSAT00000012527	222.409	0.93511	0.191136	4.89239	9.96185e-07	6.86785e-05
EMLSAT00000007469	37.6121	-1.05186	0.215032	-4.89161	1.00014e-06	6.86785e-05
EMLSAT00000010528	499.007	0.729607	0.150144	4.85937	1.17759e-06	8.03616e-05
EMLSAT00000008173	481.684	-0.757688	0.156384	-4.84505	1.26583e-06	8.58495e-05
EMLSAT00000012261	1617.72	0.622227	0.128597	4.83857	1.30774e-06	8.81479e-05
EMLSAT00000010385	680.013	0.756951	0.156839	4.82629	1.39099e-06	9.26232e-05
EMLSAT00000003482	15159.1	-0.768586	0.159248	-4.82636	1.39053e-06	9.26232e-05
EMLSAT00000004478	3938.74	-0.66676	0.138612	-4.81025	1.50741e-06	9.97709e-05
EMLSAT00000011230	1054.46	0.650537	0.135328	4.80713	1.53114e-06	0.000100734
EMLSAT00000010954	315.445	-0.816472	0.170133	-4.79901	1.59455e-06	0.000103665
EMLSAT00000011910	13542.4	-0.599756	0.124975	-4.79901	1.59455e-06	0.000103665
EMLSAT00000008430	7065.56	0.650451	0.136016	4.78216	1.73417e-06	0.000112079
EMLSAT00000001011	632.448	-0.72666	0.152054	-4.77895	1.76212e-06	0.000113219
EMLSAT00000009015	1049.43	-0.632377	0.132578	-4.76984	1.8437e-06	0.000117772
EMLSAT00000002880	17429.7	0.586383	0.123101	4.76342	1.90343e-06	0.000120884
EMLSAT00000008612	7558.59	-0.537011	0.1133	-4.73972	2.14014e-06	0.000135136
EMLSAT00000007199	1171.21	-0.722019	0.152581	-4.73202	2.22297e-06	0.000139564
EMLSAT00000008030	8812.31	-0.56653	0.119918	-4.72431	2.30903e-06	0.000144144
EMLSAT00000002666	1204.79	0.623468	0.132015	4.72271	2.32727e-06	0.000144461
EMLSAT00000003697	1129.64	-0.723867	0.153614	-4.71223	2.45021e-06	0.000151238
EMLSAT00000007744	91.4886	0.978818	0.208244	4.70034	2.59724e-06	0.000159418
EMLSAT00000010783	273.114	0.840489	0.179077	4.69345	2.6864e-06	0.000163975
EMLSAT00000002325	337.85	0.876268	0.186845	4.6898	2.73468e-06	0.000166
EMLSAT00000008011	2638.21	-0.56999	0.122046	-4.67028	3.00786e-06	0.000181579
EMLSAT00000006166	19765.9	0.515813	0.110707	4.65928	3.17325e-06	0.000190516
EMLSAT00000002236	2876.82	-0.587348	0.126126	-4.65685	3.2109e-06	0.000191729
EMLSAT00000012106	959.476	-0.625862	0.134921	-4.63871	3.50589e-06	0.000208212
EMLSAT00000008458	2842	-0.589819	0.127563	-4.62373	3.76892e-06	0.00022263
EMLSAT00000004125	1124.72	0.62111	0.134776	4.60848	4.05628e-06	0.000238322
EMLSAT00000001771	150.852	0.889468	0.193136	4.60538	4.11706e-06	0.000240607
EMLSAT00000008811	754.241	-0.740041	0.160735	-4.6041	4.14246e-06	0.000240811
EMLSAT00000001676	1227.7	-0.618985	0.134689	-4.59565	4.31394e-06	0.000249459
EMLSAT00000006983	447.994	0.728884	0.15915	4.57985	4.65307e-06	0.000267661
EMLSAT00000011957	131.045	0.896089	0.195898	4.57426	4.7791e-06	0.000273479
EMLSAT00000004184	1024.46	-0.628395	0.137829	-4.55925	5.13358e-06	0.000290762
EMLSAT00000009742	1547.83	-0.570861	0.12521	-4.55923	5.13405e-06	0.000290762
EMLSAT00000008456	1139.65	-0.794437	0.174306	-4.55771	5.17146e-06	0.000291379
EMLSAT00000007253	516.977	-0.665674	0.146662	-4.53883	5.65675e-06	0.000315486
EMLSAT00000002358	3663.96	0.548848	0.120914	4.53914	5.64838e-06	0.000315486
EMLSAT00000005296	38.1844	0.980053	0.21643	4.52827	5.94688e-06	0.000328334
EMLSAT00000002529	3790.51	0.573641	0.126679	4.5283	5.94607e-06	0.000328334
EMLSAT00000003880	315.016	0.733317	0.162179	4.52166	6.13572e-06	0.000337066
EMLSAT00000008761	335.944	-0.751109	0.16655	-4.50981	6.48863e-06	0.000354679
EMLSAT00000012807	356.268	-0.724636	0.160773	-4.50719	6.56906e-06	0.000355538
EMLSAT00000007336	182.846	0.928243	0.205922	4.50774	6.55207e-06	0.000355538
EMLSAT00000004642	127.719	0.915617	0.203395	4.50168	6.74183e-06	0.0003631
EMLSAT00000003673	522.754	0.665648	0.148008	4.49736	6.88014e-06	0.000368742
EMLSAT00000000658	550.541	-0.65576	0.146069	-4.48937	7.14328e-06	0.000380987
EMLSAT00000000347	2055.69	-0.56501	0.125976	-4.48506	7.28921e-06	0.000386892
EMLSAT00000001034	188.468	0.900753	0.200975	4.48192	7.39732e-06	0.000390742
EMLSAT00000001567	525.667	-0.763238	0.170516	-4.47606	7.60327e-06	0.000399699
EMLSAT00000006524	4907.36	0.542474	0.121563	4.4625	8.10108e-06	0.000421832
EMLSAT00000009675	512.074	0.675393	0.151328	4.46312	8.07747e-06	0.000421832
EMLSAT00000003246	422.497	-0.703267	0.158168	-4.44633	8.73495e-06	0.000452693
EMLSAT00000003204	49.9712	0.962987	0.217	4.43774	9.09096e-06	0.00046674
EMLSAT00000004109	600.598	-0.651895	0.146871	-4.43856	9.05634e-06	0.00046674
EMLSAT00000010201	154.974	-0.904682	0.204199	-4.43039	9.40615e-06	0.000480676
EMLSAT00000005566	1872.6	-0.642775	0.146382	-4.39106	1.12798e-05	0.000573755
EMLSAT00000000564	1381.26	0.595209	0.13677	4.3519	1.34964e-05	0.000683339
EMLSAT00000009824	1977.92	0.831282	0.191744	4.33538	1.45511e-05	0.000733361
EMLSAT00000003771	703.763	-0.637623	0.147243	-4.3304	1.48836e-05	0.000746693
EMLSAT00000011912	1127.38	0.569192	0.131501	4.32841	1.50191e-05	0.000750069
EMLSAT00000009642	394.053	-0.723248	0.167187	-4.32599	1.51849e-05	0.000754914
EMLSAT00000007110	159.527	0.859971	0.199654	4.30731	1.65249e-05	0.000817833
EMLSAT00000003513	196.879	0.815912	0.1895	4.30562	1.66522e-05	0.000820436
EMLSAT00000000224	6845.56	0.502903	0.116965	4.29959	1.71114e-05	0.000839298
EMLSAT00000009814	111100	-0.541151	0.126061	-4.29278	1.7645e-05	0.000857812
KX260137.1/1-4214.mrna2	1168.78	-0.597911	0.139282	-4.2928	1.76438e-05	0.000857812
EMLSAT00000008723	726.699	-0.694589	0.162629	-4.27101	1.94592e-05	0.000941841
EMLSAT00000004373	111.815	0.863152	0.202267	4.26739	1.97769e-05	0.000953023
EMLSAT00000008445	5317.24	-0.555996	0.13043	-4.26281	2.01872e-05	0.000968547
EMLSAT00000002553	96.9953	0.870722	0.20446	4.25864	2.05678e-05	0.000974925
EMLSAT00000006753	1216.68	-0.667782	0.156758	-4.25994	2.04477e-05	0.000974925
EMLSAT00000001681	838.009	0.616622	0.1448	4.25843	2.05864e-05	0.000974925
EMLSAT00000012987	1165.7	-0.631787	0.148438	-4.25622	2.07911e-05	0.000980395
EMLSAT00000005283	1407.09	-0.631592	0.148519	-4.25261	2.11297e-05	0.000992103
EMLSAT00000002461	464.545	0.639807	0.150545	4.24994	2.13827e-05	0.000999708
EMLSAT00000008909	2326.05	-0.568141	0.133788	-4.24657	2.17073e-05	0.00100632
EMLSAT00000000708	2706.83	0.539805	0.127107	4.24686	2.16787e-05	0.00100632
EMLSAT00000011438	2219.17	0.51458	0.121206	4.24549	2.18112e-05	0.00100689
EMLSAT00000011277	6544.3	-0.497651	0.117407	-4.23867	2.24843e-05	0.00103362
EMLSAT00000006924	1012.65	-0.585228	0.138134	-4.23668	2.26853e-05	0.00103763
EMLSAT00000003955	1079.91	0.549838	0.129803	4.23593	2.27604e-05	0.00103763
EMLSAT00000004548	809.062	-0.636061	0.150864	-4.21613	2.48533e-05	0.00112836
EMLSAT00000010575	95.501	0.886758	0.210495	4.21273	2.52302e-05	0.00114076
EMLSAT00000002768	591.638	0.610266	0.145135	4.20482	2.61291e-05	0.00117656
EMLSAT00000000857	329.652	0.744811	0.177228	4.20255	2.63924e-05	0.00118356
EMLSAT00000001143	1666.39	0.563829	0.134502	4.19196	2.76556e-05	0.00123517
EMLSAT00000000980	916.273	0.591941	0.141775	4.17521	2.9771e-05	0.00132427
EMLSAT00000011299	10112.8	-0.640933	0.153823	-4.1667	3.09041e-05	0.00136913
EMLSAT00000011838	594.058	0.610397	0.147215	4.14631	3.3788e-05	0.00149088
EMLSAT00000005480	150.692	-0.798677	0.192793	-4.14266	3.43303e-05	0.00150307
EMLSAT00000011318	1159.39	-0.605248	0.146103	-4.14261	3.4338e-05	0.00150307
EMLSAT00000006188	3146.29	-0.573283	0.138611	-4.1359	3.53572e-05	0.00154155
EMLSAT00000004033	161.268	0.815245	0.19745	4.12888	3.64541e-05	0.00158309
EMLSAT00000002808	11811.6	0.456452	0.111284	4.10167	4.10171e-05	0.00177423
EMLSAT00000010879	4663.53	-0.469091	0.114674	-4.09063	4.30199e-05	0.00185357
EMLSAT00000012368	1042.39	-0.544271	0.133116	-4.0887	4.33796e-05	0.00186177
EMLSAT00000001904	320.335	-0.69371	0.170059	-4.07925	4.51822e-05	0.00193158
E75B.mrna2	914.945	-0.590196	0.145317	-4.06143	4.87737e-05	0.00207704
EMLSAT00000002260	101.209	0.857007	0.211273	4.0564	4.98339e-05	0.002114
EMLSAT00000007764	2087.8	-0.558314	0.137702	-4.0545	5.02416e-05	0.0021231
EMLSAT00000005076	1385.05	-0.619472	0.152892	-4.05169	5.085e-05	0.00214057
EMLSAT00000009873	144.92	-0.814935	0.201374	-4.04687	5.19065e-05	0.00217586
EMLSAT00000004339	48.1505	0.877979	0.216995	4.04607	5.20843e-05	0.00217586
EMLSAT00000006392	14435.2	-0.464564	0.114856	-4.04477	5.23756e-05	0.00217974
EMLSAT00000009544	1498.34	-0.518059	0.128249	-4.03949	5.35682e-05	0.00222096
EMLSAT00000001719	568.465	0.584867	0.14489	4.03664	5.42227e-05	0.00223125
E75A_EMLSAT00000003771.mrna2	1079.08	-0.578999	0.143429	-4.03683	5.41788e-05	0.00223125
EMLSAT00000008975	4468.3	0.46675	0.115658	4.03559	5.44647e-05	0.00223285
EMLSAT00000012100	8864.93	0.503359	0.125125	4.02284	5.75013e-05	0.00234858
EMLSAT00000005429	7685.86	-0.475309	0.118601	-4.00761	6.13354e-05	0.0024959
EMLSAT00000006365	138.184	-0.809555	0.202518	-3.99745	6.40278e-05	0.00259466
EMLSAT00000009709	1392.83	-0.677122	0.169425	-3.99659	6.42606e-05	0.00259466
ND6.t01	22551.7	-0.682749	0.170866	-3.99582	6.44709e-05	0.00259466
EMLSAT00000001409	1707.37	-0.578525	0.144867	-3.9935	6.51057e-05	0.00261064
EMLSAT00000010838	772.062	0.545904	0.136793	3.99074	6.58664e-05	0.00263154
EMLSAT00000004154	2202.68	0.484914	0.121572	3.98869	6.64396e-05	0.00264482
EMLSAT00000004865	7959.98	0.519795	0.130435	3.98508	6.74585e-05	0.00267569
EMLSAT00000009398	830.407	0.543012	0.136328	3.98314	6.80112e-05	0.00268791
EMLSAT00000008316	555.833	-0.695052	0.174862	-3.97486	7.04194e-05	0.00277311
EMLSAT00000008372	101.114	-0.814735	0.205177	-3.97088	7.16068e-05	0.0028098
EMLSAT00000001294	5148.14	-0.504846	0.127217	-3.96839	7.236e-05	0.00282925
EMLSAT00000001837	203.344	0.742581	0.187492	3.9606	7.47613e-05	0.00290018
EMLSAT00000000720	3555.2	-0.631276	0.159415	-3.95995	7.49659e-05	0.00290018
EMLSAT00000010048	723.394	0.609508	0.153911	3.96013	7.49099e-05	0.00290018
EMLSAT00000009218	2465.56	-0.47884	0.120969	-3.95838	7.54594e-05	0.00290902
EMLSAT00000003421	338.921	0.663209	0.168126	3.94472	7.98919e-05	0.00306913
EMLSAT00000003735	182.208	-0.731583	0.185653	-3.94059	8.1281e-05	0.00311162
EMLSAT00000012213	218.032	-0.722579	0.183471	-3.93838	8.20323e-05	0.00312948
EMLSAT00000012895	143.319	-0.797644	0.203465	-3.92031	8.84365e-05	0.00336212
EMLSAT00000011356	4120.03	-0.514235	0.131364	-3.91459	9.05573e-05	0.00343087
EMLSAT00000007735	283.515	-0.746509	0.19111	-3.90618	9.37652e-05	0.0035402
EMLSAT00000010986	8520.99	0.438776	0.112477	3.90104	9.57818e-05	0.00360395
EMLSAT00000009208	801.554	0.534473	0.137114	3.89801	9.69861e-05	0.00363681
EMLSAT00000010408	2154.3	-0.47127	0.121188	-3.88876	0.000100757	0.00376538
EMLSAT00000001621	268.963	-0.659726	0.170116	-3.8781	0.000105274	0.00392083
EMLSAT00000007696	97.9459	-0.803154	0.207436	-3.87181	0.00010803	0.00400987
EMLSAT00000003063	1479.71	0.537903	0.139234	3.86331	0.00011186	0.00413808
EMLSAT00000007334	791.427	-0.627197	0.162401	-3.86203	0.00011245	0.00414592
EMLSAT00000011351	3634.62	-0.636933	0.165153	-3.85662	0.000114966	0.00422419
EMLSAT00000006740	328.284	0.660139	0.171206	3.85582	0.000115342	0.00422419
EMLSAT00000010797	1798.45	0.476503	0.123622	3.85452	0.000115959	0.00423268
EMLSAT00000002554	460.374	-0.585376	0.151945	-3.85255	0.000116892	0.00425262
EMLSAT00000010534	359.369	-0.635694	0.165523	-3.84052	0.000122773	0.00445184
EMLSAT00000000745	669.326	-0.552356	0.143898	-3.83853	0.000123773	0.00447333
EMLSAT00000010707	329.016	0.624888	0.162913	3.83572	0.000125195	0.00450988
EMLSAT00000006783	252.537	0.670598	0.174978	3.83248	0.000126859	0.00455489
EMLSAT00000007039	1588.53	-0.634924	0.165825	-3.82888	0.000128726	0.00460689
EMLSAT00000008780	2296.49	0.509299	0.133097	3.82651	0.000129971	0.00463585
EMLSAT00000002598	27489.8	0.507196	0.132575	3.82574	0.000130379	0.00463585
EMLSAT00000012713	434.144	-0.58379	0.152721	-3.82259	0.000132057	0.00466531
EMLSAT00000005668	692.182	-0.553027	0.144662	-3.8229	0.000131892	0.00466531
EMLSAT00000001446	225.584	0.669861	0.176049	3.80497	0.000141823	0.00499427
EMLSAT00000010931	5987.66	-0.438262	0.115331	-3.80004	0.000144675	0.0050784
EMLSAT00000010572	319.92	-0.624057	0.164543	-3.79266	0.000149042	0.00519848
EMLSAT00000004347	1004.07	-0.543035	0.143178	-3.79273	0.000148999	0.00519848
EMLSAT00000001899	67.4035	-0.808813	0.213798	-3.78307	0.000154904	0.00538586
EMLSAT00000003050	1388.62	-0.522754	0.138267	-3.78077	0.000156345	0.0054188
EMLSAT00000004372	445.506	-0.62732	0.166312	-3.77195	0.000161977	0.00559637
EMLSAT00000007622	495.486	0.560058	0.14852	3.77093	0.00016264	0.00560166
EMLSAT00000003843	303.255	0.619052	0.16442	3.76507	0.0001665	0.00571667
EMLSAT00000010348	614.331	-0.682216	0.181267	-3.76359	0.000167492	0.00573282
EMLSAT00000010499	1391.09	-0.492518	0.130903	-3.76246	0.000168253	0.00574097
EMLSAT00000001690	1316.54	-0.5035	0.133852	-3.76162	0.000168813	0.00574227
EMLSAT00000001559	2355.1	-0.485279	0.129095	-3.75908	0.000170539	0.00578307
EMLSAT00000006073	148.986	-0.774296	0.207054	-3.73958	0.000184329	0.00623145
EMLSAT00000009008	249.575	0.670517	0.179427	3.73698	0.000186241	0.00627676
EMLSAT00000011113	6193.83	0.45852	0.12281	3.73357	0.000188782	0.00634296
EMLSAT00000000911	284.009	-0.631692	0.169257	-3.73215	0.000189851	0.00635944
EMLSAT00000004794	114.494	-0.75539	0.202586	-3.72875	0.000192433	0.00642633
EMLSAT00000000683	16315.6	-0.43084	0.115674	-3.72462	0.000195609	0.00651259
EMLSAT00000010969	4322.63	-0.484918	0.130518	-3.71534	0.000202934	0.00673607
EMLSAT00000005116	7769.78	-0.477349	0.128615	-3.71145	0.000206073	0.00681965
EMLSAT00000001808	344.331	-0.685129	0.184811	-3.70718	0.000209582	0.00691495
EMLSAT00000006353	51.5337	0.803774	0.217061	3.70298	0.000213081	0.00700933
EMLSAT00000007636	511.044	-0.691278	0.187057	-3.69555	0.00021941	0.00719601
EMLSAT00000003718	1235.15	-0.626721	0.169702	-3.69306	0.000221573	0.00724531
EMLSAT00000012703	508.734	-0.665259	0.180212	-3.69153	0.000222913	0.0072675
EMLSAT00000004818	1840.37	-0.534793	0.145094	-3.68582	0.000227963	0.00741015
EMLSAT00000009280	810.761	-0.532569	0.144664	-3.68142	0.000231937	0.00751709
EMLSAT00000009998	99.3613	-0.766444	0.208358	-3.67849	0.000234615	0.0075815
EMLSAT00000004668	111.654	-0.754519	0.205566	-3.67045	0.00024212	0.00780111
EMLSAT00000001492	621.687	0.527847	0.143972	3.66632	0.000246069	0.00790514
EMLSAT00000002884	931.801	-0.517415	0.141167	-3.66527	0.000247076	0.00791436
EMLSAT00000006938	8125.2	0.505387	0.138734	3.64286	0.000269628	0.00861165
EMLSAT00000011706	346.235	-0.709657	0.194893	-3.64126	0.000271307	0.00864015
EMLSAT00000001115	21083.2	0.401135	0.110557	3.6283	0.000285294	0.00905932
EMLSAT00000005314	118.461	-0.746083	0.20582	-3.62494	0.000289034	0.00915163
EMLSAT00000012258	37.8302	0.782374	0.216194	3.61884	0.000295923	0.00928944
EMLSAT00000011017	3568.92	0.467905	0.129264	3.61976	0.000294879	0.00928944
EMLSAT00000007947	6775.99	0.444676	0.12286	3.61938	0.000295308	0.00928944
EMLSAT00000008453	432.839	0.557948	0.154449	3.6125	0.000303255	0.0094925
EMLSAT00000009558	2622.2	-0.444949	0.123341	-3.60747	0.000309198	0.00965101
EMLSAT00000011295	3114.36	-0.565501	0.156893	-3.60438	0.000312897	0.00973881
EMLSAT00000004233	469.836	0.548295	0.152185	3.60283	0.000314775	0.0097696
EMLSAT00000004087	993.499	-0.502183	0.139724	-3.59412	0.000325494	0.0100738
EMLSAT00000005987	50.0341	-0.777789	0.216923	-3.58556	0.00033636	0.0103809
EMLSAT00000004807	60.239	-0.777643	0.21704	-3.58295	0.000339732	0.0104556
EMLSAT00000011479	1460.35	-0.510622	0.142599	-3.58082	0.000342522	0.010512
EMLSAT00000010024	14227.3	0.42218	0.11794	3.57963	0.000344087	0.0105306
EMLSAT00000004367	7385.49	-0.405789	0.113446	-3.57694	0.000347637	0.0106097
EMLSAT00000008360	840.524	0.754687	0.211096	3.57509	0.000350102	0.0106553
EMLSAT00000001909	3845.52	-0.425212	0.119055	-3.57155	0.000354872	0.0107707
EMLSAT00000000904	9365.6	-0.467268	0.131319	-3.55826	0.000373318	0.0112993
EMLSAT00000009302	562.368	0.53356	0.150008	3.55689	0.000375277	0.0113274
EMLSAT00000001491	997.5	-0.497094	0.139967	-3.5515	0.000383043	0.0115301
EMLSAT00000011347	888.219	-0.633555	0.178477	-3.54979	0.000385544	0.0115737
EMLSAT00000003924	8194.37	-0.398475	0.112374	-3.54598	0.000391159	0.0117102
EMLSAT00000005106	7553.63	-0.406432	0.114976	-3.53494	0.000407865	0.0121772
EMLSAT00000005322	500.91	0.525762	0.148858	3.53197	0.00041248	0.0122816
EMLSAT00000002593	1847.19	-0.470454	0.133377	-3.52724	0.00041991	0.012469
EMLSAT00000008285	1511.04	-0.531365	0.150771	-3.52432	0.000424578	0.0125737
EMLSAT00000010122	1293.47	-0.455715	0.129439	-3.5207	0.000430411	0.0127122
EMLSAT00000011615	75.1007	-0.741638	0.2108	-3.51821	0.000434473	0.0127977
EMLSAT00000003249	2271.67	-0.535215	0.152714	-3.5047	0.000457128	0.0134291
EMLSAT00000009013	360.708	-0.61058	0.174513	-3.49877	0.000467407	0.0136944
EMLSAT00000007547	77.0779	-0.741258	0.21195	-3.49733	0.000469936	0.0137319
EMLSAT00000005689	294.15	0.60068	0.172206	3.48815	0.00048637	0.0141369
EMLSAT00000005415	772.52	-0.564547	0.161837	-3.48837	0.000485983	0.0141369
EMLSAT00000010683	353.309	-0.599972	0.172251	-3.48313	0.000495595	0.014367
EMLSAT00000010772	1491.68	-0.452768	0.130059	-3.48126	0.000499054	0.0144292
EMLSAT00000012306	2260.73	-0.453527	0.130319	-3.48013	0.000501175	0.0144433
EMLSAT00000006980	271.536	0.621929	0.178736	3.4796	0.00050217	0.0144433
EMLSAT00000002387	59.5476	-0.749594	0.215733	-3.47464	0.00051154	0.0146744
EMLSAT00000005439	138.286	-0.713195	0.205308	-3.47378	0.000513185	0.0146833
EMLSAT00000012907	1783.85	-0.434854	0.125321	-3.46992	0.000520613	0.0148341
EMLSAT00000005377	5205.5	0.45473	0.13106	3.46964	0.00052116	0.0148341
EMLSAT00000009585	647.581	-0.619358	0.179441	-3.45161	0.00055726	0.0158207
EMLSAT00000009482	497.787	0.511091	0.149126	3.42725	0.000609722	0.0172655
EMLSAT00000010003	1437.95	0.436274	0.127406	3.42429	0.000616404	0.0174099
EMLSAT00000006370	2623.04	0.45848	0.134093	3.41911	0.000628253	0.017699
EMLSAT00000000937	1011.99	-0.544583	0.159743	-3.40912	0.000651718	0.0183131
COX1.t01	3.71703e+06	-0.442724	0.130013	-3.40524	0.000661059	0.0185282
EMLSAT00000000695	188.142	-0.644814	0.189536	-3.40206	0.000668788	0.0186971
EMLSAT00000000124	9668.25	0.383857	0.113153	3.39237	0.000692908	0.0193223
EMLSAT00000008182	424.73	-0.531469	0.156709	-3.39144	0.00069527	0.0193391
EMLSAT00000009738	267.095	0.595803	0.175946	3.38629	0.00070844	0.0196556
EMLSAT00000005167	3466.96	0.734076	0.216914	3.38417	0.000713931	0.0197581
EMLSAT00000004594	236.441	0.601183	0.177818	3.38088	0.000722531	0.0199458
EMLSAT00000000385	619.196	-0.542161	0.160621	-3.3754	0.000737081	0.0202965
EMLSAT00000000128	305.361	0.576059	0.170735	3.374	0.000740837	0.0203489
EMLSAT00000001287	36.781	-0.718058	0.213892	-3.35711	0.000787624	0.0215793
EMLSAT00000008337	349.998	-0.634742	0.189112	-3.35643	0.00078956	0.0215793
EMLSAT00000004172	1363.82	0.422686	0.126107	3.35181	0.000802838	0.0218878
EMLSAT00000012487	953.181	0.504736	0.150769	3.34775	0.00081471	0.0221565
EMLSAT00000008568	326.046	0.578639	0.172906	3.34656	0.000818214	0.0221968
EMLSAT00000011442	188.883	-0.662266	0.197985	-3.34504	0.000822712	0.0222639
EMLSAT00000010369	774.314	-0.528995	0.158196	-3.34392	0.000826043	0.0222991
EMLSAT00000009916	79.395	-0.704016	0.210584	-3.34317	0.000828273	0.0223045
EMLSAT00000001870	56.6562	0.724009	0.217018	3.33617	0.000849414	0.0228179
EMLSAT00000008443	567.744	-0.580125	0.17414	-3.33138	0.000864175	0.0231578
EMLSAT00000000266	4993.15	0.381394	0.114526	3.33019	0.000867875	0.0232003
EMLSAT00000009083	582.315	0.477882	0.143614	3.32755	0.00087613	0.0233642
EMLSAT00000006421	436.215	-0.511428	0.153734	-3.32671	0.000878793	0.0233784
EMLSAT00000010517	938.687	-0.559842	0.168664	-3.31927	0.000902542	0.0239522
EMLSAT00000007965	118.398	0.659184	0.198924	3.31375	0.000920544	0.0243711
EMLSAT00000001925	555.251	-0.564132	0.170372	-3.31118	0.000929029	0.0245366
EMLSAT00000003474	244.466	-0.582346	0.176358	-3.30207	0.000959737	0.0252869
EMLSAT00000001664	545.659	-0.500307	0.152162	-3.28798	0.00100909	0.0265236
EMLSAT00000008183	56.7687	0.708159	0.215548	3.28539	0.00101841	0.0267046
EMLSAT00000000218	34.3824	-0.698508	0.212934	-3.28039	0.00103664	0.027118
EMLSAT00000000081	9392.47	-0.404697	0.123656	-3.27277	0.00106499	0.0277934
EMLSAT00000011604	27.0912	0.681959	0.208465	3.27133	0.00107043	0.0278691
EMLSAT00000009705	56.0884	-0.709192	0.21697	-3.26862	0.00108074	0.0280713
EMLSAT00000001746	32.4015	0.693339	0.212479	3.2631	0.00110201	0.0285562
EMLSAT00000001460	2114.46	-0.528571	0.162415	-3.25446	0.00113609	0.0293701
EMLSAT00000012656	198.875	-0.628004	0.193344	-3.24811	0.00116173	0.0299621
EMLSAT00000011121	591.199	-0.477779	0.147194	-3.24592	0.00117073	0.0301237
EMLSAT00000001985	1785.34	0.425582	0.13159	3.23416	0.00122002	0.0313187
EMLSAT00000007645	681.471	-0.504784	0.156229	-3.23105	0.00123337	0.0314439
EMLSAT00000008899	7367.26	-0.412592	0.127697	-3.23102	0.00123349	0.0314439
EMLSAT00000005557	13967.9	-0.43373	0.134207	-3.23181	0.0012301	0.0314439
EMLSAT00000012520	562.029	-0.52691	0.163152	-3.22956	0.00123981	0.0315319
EMLSAT00000003604	209.725	-0.634535	0.196579	-3.22789	0.00124707	0.0316433
EMLSAT00000008998	6012.09	-0.404987	0.125574	-3.22508	0.00125937	0.0318814
EMLSAT00000002890	130.837	-0.640171	0.198538	-3.22443	0.00126226	0.0318814
EMLSAT00000007201	26.7969	-0.669566	0.207874	-3.22102	0.00127735	0.0321886
EMLSAT00000006013	1141.25	-0.414925	0.129084	-3.21439	0.00130723	0.0328662
EMLSAT00000012246	545.338	-0.478059	0.148888	-3.21086	0.0013234	0.0331211
EMLSAT00000004902	855.748	0.512847	0.159721	3.2109	0.00132322	0.0331211
EMLSAT00000005397	856.921	-0.454461	0.14162	-3.20903	0.00133185	0.0332569
EMLSAT00000007977	56.104	-0.692847	0.216043	-3.20699	0.00134133	0.0334176
EMLSAT00000003878	1144.98	-0.677575	0.211645	-3.20147	0.00136727	0.0339869
EMLSAT00000007389	1898.41	-0.468741	0.146513	-3.19932	0.00137751	0.0341642
EMLSAT00000006573	18217.3	-0.448045	0.140163	-3.1966	0.00139059	0.0344107
EMLSAT00000011110	752.441	0.43905	0.137391	3.19562	0.0013953	0.0344497
EMLSAT00000010808	3035.48	-0.402123	0.126154	-3.18755	0.00143482	0.0353461
EMLSAT00000010224	76.4719	0.678066	0.212797	3.18645	0.00144032	0.0354023
EMLSAT00000010756	30.003	0.664043	0.208505	3.18478	0.00144864	0.0355272
EMLSAT00000003022	60.201	0.690647	0.216927	3.18378	0.00145364	0.0355704
EMLSAT00000006864	1986.77	-0.38561	0.121177	-3.18221	0.00146156	0.0356849
EMLSAT00000006704	219.965	-0.658282	0.207035	-3.17957	0.00147492	0.0359311
EMLSAT00000011759	569.588	0.482594	0.151985	3.17528	0.00149692	0.0363062
EMLSAT00000002017	467.339	-0.525022	0.165344	-3.17534	0.00149662	0.0363062
EMLSAT00000000867	820.334	-0.46873	0.147829	-3.17076	0.00152043	0.0367952
EMLSAT00000002109	785.933	-0.447745	0.141296	-3.16884	0.00153049	0.0369571
EMLSAT00000006620	466.163	0.482883	0.15244	3.1677	0.00153649	0.0370206
EMLSAT00000003556	67.7957	0.685802	0.216628	3.1658	0.00154657	0.037182
EMLSAT00000000687	269.745	0.540442	0.170882	3.16265	0.00156339	0.0374226
EMLSAT00000009367	22.413	0.650642	0.205706	3.16297	0.00156167	0.0374226
EMLSAT00000000365	3838.16	-0.453191	0.143504	-3.15803	0.00158838	0.037938
EMLSAT00000011285	914.539	-0.475532	0.150672	-3.15606	0.00159913	0.0381121
EMLSAT00000005932	468.33	-0.494575	0.156884	-3.15249	0.00161882	0.0384978
EMLSAT00000010007	45.3637	-0.683333	0.217007	-3.1489	0.00163886	0.0388902
EMLSAT00000005893	594.078	-0.469675	0.149309	-3.14566	0.00165713	0.0391545
EMLSAT00000001942	19471.4	-0.376582	0.119703	-3.14597	0.0016554	0.0391545
EMLSAT00000003531	602.493	-0.460583	0.14651	-3.14369	0.00166833	0.0393345
EMLSAT00000012803	2183.04	-0.386464	0.123141	-3.13839	0.0016988	0.0398982
EMLSAT00000010200	1879.22	-0.388971	0.123945	-3.13827	0.0016995	0.0398982
EMLSAT00000002706	128.02	-0.624164	0.19898	-3.13681	0.00170795	0.0400111
EMLSAT00000008876	8390.82	-0.369301	0.117909	-3.13208	0.00173572	0.0405753
EMLSAT00000009066	1070.72	0.409977	0.130991	3.12983	0.0017491	0.0407686
EMLSAT00000001334	63.0144	0.678473	0.216803	3.12944	0.00175141	0.0407686
EMLSAT00000002881	3272.35	0.369992	0.118335	3.12666	0.00176807	0.0410034
EMLSAT00000005744	2592.91	0.42244	0.135116	3.12651	0.00176896	0.0410034
EMLSAT00000000013	1249.94	0.507576	0.162384	3.12578	0.00177333	0.041018
EMLSAT00000001634	6176.61	-0.360145	0.115315	-3.12314	0.00178933	0.0413012
EMLSAT00000012921	27.049	0.65962	0.211476	3.11913	0.00181387	0.0416947
EMLSAT00000012029	649.227	-0.538075	0.172509	-3.11911	0.00181397	0.0416947
EMLSAT00000000202	862.873	-0.430158	0.137943	-3.11838	0.00181846	0.0417107
EMLSAT00000003875	334.717	0.502299	0.16119	3.11619	0.00183202	0.0418684
EMLSAT00000001532	477.432	-0.494358	0.158652	-3.116	0.00183324	0.0418684
EMLSAT00000000554	573.617	-0.490659	0.157493	-3.11543	0.00183677	0.0418684
EMLSAT00000007993	84.5069	-0.665723	0.214041	-3.11026	0.00186922	0.04252
EMLSAT00000012512	862.529	-0.538745	0.173296	-3.10882	0.00187837	0.0426398
EMLSAT00000000896	1856.9	-0.454079	0.146628	-3.09681	0.00195614	0.0443136
EMLSAT00000007139	549.266	0.526056	0.16991	3.0961	0.00196087	0.0443294
EMLSAT00000009718	6501.91	0.444984	0.143945	3.09135	0.0019925	0.044952
EMLSAT00000004474	831.872	-0.416959	0.134985	-3.08892	0.00200886	0.0452281
EMLSAT00000002019	468.326	-0.520009	0.168688	-3.08267	0.00205155	0.0460949
EMLSAT00000009170	79.209	-0.655097	0.212758	-3.07906	0.00207652	0.0465607
EMLSAT00000007604	1725.59	-0.408634	0.132945	-3.07372	0.0021141	0.0473067
EMLSAT00000004346	122.735	0.606105	0.197461	3.06949	0.00214427	0.0478844
ND4.t01	27331.1	-0.449216	0.146515	-3.06602	0.0021693	0.0483451
EMLSAT00000009001	2958.51	-0.430217	0.14045	-3.06313	0.00219036	0.0487156
EMLSAT00000002012	705.092	0.432467	0.141416	3.05812	0.00222734	0.0494379
EMLSAT00000003327	1786.82	-0.461664	0.151264	-3.05205	0.00227284	0.0503461
EMLSAT00000012044	232.65	-0.547113	0.179303	-3.05134	0.00227825	0.0503643
EMLSAT00000000786	1539.45	-0.385537	0.126799	-3.04055	0.00236146	0.0520991
EMLSAT00000000165	139.036	-0.615899	0.202639	-3.03938	0.00237064	0.0521968
EMLSAT00000000031	215.016	-0.538385	0.177508	-3.03302	0.00242122	0.053204
EMLSAT00000005044	1375.08	-0.44869	0.148026	-3.03116	0.00243615	0.053425
EMLSAT00000010039	48.2738	-0.654966	0.217013	-3.01809	0.0025437	0.0556726
EMLSAT00000001845	25541.1	0.427878	0.142147	3.01011	0.00261149	0.0570426
EMLSAT00000007324	209.517	-0.587615	0.195674	-3.00304	0.00267298	0.0581544
EMLSAT00000000788	200.171	-0.608136	0.202503	-3.0031	0.00267242	0.0581544
EMLSAT00000000879	488.816	-0.52617	0.176204	-2.98613	0.0028253	0.061347
EMLSAT00000006145	448.742	0.496112	0.166609	2.9777	0.0029042	0.0628635
bFTZF1_EMLSAT00000008902.mrna1	820.084	-0.403357	0.135471	-2.97745	0.00290658	0.0628635
EMLSAT00000012307	929.549	0.41115	0.138155	2.97601	0.00292029	0.0630358
EMLSAT00000006803	74.9896	0.631603	0.212347	2.97439	0.00293571	0.0632444
EMLSAT00000011487	1766.69	-0.439043	0.147692	-2.97269	0.00295207	0.0633656
EMLSAT00000006870	782.925	0.414173	0.13933	2.9726	0.00295287	0.0633656
EMLSAT00000008550	1211.86	0.383951	0.12926	2.97037	0.0029744	0.0635938
EMLSAT00000007659	924.854	-0.408626	0.137571	-2.9703	0.00297508	0.0635938
EMLSAT00000007982	73.0288	-0.628462	0.211816	-2.96702	0.00300703	0.0640108
EMLSAT00000005387	615.161	0.420984	0.141874	2.96731	0.00300416	0.0640108
EMLSAT00000012334	2193.73	-0.362648	0.122255	-2.96633	0.00301373	0.0640108
EMLSAT00000003699	288.428	0.506358	0.170726	2.96591	0.00301789	0.0640108
EMLSAT00000011587	2321.28	0.375945	0.126835	2.96405	0.00303624	0.0641896
EMLSAT00000004943	92.5632	-0.637523	0.215099	-2.96387	0.00303801	0.0641896
EMLSAT00000007344	2280.44	-0.363135	0.122668	-2.9603	0.00307337	0.0648122
EMLSAT00000009992	968.471	-0.451015	0.152515	-2.95719	0.00310455	0.0653442
EMLSAT00000002082	729.165	0.466008	0.157785	2.95344	0.00314253	0.0658913
EMLSAT00000001857	1100.06	-0.472481	0.159959	-2.95376	0.00313926	0.0658913
EMLSAT00000009122	205.814	-0.583505	0.197891	-2.94862	0.00319195	0.0668
EMLSAT00000002834	318.887	0.476748	0.16179	2.94671	0.00321169	0.0668493
EMLSAT00000006387	2452.58	-0.35478	0.120367	-2.94749	0.00320366	0.0668493
EMLSAT00000006376	2300.09	-0.406127	0.137828	-2.94663	0.00321256	0.0668493
EMLSAT00000000483	950.484	-0.391628	0.132995	-2.94468	0.00323287	0.0669516
EMLSAT00000000511	50.1631	-0.637027	0.216297	-2.94515	0.00322793	0.0669516
EMLSAT00000001203	1259.8	0.374204	0.12709	2.94441	0.00323576	0.0669516
EMLSAT00000003315	1168.56	0.378316	0.128606	2.94168	0.00326436	0.0674164
EMLSAT00000011142	1174.86	0.40005	0.136116	2.93904	0.00329229	0.0678657
EMLSAT00000002900	58.3297	-0.637228	0.216999	-2.93654	0.00331892	0.0682865
EMLSAT00000010884	442.126	-0.453236	0.154398	-2.93551	0.00333005	0.0683874
EMLSAT00000003193	389.737	-0.469006	0.15992	-2.93274	0.0033598	0.0687413
EMLSAT00000004894	2880.83	-0.354364	0.120819	-2.93302	0.00335684	0.0687413
EMLSAT00000010262	22404	-0.345521	0.118109	-2.92544	0.00343974	0.0702462
EMLSAT00000012891	3045.71	-0.356338	0.121976	-2.92138	0.00348482	0.0710347
EMLSAT00000009812	2524.95	0.362037	0.124055	2.91834	0.00351895	0.0714653
EMLSAT00000005731	640.842	-0.48369	0.165714	-2.91881	0.00351367	0.0714653
EMLSAT00000000034	4666.85	0.386534	0.132729	2.91221	0.00358879	0.0727492
EMLSAT00000009748	217.394	0.512434	0.176157	2.90895	0.0036264	0.0733416
EMLSAT00000011941-raceproduct.mrna1	295.05	-0.519631	0.178658	-2.90853	0.00363137	0.0733416
EMLSAT00000004048	331.679	0.487847	0.168142	2.9014	0.003715	0.074893
EMLSAT00000004270	179.218	-0.548104	0.189139	-2.8979	0.00375674	0.0755958
EMLSAT00000009701	580.332	0.433946	0.149807	2.8967	0.00377116	0.0755963
EMLSAT00000000835	62534.4	-0.341318	0.117848	-2.89625	0.0037765	0.0755963
EMLSAT00000012959	3020.67	-0.393465	0.135857	-2.89618	0.00377741	0.0755963
EMLSAT00000012805	2194.99	-0.438141	0.151384	-2.89424	0.00380082	0.0756514
EMLSAT00000009712	935.398	-0.521043	0.179963	-2.89528	0.00378818	0.0756514
EMLSAT00000008807	7675.13	-0.327187	0.113029	-2.89473	0.0037949	0.0756514
EMLSAT00000007271	629.789	-0.473388	0.163707	-2.89168	0.00383188	0.0761317
EMLSAT00000012206	271.253	-0.509077	0.176178	-2.88957	0.00385775	0.0765073
EMLSAT00000003318	880.205	-0.399861	0.138429	-2.88856	0.00387011	0.0766142
EMLSAT00000008715	348.562	-0.51206	0.177331	-2.8876	0.00388194	0.0767102
EMLSAT00000001834	20.6623	0.581869	0.201596	2.88631	0.00389792	0.0768878
EMLSAT00000009204	1293.79	0.373373	0.12949	2.8834	0.00393407	0.0774618
EMLSAT00000001855	66.0181	-0.617003	0.214154	-2.88112	0.00396263	0.0778844
EMLSAT00000008727	1038.49	-0.465778	0.161834	-2.87813	0.00400038	0.0784024
EMLSAT00000006434	1082.3	0.392905	0.136525	2.87791	0.00400326	0.0784024
EMLSAT00000007371	23.6986	0.597374	0.207623	2.87721	0.00401207	0.0784353
EMLSAT00000001206	536.112	-0.527951	0.18375	-2.87321	0.00406325	0.0792403
EMLSAT00000002407	246.294	0.494598	0.172162	2.87287	0.00406767	0.0792403
EMLSAT00000001724	463.395	0.435634	0.151694	2.87179	0.00408149	0.0793687
EMLSAT00000008809	114.469	-0.602214	0.209746	-2.87116	0.00408967	0.0793873
EMLSAT00000011947	303.482	-0.511177	0.178331	-2.86646	0.00415091	0.080434
EMLSAT00000006710	784.994	-0.448266	0.156558	-2.86327	0.00419294	0.080941
EMLSAT00000006872	1286.07	-0.37648	0.131508	-2.8628	0.00419918	0.080941
EMLSAT00000002339	224.663	0.539393	0.188406	2.86293	0.0041974	0.080941
aFTZF1_EMLSAT00000008900_and_EMLSAT00000008902.mrna1	783.469	-0.391479	0.136818	-2.86131	0.00421894	0.0810376
PutativeFtz-f1-race.mrna1	783.469	-0.391479	0.136818	-2.86131	0.00421894	0.0810376
EMLSAT00000009578	179.325	-0.532729	0.18631	-2.85937	0.00424489	0.0813937
EMLSAT00000007717	128.659	-0.575292	0.201699	-2.85224	0.00434125	0.0830964
EMLSAT00000003726	4556.25	-0.38211	0.134088	-2.84971	0.00437591	0.0836142
EMLSAT00000012830	674.293	-0.430721	0.151354	-2.84579	0.0044301	0.0845026
EMLSAT00000000718	684.317	-0.431445	0.15174	-2.84333	0.00446453	0.0850117
EMLSAT00000001618	125656	-0.374088	0.131595	-2.84273	0.00447293	0.0850244
FTZ_F1_both.mrna1	763.244	-0.390445	0.137432	-2.841	0.00449727	0.0853393
EMLSAT00000012385	329.309	-0.467958	0.164823	-2.83916	0.00452325	0.0856844
EMLSAT00000012028	530.344	-0.427087	0.150489	-2.83799	0.00453981	0.08585
EMLSAT00000010286	242.523	-0.537763	0.189964	-2.83087	0.0046422	0.0876354
EMLSAT00000007881	987.897	0.375981	0.132868	2.82973	0.00465867	0.0877956
EMLSAT00000002287	26.415	0.592632	0.209535	2.82832	0.00467928	0.0880329
EMLSAT00000008586	965.227	0.381931	0.13567	2.81515	0.00487551	0.0915679
EMLSAT00000002022	335.249	-0.561123	0.199563	-2.81176	0.00492705	0.0922001
EMLSAT00000012578	2219.45	-0.342606	0.121879	-2.81104	0.00493823	0.0922001
EMLSAT00000011053	653.243	-0.476217	0.169427	-2.81074	0.00494274	0.0922001
EMLSAT00000001731	778.77	0.383931	0.136587	2.8109	0.00494031	0.0922001
EMLSAT00000009690	124.044	-0.575119	0.204796	-2.80825	0.00498118	0.0927598
EMLSAT00000005222	94.9206	-0.579461	0.206869	-2.8011	0.0050929	0.0945198
EMLSAT00000003833	5702.38	-0.371681	0.132679	-2.80135	0.005089	0.0945198
EMLSAT00000011035	276.747	0.50305	0.17966	2.8	0.00511019	0.0946807
EMLSAT00000002247	22.6159	-0.578764	0.206772	-2.79904	0.00512543	0.0948032
EMLSAT00000011782	6755.22	-0.319129	0.114121	-2.79642	0.00516721	0.0954153
EMLSAT00000002242	961.923	-0.368614	0.131959	-2.79339	0.00521585	0.0959909
EMLSAT00000006969	432.54	-0.485867	0.17391	-2.79378	0.00520963	0.0959909
EMLSAT00000004762	94.4103	0.576419	0.206504	2.79133	0.00524927	0.0964443
EMLSAT00000009447	3957.08	-0.325368	0.116598	-2.79052	0.00526226	0.0965217
EMLSAT00000001526	49.7123	-0.601563	0.215733	-2.78847	0.00529582	0.0969753
EMLSAT00000001682	1777.41	-0.363731	0.130589	-2.7853	0.00534774	0.0977631
EMLSAT00000006323	780.445	-0.430097	0.154534	-2.78319	0.00538277	0.0982401
EMLSAT00000011988	6557.13	0.377068	0.135523	2.78232	0.00539721	0.0983402
EMLSAT00000011068	792.784	0.384975	0.138523	2.77914	0.00545034	0.0989799
EMLSAT00000005400	1357.77	-0.405461	0.145872	-2.77956	0.0054432	0.0989799
EMLSAT00000006494	1090.75	-0.368627	0.132733	-2.77721	0.00548277	0.0992408
EMLSAT00000010769	431.263	-0.429675	0.154713	-2.77723	0.00548245	0.0992408
EMLSAT00000005779	1548.58	0.404638	0.145883	2.77372	0.00554199	0.100148
EMLSAT00000002879	385.031	0.444486	0.160542	2.76867	0.00562861	0.101013
EMLSAT00000007960	557.468	-0.417348	0.15082	-2.76719	0.00565425	0.101013
EMLSAT00000007586	307.036	0.453899	0.164014	2.76743	0.00564998	0.101013
EMLSAT00000009962	1003.2	-0.373967	0.135064	-2.76881	0.00562619	0.101013
EMLSAT00000010386	15.8858	-0.525394	0.189682	-2.76987	0.00560789	0.101013
EMLSAT00000001216	706.926	-0.456055	0.164797	-2.76737	0.00565098	0.101013
LT844573.1.mrna1	307.036	0.453899	0.164014	2.76743	0.00564998	0.101013
EMLSAT00000001192	80.028	-0.600155	0.216975	-2.76601	0.00567469	0.101142
EMLSAT00000009293	624.76	0.427622	0.154645	2.76518	0.00568908	0.101142
EMLSAT00000009293lignende.mrna1	624.76	0.427622	0.154645	2.76518	0.00568908	0.101142
EMLSAT00000008332	562.549	-0.446917	0.161657	-2.76461	0.00569914	0.101157
EMLSAT00000011492	2749.73	-0.344595	0.124859	-2.75988	0.00578224	0.102467
EMLSAT00000011842	2528.44	-0.354286	0.128572	-2.75554	0.00585955	0.103503
EMLSAT00000006117	180.311	-0.532198	0.193103	-2.75603	0.00585078	0.103503
EMLSAT00000000891	141.657	-0.529776	0.19268	-2.74952	0.0059683	0.105255
EMLSAT00000005168	34795.8	0.323059	0.117529	2.74876	0.0059822	0.105331
EMLSAT00000007773	683.419	0.390402	0.142376	2.74204	0.00610588	0.107049
EMLSAT00000003624	622.68	-0.398722	0.14542	-2.74187	0.00610901	0.107049
EMLSAT00000002538	227.505	0.480345	0.175167	2.74222	0.00610261	0.107049
EMLSAT00000000859	106.624	0.556451	0.203017	2.74091	0.00612693	0.107192
EMLSAT00000010261	250.265	0.471857	0.172364	2.73756	0.00618964	0.108117
EMLSAT00000008438	304.828	-0.446265	0.163196	-2.73453	0.00624688	0.108944
EMLSAT00000004751	840.408	0.36869	0.134916	2.73274	0.00628091	0.109363
EMLSAT00000000830	10562.3	-0.356176	0.13049	-2.72952	0.00634262	0.110263
EMLSAT00000003505	182.865	0.50473	0.1853	2.72385	0.0064525	0.111996
EMLSAT00000009573	853.591	-0.464701	0.170798	-2.72076	0.00651327	0.1128
EMLSAT00000001215	166.832	-0.516572	0.189885	-2.72045	0.00651935	0.1128
EMLSAT00000002807	48.6468	-0.589128	0.216806	-2.71731	0.00658151	0.113697
EMLSAT00000011100	1181.19	-0.406164	0.149673	-2.71367	0.00665425	0.114773
EMLSAT00000010615	8451.63	-0.311684	0.114879	-2.71315	0.00666475	0.114774
EMLSAT00000007647	611.223	-0.489552	0.1807	-2.7092	0.00674459	0.115967
EMLSAT00000010809	679.055	-0.380818	0.140838	-2.70394	0.00685218	0.117333
EMLSAT00000008770	250.594	-0.464821	0.171881	-2.70432	0.00684453	0.117333
EMLSAT00000002882	51.6183	0.586724	0.217042	2.70327	0.006866	0.117333
EMLSAT00000004159	787.986	-0.407144	0.150613	-2.70324	0.00686678	0.117333
EMLSAT00000011034	5539.79	0.339059	0.125471	2.7023	0.00688611	0.117417
EMLSAT00000005885	323.877	-0.477638	0.176882	-2.70032	0.00692727	0.117417
EMLSAT00000008897	2547.28	0.356872	0.132148	2.70054	0.00692275	0.117417
EMLSAT00000004662	171.392	-0.532628	0.197226	-2.7006	0.0069215	0.117417
EMLSAT00000000453	860.784	-0.378791	0.140278	-2.70029	0.00692791	0.117417
EMLSAT00000004923	14502.8	0.327018	0.121122	2.69991	0.00693578	0.117417
EMLSAT00000003100	40.9399	0.585014	0.216858	2.69768	0.00698252	0.118026
EMLSAT00000003683	3065.91	-0.329244	0.122092	-2.69669	0.0070032	0.118194
EMLSAT00000011986	3018.21	0.368038	0.136568	2.6949	0.00704091	0.118648
EMLSAT00000011870	999.126	-0.365517	0.135805	-2.69149	0.00711331	0.119684
EMLSAT00000003159	1083.99	-0.428361	0.159211	-2.69053	0.00713397	0.119848
EMLSAT00000008733	589.394	-0.402611	0.149746	-2.68861	0.00717492	0.120169
EMLSAT00000005956	13832.8	-0.309705	0.115174	-2.68903	0.00716603	0.120169
EMLSAT00000002874	52.9282	-0.583103	0.217057	-2.68641	0.00722241	0.120735
EMLSAT00000007004	370.058	0.421694	0.156996	2.68603	0.00723069	0.120735
EMLSAT00000006194	1511.36	-0.370124	0.138055	-2.68099	0.00734046	0.122382
EMLSAT00000007077	971.696	-0.35384	0.132159	-2.67737	0.0074202	0.123524
EMLSAT00000000570	851.825	-0.414743	0.154953	-2.67658	0.00743789	0.12357
EMLSAT00000007442	615.263	-0.417255	0.155911	-2.67623	0.00744544	0.12357
EMLSAT00000000988	711.551	0.371326	0.138782	2.67561	0.00745923	0.123612
EMLSAT00000007480	1466.56	-0.370508	0.138544	-2.6743	0.00748853	0.12391
EMLSAT00000001015	40.4308	-0.573186	0.214488	-2.67234	0.00753238	0.124448
EMLSAT00000000933	3703.01	-0.357339	0.133794	-2.67082	0.00756653	0.12464
EMLSAT00000006971	1485.77	0.382855	0.143347	2.67082	0.00756664	0.12464
EMLSAT00000003462	168.8	0.49888	0.187172	2.66536	0.00769065	0.126493
EMLSAT00000010799	68.9254	0.569601	0.213769	2.66456	0.0077089	0.126603
EMLSAT00000002110	34.4584	0.573278	0.215463	2.66068	0.00779831	0.127881
EMLSAT00000010976	3820.05	-0.370337	0.139283	-2.65889	0.00783985	0.128179
EMLSAT00000004767	1122.86	0.345364	0.129876	2.65918	0.007833	0.128179
EMLSAT00000007788	115.035	-0.56651	0.21339	-2.6548	0.00793545	0.12955
EMLSAT00000005632	1263.9	0.337985	0.127355	2.65389	0.00795707	0.12971
EMLSAT00000001579	247.934	-0.54064	0.204149	-2.64826	0.00809061	0.131302
EMLSAT00000011990	494.433	-0.430338	0.162474	-2.64866	0.00808107	0.131302
EMLSAT00000002275	6198.41	0.311568	0.117644	2.64839	0.00808759	0.131302
EMLSAT00000005972	1712.04	-0.38052	0.144033	-2.64189	0.00824453	0.133449
EMLSAT00000002968	839.641	-0.422396	0.159891	-2.64178	0.0082472	0.133449
EMLSAT00000009704	137.91	-0.561205	0.21272	-2.63823	0.00833402	0.134656
EMLSAT00000006554	15.4765	-0.477703	0.181146	-2.63712	0.00836135	0.134899
EMLSAT00000002863	4652.39	0.394986	0.149956	2.63402	0.00843808	0.135848
EMLSAT00000012806	490.553	-0.39352	0.149415	-2.63374	0.00844504	0.135848
EMLSAT00000005223	512.924	-0.489552	0.185912	-2.63325	0.00845729	0.135848
EMLSAT00000005297	126.682	-0.51476	0.195595	-2.63176	0.00849442	0.136246
EMLSAT00000004249	434.962	0.440992	0.167667	2.63016	0.00853436	0.136687
EMLSAT00000001958	272.623	-0.438158	0.166913	-2.62507	0.008663	0.138344
EMLSAT00000012948	2734.31	-0.322039	0.122668	-2.62529	0.00865747	0.138344
EMLSAT00000006289	268.302	0.451282	0.17195	2.62449	0.00867778	0.138378
EMLSAT00000005564	203.237	0.480181	0.183027	2.62356	0.0087016	0.138557
EMLSAT00000011352	1930.93	-0.324503	0.12376	-2.62202	0.00874099	0.138983
EMLSAT00000010173	27.1115	-0.549287	0.209534	-2.62146	0.00875531	0.13901
EMLSAT00000006000	537.454	0.393825	0.150347	2.61945	0.00880726	0.139633
EMLSAT00000007124	38.4761	0.56666	0.216603	2.61613	0.00889338	0.140795
EMLSAT00000012518	3226.31	-0.357993	0.137035	-2.61241	0.00899054	0.142128
EMLSAT00000005774	105.56	-0.552192	0.21149	-2.61096	0.00902873	0.142527
EMLSAT00000004100	1204.41	-0.336434	0.129026	-2.60748	0.00912106	0.143778
EMLSAT00000009225	2586.85	-0.310448	0.11923	-2.60376	0.00922067	0.14514
EMLSAT00000001402	2097.15	-0.314239	0.120895	-2.59927	0.00934225	0.146843
EMLSAT00000009315	5545.78	-0.319809	0.123107	-2.59782	0.00938181	0.147254
EMLSAT00000012710	128.357	-0.530312	0.204398	-2.59451	0.00947247	0.148465
EMLSAT00000000428	1191.14	0.34438	0.132801	2.5932	0.00950882	0.148822
EMLSAT00000004180	77.4567	-0.545799	0.210526	-2.59255	0.00952665	0.148889
EMLSAT00000005919	2706.01	-0.310646	0.119918	-2.59048	0.00958428	0.149577
EMLSAT00000012601	812.578	0.375417	0.14508	2.58765	0.00966318	0.150595
EMLSAT00000002460	5532.71	-0.30709	0.118859	-2.58364	0.00977639	0.152143
EMLSAT00000008902	422.252	-0.394735	0.152815	-2.58308	0.00979217	0.152173
EMLSAT00000012698	85.9364	-0.559406	0.216834	-2.57988	0.00988344	0.153375
EMLSAT00000003812	1140.64	0.367488	0.142506	2.57874	0.00991603	0.153664
EMLSAT00000006698	3505.27	-0.402046	0.155977	-2.5776	0.00994893	0.153956
EMLSAT00000005453	2700.54	0.344117	0.133567	2.57637	0.00998445	0.154184
EMLSAT00000005866	60.645	0.553072	0.214692	2.57612	0.00999172	0.154184
EMLSAT00000001725	1494.37	0.345867	0.134312	2.5751	0.0100211	0.154421
EMLSAT00000000954	1379.85	-0.346154	0.134495	-2.57374	0.0100607	0.154814
EMLSAT00000001156	479.48	0.383813	0.14921	2.5723	0.0101026	0.155024
EMLSAT00000002147	1147.26	-0.440868	0.171368	-2.57264	0.0100925	0.155024
EMLSAT00000011293	6283.73	-0.321672	0.125098	-2.57136	0.0101299	0.155226
EMLSAT00000012671	362.223	-0.473673	0.18454	-2.56677	0.010265	0.157077
EMLSAT00000006742	63.2605	-0.54929	0.214294	-2.56325	0.0103697	0.158459
EMLSAT00000010427	909.361	-0.37451	0.14627	-2.5604	0.0104552	0.159544
EMLSAT00000011665	218.091	0.454323	0.17758	2.55842	0.010515	0.160233
EMLSAT00000012599	639.75	-0.449172	0.175667	-2.55695	0.0105595	0.160689
EMLSAT00000000760	313.76	-0.436814	0.170965	-2.55499	0.010619	0.161371
EMLSAT00000011943	2236.1	-0.355812	0.139305	-2.5542	0.0106433	0.161517
EMLSAT00000000598	106.434	0.516717	0.202394	2.55302	0.0106793	0.161839
EMLSAT00000003255	268.072	-0.47327	0.18566	-2.54912	0.0107995	0.163211
EMLSAT00000001717	51.9032	-0.552563	0.216756	-2.54924	0.0107959	0.163211
EMLSAT00000003512	224.362	0.456439	0.179205	2.54702	0.0108647	0.16397
EMLSAT00000011118	11.0849	-0.441297	0.173739	-2.54	0.0110852	0.165293
EMLSAT00000006643	269.328	-0.509442	0.200555	-2.54017	0.01108	0.165293
EMLSAT00000012451	1561.15	-0.319038	0.125424	-2.54369	0.010969	0.165293
EMLSAT00000000962	1056.55	0.432973	0.170373	2.54132	0.0110434	0.165293
EMLSAT00000009368	1405.48	0.331371	0.130342	2.54231	0.0110123	0.165293
EMLSAT00000007359	442.155	-0.401213	0.157907	-2.54082	0.0110592	0.165293
EMLSAT00000007959	153.212	-0.479761	0.188888	-2.53992	0.0110877	0.165293
EMLSAT00000010982	2681.67	0.304101	0.119572	2.54324	0.010983	0.165293
EMLSAT00000005853	6820.56	-0.309439	0.121738	-2.54185	0.0110266	0.165293
EMLSAT00000012622	124.15	0.515078	0.2031	2.53608	0.01121	0.166889
EMLSAT00000012701	102.433	0.51693	0.203978	2.53425	0.0112689	0.167079
EMLSAT00000009445	267.541	-0.455361	0.179715	-2.53379	0.0112836	0.167079
EMLSAT00000006192	6885.78	-0.333209	0.131477	-2.53434	0.0112659	0.167079
EMLSAT00000012338	539.728	-0.419181	0.165359	-2.53497	0.0112457	0.167079
EMLSAT00000002663	78.7056	0.531817	0.210307	2.52877	0.0114464	0.169262
EMLSAT00000003038	225.893	0.462214	0.182893	2.52724	0.0114962	0.169771
EMLSAT00000001124	663.415	0.365373	0.144777	2.5237	0.0116128	0.171262
EMLSAT00000003336	2598.4	-0.299148	0.118595	-2.52242	0.0116549	0.171652
EMLSAT00000012347	3200.82	-0.296557	0.117704	-2.51952	0.0117516	0.172613
EMLSAT00000005411	253.515	-0.500625	0.198693	-2.51959	0.011749	0.172613
EMLSAT00000005311	7247.05	-0.335637	0.133259	-2.51868	0.0117796	0.172794
EMLSAT00000008122	357.351	-0.406048	0.161387	-2.51599	0.01187	0.173887
EMLSAT00000010476	237.965	-0.4766	0.189735	-2.51192	0.0120076	0.175669
EMLSAT00000007192	545.446	-0.423701	0.168798	-2.51011	0.0120693	0.176336
EMLSAT00000008526	1281.19	-0.339879	0.135482	-2.50866	0.0121189	0.176702
EMLSAT00000003611	854.573	-0.392244	0.156374	-2.50837	0.012129	0.176702
EMLSAT00000005408	869.77	-0.365585	0.145769	-2.50798	0.0121425	0.176702
EMLSAT00000012183	426.766	-0.395756	0.15802	-2.50447	0.0122635	0.178227
EMLSAT00000012118	515.365	-0.373505	0.149167	-2.50393	0.0122821	0.178261
EMLSAT00000004524	601.234	-0.357732	0.142948	-2.50253	0.0123311	0.1785
EMLSAT00000009261	741.925	0.406827	0.162562	2.50261	0.0123283	0.1785
EMLSAT00000005497	1131.03	-0.337654	0.134986	-2.5014	0.0123705	0.178625
EMLSAT00000004558	283.449	-0.459186	0.183576	-2.50135	0.0123722	0.178625
EMLSAT00000010831	3028.16	0.319109	0.127601	2.50083	0.0123904	0.178652
EMLSAT00000000186	82.9461	-0.523565	0.209487	-2.49927	0.012445	0.179133
EMLSAT00000000907	402.08	-0.43117	0.172588	-2.49826	0.0124806	0.179133
EMLSAT00000012602	2790.23	0.313235	0.125418	2.49752	0.0125064	0.179133
EMLSAT00000005865	34908.1	-0.297396	0.119012	-2.49887	0.0124588	0.179133
EMLSAT00000009958	94.0799	-0.512034	0.204976	-2.49802	0.0124891	0.179133
EMLSAT00000003940	3350.92	0.348713	0.139648	2.4971	0.0125215	0.179133
EMLSAT00000012461	484.485	-0.445254	0.17879	-2.49037	0.0127611	0.182323
EMLSAT00000005238	504.672	-0.430659	0.172987	-2.48954	0.0127909	0.182511
EMLSAT00000008444	69.2068	-0.535373	0.21511	-2.48883	0.0128164	0.182637
EMLSAT00000008279	205.558	-0.490959	0.197338	-2.48791	0.0128495	0.182873
EMLSAT00000009173	377.29	-0.466359	0.187517	-2.48702	0.0128817	0.183094
EMLSAT00000003291	269.14	0.427575	0.17197	2.48634	0.0129066	0.18321
EMLSAT00000000309	563.66	-0.402101	0.161982	-2.48238	0.0130509	0.185019
EMLSAT00000003271	124.012	-0.502772	0.202623	-2.48132	0.0130898	0.185333
EMLSAT00000007983	945.306	-0.341248	0.137649	-2.47912	0.0131708	0.186239
EMLSAT00000012537	1394.86	-0.351236	0.141947	-2.47441	0.0133455	0.187984
EMLSAT00000012723	467.718	-0.413662	0.167144	-2.47488	0.013328	0.187984
EMLSAT00000009753	246.762	-0.432721	0.17485	-2.47482	0.0133305	0.187984
EMLSAT00000003989	510.902	-0.383718	0.155106	-2.4739	0.0133647	0.188013
EMLSAT00000006877	68.9841	-0.525621	0.21257	-2.4727	0.0134097	0.188405
EMLSAT00000009266	406.957	0.427882	0.173109	2.47175	0.0134452	0.188662
EMLSAT00000012013	725.675	-0.399869	0.161865	-2.47039	0.0134964	0.18914
EMLSAT00000006527	250.619	-0.422779	0.171242	-2.4689	0.0135527	0.189686
EMLSAT00000006077	5992.09	0.318948	0.129485	2.4632	0.0137703	0.192487
EMLSAT00000010145	236.195	0.426948	0.173602	2.45935	0.0139188	0.194315
EMLSAT00000002137	1894.52	-0.322455	0.131299	-2.45589	0.0140537	0.195949
EMLSAT00000002149	2486.14	-0.321137	0.130823	-2.45474	0.0140986	0.196326
EMLSAT00000010188	691.016	-0.349237	0.14234	-2.45355	0.0141455	0.196481
EMLSAT00000003112	708.705	0.340632	0.138821	2.45375	0.0141373	0.196481
EMLSAT00000011882	19107.6	-0.278383	0.113574	-2.45111	0.0142415	0.197193
EMLSAT00000009016	113.802	-0.494984	0.201913	-2.45147	0.0142272	0.197193
EMLSAT00000000690	5154.85	0.283184	0.115544	2.45088	0.0142506	0.197193
EMLSAT00000005063	65909.8	-0.380414	0.15554	-2.44576	0.0144548	0.199357
EMLSAT00000012164	10050.5	0.306024	0.125164	2.44498	0.014486	0.199357
EMLSAT00000009027	487.282	-0.365132	0.149357	-2.44469	0.0144977	0.199357
EMLSAT00000012232	18.8948	0.480892	0.196649	2.44543	0.014468	0.199357
EMLSAT00000010541	14.9628	-0.454913	0.18599	-2.4459	0.0144491	0.199357
EMLSAT00000002617	696.484	-0.409044	0.167375	-2.44387	0.0145305	0.199558
EMLSAT00000008577	4899.64	0.300388	0.123062	2.44095	0.0146489	0.200933
EMLSAT00000011446	537.551	-0.430699	0.176595	-2.43891	0.0147314	0.201562
EMLSAT00000008779	1345.69	-0.317693	0.130246	-2.43917	0.014721	0.201562
EMLSAT00000003463	681.456	-0.40246	0.165132	-2.43719	0.0148018	0.202273
EMLSAT00000007883	1285.22	0.366993	0.150654	2.436	0.0148505	0.202435
EMLSAT00000002661	4622.79	0.323461	0.13278	2.43606	0.0148484	0.202435
EMLSAT00000008067	354.673	-0.404525	0.166102	-2.43541	0.0148751	0.202518
EMLSAT00000003728	3386.94	-0.314101	0.129219	-2.43076	0.0150674	0.204882
EMLSAT00000004116	56.7382	-0.523239	0.215818	-2.42445	0.0153316	0.208218
EMLSAT00000007961	36.6795	0.523974	0.216204	2.42351	0.0153712	0.208498
EMLSAT00000011141	230.596	-0.423324	0.174735	-2.42267	0.015407	0.208726
EMLSAT00000007613	126.8	0.47963	0.198129	2.4208	0.0154862	0.209541
EMLSAT00000008592	1325.23	-0.371231	0.153389	-2.42019	0.0155124	0.209637
EMLSAT00000000292	2737.75	0.296929	0.122758	2.41882	0.0155711	0.209913
EMLSAT00000005469	669.253	-0.401087	0.165805	-2.41902	0.0155622	0.209913
EMLSAT00000002076	789.036	-0.358009	0.148135	-2.41678	0.0156586	0.210834
EMLSAT00000012124	472.829	0.381519	0.157987	2.41487	0.0157408	0.211682
EMLSAT00000011954	856.467	-0.329823	0.136628	-2.41402	0.0157777	0.211919
EMLSAT00000007453	826.604	0.352548	0.146158	2.41209	0.0158612	0.212781
EMLSAT00000012541	397.158	-0.41453	0.171898	-2.41149	0.0158876	0.212811
EMLSAT00000010275	1026.49	0.387581	0.160745	2.41115	0.0159022	0.212811
EMLSAT00000003974	134.967	0.471356	0.195592	2.40989	0.0159574	0.213289
EMLSAT00000005633	384.841	-0.434478	0.180352	-2.40905	0.015994	0.213519
EMLSAT00000001057	884.411	-0.351575	0.146134	-2.40583	0.0161356	0.215147
EMLSAT00000012459	2456.49	-0.344707	0.143519	-2.40183	0.0163134	0.216962
EMLSAT00000012265	259.126	-0.450705	0.187619	-2.40223	0.0162954	0.216962
EMLSAT00000001651	1181.49	-0.318009	0.132425	-2.40144	0.0163309	0.216962
EMLSAT00000011334	948.958	0.329057	0.137112	2.39991	0.0163993	0.217345
EMLSAT00000004394	456.188	0.377909	0.157446	2.40025	0.016384	0.217345
EMLSAT00000007346	2176.65	-0.2927	0.121995	-2.39929	0.0164269	0.217449
EMLSAT00000000630	90.2373	0.497849	0.207591	2.39822	0.0164751	0.217824
EMLSAT00000010771	1922.09	-0.343653	0.143361	-2.39711	0.0165249	0.21822
EMLSAT00000012912	649.458	-0.402856	0.168159	-2.39568	0.0165897	0.218813
EMLSAT00000012374	7815.77	-0.350745	0.146502	-2.39412	0.0166601	0.219478
EMLSAT00000003945	786.532	-0.342863	0.143288	-2.39283	0.0167192	0.219992
EMLSAT00000000807	442.11	-0.378137	0.158121	-2.39144	0.0167825	0.220035
EMLSAT00000012903	15502.1	0.299708	0.12532	2.39155	0.0167775	0.220035
EMLSAT00000006226	154.322	-0.460843	0.192676	-2.3918	0.016766	0.220035
EMLSAT00000004099	421.447	-0.394875	0.165155	-2.39093	0.0168056	0.220075
EMLSAT00000012837	553.211	0.348382	0.145751	2.39025	0.0168368	0.220221
EMLSAT00000003795	12052.8	0.299437	0.125404	2.38778	0.0169504	0.221443
EMLSAT00000011350	7087.33	0.274425	0.115009	2.38612	0.0170272	0.222013
EMLSAT00000005384	497.063	-0.415254	0.17404	-2.38596	0.0170344	0.222013
EMLSAT00000012941	1176.99	-0.309649	0.129908	-2.38359	0.0171446	0.222132
EMLSAT00000001327	11.9787	-0.372045	0.15605	-2.38414	0.0171191	0.222132
EMLSAT00000007704	3198.68	-0.282858	0.118668	-2.3836	0.017144	0.222132
EMLSAT00000009115	240.468	-0.480311	0.201488	-2.38381	0.0171342	0.222132
EMLSAT00000003816	831.992	0.332016	0.139201	2.38516	0.0170717	0.222132
EMLSAT00000008124	559.338	-0.490926	0.206093	-2.38207	0.0172158	0.222672
EMLSAT00000006699	2442.07	0.3219	0.135163	2.38157	0.0172389	0.222672
EMLSAT00000000688	1110.55	0.308952	0.129735	2.3814	0.0172471	0.222672
EMLSAT00000002000	337.295	-0.416311	0.175025	-2.37858	0.0173793	0.224004
EMLSAT00000004856	320.449	0.386359	0.162449	2.37834	0.017391	0.224004
EMLSAT00000012549	169.614	-0.447409	0.188334	-2.37561	0.01752	0.2254
EMLSAT00000012150	765.862	-0.333785	0.140617	-2.37372	0.0176098	0.226027
EMLSAT00000008018	450.695	-0.359105	0.151276	-2.37384	0.0176043	0.226027
EMLSAT00000005525	2096.51	-0.301163	0.126905	-2.37314	0.0176375	0.226118
EMLSAT00000009855	856.339	-0.360405	0.151967	-2.3716	0.0177115	0.226802
EMLSAT00000005552	52.5954	0.512386	0.216364	2.36816	0.0178768	0.228653
EMLSAT00000000858	27.7313	-0.478076	0.202112	-2.3654	0.0180106	0.230096
EMLSAT00000007433	4321.16	-0.295698	0.125046	-2.36471	0.0180441	0.230257
EMLSAT00000009071	510.933	0.380506	0.161061	2.36249	0.0181525	0.230302
EMLSAT00000012180	463.89	-0.35958	0.152156	-2.36323	0.0181166	0.230302
EMLSAT00000010829	1819.97	-0.377088	0.159535	-2.36367	0.0180951	0.230302
EMLSAT00000001079	16729.5	0.285202	0.120708	2.36274	0.0181404	0.230302
EMLSAT00000001658	140.359	-0.452386	0.191476	-2.36263	0.0181459	0.230302
EMLSAT00000008938	1248.06	0.333098	0.141124	2.36032	0.0182589	0.231353
EMLSAT00000009411	19.4301	0.471928	0.199974	2.35995	0.0182774	0.231353
EMLSAT00000007928	4640.34	0.278279	0.117967	2.35897	0.0183259	0.2317
EMLSAT00000002864	3030.51	0.309141	0.131156	2.35705	0.0184209	0.232365
EMLSAT00000011129	158.119	-0.456002	0.193445	-2.35726	0.0184101	0.232365
EMLSAT00000000449	27192.3	0.304357	0.129182	2.35603	0.0184712	0.232733
EMLSAT00000004051	537.268	-0.370085	0.15717	-2.35468	0.0185384	0.232978
EMLSAT00000006599	655.17	-0.341125	0.144861	-2.35485	0.0185303	0.232978
EMLSAT00000006633	1224.84	0.307709	0.130697	2.35437	0.0185543	0.232978
EMLSAT00000009095	430.474	-0.389926	0.165663	-2.35373	0.0185862	0.233112
EMLSAT00000000429	5220.46	0.29015	0.123298	2.35324	0.0186107	0.233153
EMLSAT00000005911	7121.45	0.275083	0.116934	2.35248	0.0186489	0.233366
EMLSAT00000006306	2416.07	0.305397	0.129904	2.35094	0.018726	0.234065
EMLSAT00000007797	470.24	0.353149	0.150306	2.34952	0.0187974	0.23469
EMLSAT00000005508	2221.69	0.285498	0.121558	2.34866	0.0188413	0.23497
EMLSAT00000002467	130.799	-0.48947	0.208551	-2.347	0.0189251	0.235482
EMLSAT00000004276	498.521	-0.369321	0.157348	-2.34716	0.0189171	0.235482
EMLSAT00000010968	1310.84	-0.348003	0.148346	-2.34589	0.0189817	0.235714
EMLSAT00000001844	14123.8	0.298101	0.127084	2.34571	0.0189911	0.235714
EMLSAT00000008898	418.755	0.384538	0.163956	2.34537	0.0190082	0.235714
EMLSAT00000011317	247.35	-0.414365	0.176844	-2.34312	0.0191235	0.236734
EMLSAT00000010985	21.0188	0.449702	0.191941	2.34292	0.0191335	0.236734
EMLSAT00000007432	2733.27	-0.279789	0.119865	-2.33421	0.019585	0.239355
EMLSAT00000000516	948.574	0.314954	0.134756	2.33722	0.0194276	0.239355
EMLSAT00000000888	4482.05	0.269984	0.115648	2.33452	0.0195685	0.239355
EMLSAT00000010194	473.096	-0.355976	0.152355	-2.33649	0.0194657	0.239355
EMLSAT00000004819	3938.39	0.290373	0.12431	2.33588	0.0194976	0.239355
EMLSAT00000006928	219.612	-0.435348	0.186382	-2.33578	0.0195028	0.239355
EMLSAT00000001973	511.048	-0.350749	0.150223	-2.33486	0.0195509	0.239355
EMLSAT00000006254	712.337	-0.357802	0.153238	-2.33494	0.0195466	0.239355
EMLSAT00000003286	95.7319	-0.493532	0.211063	-2.33832	0.0193708	0.239355
EMLSAT00000002683	2868.79	0.283143	0.121259	2.33503	0.0195418	0.239355
EMLSAT00000011227	1555.08	-0.323473	0.138394	-2.33734	0.0194216	0.239355
EMLSAT00000003142	4713.53	0.345538	0.14812	2.33283	0.0196572	0.239971
EMLSAT00000001565	31.2343	-0.485573	0.208333	-2.33075	0.0197665	0.241037
EMLSAT00000008519	309.13	-0.438789	0.188344	-2.32972	0.0198208	0.241431
EMLSAT00000000062	794.125	-0.323195	0.138783	-2.32878	0.0198706	0.241503
EMLSAT00000004592	107.756	0.468192	0.201036	2.3289	0.0198645	0.241503
EMLSAT00000002713	1466.1	-0.294995	0.126841	-2.3257	0.0200343	0.242687
EMLSAT00000002239	844.62	0.314162	0.135059	2.32611	0.0200128	0.242687
EMLSAT00000001053	1388.78	-0.326952	0.140539	-2.32641	0.0199968	0.242687
EMLSAT00000011717	524.414	-0.34743	0.149504	-2.32388	0.0201318	0.2436
EMLSAT00000006999	211.888	0.425875	0.183416	2.32191	0.0202379	0.244344
EMLSAT00000003470	731.626	-0.382254	0.1646	-2.32232	0.0202156	0.244344
EMLSAT00000008514	16.0579	0.445242	0.192207	2.31647	0.0205325	0.247358
EMLSAT00000003132	116.109	0.468167	0.202075	2.31679	0.020515	0.247358
EMLSAT00000000924	962.226	0.311486	0.134495	2.31596	0.0205602	0.247421
EMLSAT00000006691	14.1393	-0.435685	0.188378	-2.31283	0.0207322	0.249218
EMLSAT00000012457	89.1789	-0.496671	0.214949	-2.31064	0.0208526	0.250391
EMLSAT00000012693	2557.12	0.326993	0.141851	2.30518	0.0211565	0.252269
EMLSAT00000010318	376.755	-0.394002	0.170777	-2.30712	0.0210484	0.252269
EMLSAT00000009211	22.0233	0.446813	0.193857	2.30486	0.0211742	0.252269
EMLSAT00000007782	1064.92	-0.316233	0.137247	-2.30411	0.0212162	0.252269
EMLSAT00000006294	27.3727	-0.486847	0.211279	-2.30428	0.0212068	0.252269
EMLSAT00000000436	1691.17	0.28955	0.12568	2.30387	0.0212299	0.252269
EMLSAT00000008728	1040.28	-0.337355	0.146465	-2.30331	0.0212615	0.252269
EMLSAT00000006121	13350.4	-0.30826	0.133702	-2.30558	0.0211343	0.252269
EMLSAT00000006384	712.751	-0.322798	0.140001	-2.30569	0.0211282	0.252269
EMLSAT00000005049	23.26	0.464695	0.201629	2.30471	0.021183	0.252269
EMLSAT00000003473	612.56	0.346012	0.150218	2.30341	0.0212559	0.252269
EMLSAT00000005553	154.546	-0.441508	0.191838	-2.30147	0.0213653	0.253226
EMLSAT00000008348	501.947	-0.368564	0.160234	-2.30016	0.0214393	0.25383
EMLSAT00000011724	19.283	-0.454271	0.197568	-2.29932	0.0214869	0.254119
EMLSAT00000011336	1684.99	0.298302	0.129923	2.296	0.0216761	0.254984
EMLSAT00000009446	876.071	-0.409611	0.178401	-2.29601	0.0216753	0.254984
EMLSAT00000004207	178.719	-0.420489	0.183121	-2.29623	0.0216626	0.254984
EMLSAT00000008964	290.914	0.380648	0.165767	2.29628	0.02166	0.254984
EMLSAT00000002169	8132.41	0.280836	0.12227	2.29685	0.0216273	0.254984
EMLSAT00000010281	934.34	-0.330853	0.144161	-2.29503	0.0217317	0.255365
EMLSAT00000002840	465.61	0.348609	0.151982	2.29375	0.0218049	0.255951
EMLSAT00000007491	623.786	-0.392139	0.171201	-2.29052	0.0219912	0.257862
EMLSAT00000001900	49.0656	-0.496909	0.217069	-2.28917	0.0220696	0.258498
EMLSAT00000009182	3626.78	0.268466	0.117297	2.28877	0.0220925	0.258498
EMLSAT00000011700	609.551	0.346921	0.151697	2.28693	0.0222002	0.259482
EMLSAT00000004307	526.525	0.333709	0.145959	2.28632	0.0222358	0.259622
EMLSAT00000011567	667.219	-0.332086	0.145448	-2.2832	0.0224186	0.260925
EMLSAT00000010207	1413.35	-0.365662	0.160101	-2.28395	0.0223746	0.260925
EMLSAT00000001514	2080.3	-0.276033	0.120881	-2.28352	0.0224	0.260925
EMLSAT00000000430	1357.62	0.337197	0.147765	2.28199	0.0224902	0.261481
EMLSAT00000012934	1378.51	0.307015	0.134596	2.28101	0.0225476	0.261823
EMLSAT00000009775	6307.46	-0.371013	0.162676	-2.28068	0.0225673	0.261823
EMLSAT00000005858	73.9419	-0.492848	0.216458	-2.27687	0.0227938	0.264173
EMLSAT00000008688	425.155	0.378696	0.166364	2.27631	0.0228277	0.264287
EMLSAT00000002911	783.147	-0.359895	0.158178	-2.27525	0.0228912	0.264743
EMLSAT00000002536	3386.78	-0.29246	0.128615	-2.27391	0.0229711	0.265231
EMLSAT00000005918	2056.88	-0.296862	0.130561	-2.27374	0.0229817	0.265231
EMLSAT00000001619	258492	-0.312626	0.137645	-2.27125	0.0231316	0.266568
EMLSAT00000000175	87.8084	-0.485457	0.2138	-2.27061	0.0231704	0.266568
EMLSAT00000011722	219.899	-0.404881	0.178292	-2.27088	0.023154	0.266568
EMLSAT00000005177	40.6252	0.492393	0.216938	2.26974	0.0232233	0.266898
EMLSAT00000005951	657.519	0.327468	0.144317	2.26908	0.0232633	0.267078
EMLSAT00000010984	20.5804	0.462146	0.203797	2.26768	0.0233489	0.267781
EMLSAT00000002702	1593.25	0.306315	0.135226	2.2652	0.0235002	0.269235
EMLSAT00000001835	1331.4	0.293348	0.129583	2.26378	0.0235876	0.269708
EMLSAT00000000122	4027.68	0.267856	0.118325	2.26373	0.0235906	0.269708
EMLSAT00000008243	301.386	0.394318	0.174452	2.26032	0.0238016	0.271838
EMLSAT00000012709	3361.36	0.272736	0.1207	2.25961	0.0238453	0.272054
EMLSAT00000002334	120.823	-0.451281	0.199802	-2.25864	0.0239056	0.272459
EMLSAT00000008420	481.573	-0.430773	0.190789	-2.25785	0.0239551	0.272516
EMLSAT00000006935	6732.26	0.330812	0.146596	2.25662	0.024032	0.272516
EMLSAT00000007008	4517.26	0.272222	0.120635	2.25658	0.0240346	0.272516
EMLSAT00000005963	13274.1	-0.28544	0.126438	-2.25754	0.0239741	0.272516
EMLSAT00000012054	158.647	0.425108	0.188333	2.25722	0.0239944	0.272516
EMLSAT00000001566	769.712	-0.345261	0.153081	-2.25541	0.0241075	0.273061
EMLSAT00000008896	1439.41	-0.288104	0.127811	-2.25414	0.0241873	0.273682
EMLSAT00000006557	28.6437	0.478508	0.212425	2.2526	0.0242843	0.274498
EMLSAT00000007580	47.8529	-0.488397	0.216902	-2.25169	0.0243416	0.274862
EMLSAT00000005079	5578.64	-0.340542	0.151316	-2.25054	0.0244149	0.275292
EMLSAT00000003879	1128.8	-0.367319	0.163231	-2.2503	0.0244297	0.275292
EMLSAT00000007441	370.194	0.36903	0.164027	2.24982	0.0244603	0.275354
EMLSAT00000012613	1682.51	-0.277024	0.123197	-2.24863	0.0245364	0.275927
EMLSAT00000004451	181.483	-0.408764	0.181894	-2.24726	0.0246232	0.276621
EMLSAT00000010306	599.832	0.320354	0.142652	2.2457	0.0247234	0.277463
EMLSAT00000011489	2221.62	-0.326966	0.145691	-2.24425	0.0248163	0.277937
EMLSAT00000003546	1090.37	-0.317095	0.141275	-2.24453	0.0247984	0.277937
EMLSAT00000002151	194.89	-0.42921	0.191396	-2.24252	0.0249275	0.278899
EMLSAT00000008113	549.995	-0.325208	0.145046	-2.24209	0.0249554	0.278927
EMLSAT00000002284	5024.08	0.315043	0.140761	2.23815	0.0252116	0.281503
EMLSAT00000006840	652.201	-0.32984	0.147443	-2.23707	0.025282	0.282003
EMLSAT00000010197	2191.08	-0.271417	0.121431	-2.23516	0.0254069	0.282822
EMLSAT00000007537	1642.26	-0.314171	0.140541	-2.23544	0.0253884	0.282822
EMLSAT00000012094	270.747	-0.374264	0.167522	-2.23412	0.0254752	0.283099
EMLSAT00000007653	2731.96	-0.327379	0.146544	-2.234	0.0254832	0.283099
EMLSAT00000004516	272.686	-0.398676	0.178525	-2.23317	0.0255378	0.283418
EMLSAT00000008087	98.3708	-0.462343	0.207246	-2.23089	0.0256884	0.284802
EMLSAT00000009469	1341.32	0.285244	0.12789	2.23039	0.0257216	0.284882
EMLSAT00000012182	1267.16	0.316458	0.141971	2.22903	0.0258121	0.285597
EMLSAT00000001120	799.296	0.303964	0.136505	2.22676	0.0259636	0.286984
EMLSAT00000007964	781.688	-0.346647	0.155715	-2.22616	0.0260033	0.287134
EMLSAT00000003140	282.382	0.398602	0.179118	2.22536	0.0260573	0.287442
EMLSAT00000004901	1628.71	0.287053	0.129079	2.22385	0.0261582	0.288265
EMLSAT00000007805	2348.96	0.266078	0.119675	2.22333	0.0261933	0.288363
EMLSAT00000008535	812.891	-0.305586	0.137489	-2.22263	0.026241	0.288411
EMLSAT00000011413	1036.8	0.290194	0.130572	2.22249	0.0262502	0.288411
EMLSAT00000005396	125.074	-0.441575	0.198809	-2.2211	0.0263443	0.289156
EMLSAT00000009995	3991.25	-0.296862	0.133744	-2.21962	0.0264444	0.289965
EMLSAT00000002707	1564.63	0.283401	0.127711	2.21908	0.0264812	0.290079
EMLSAT00000007374	623.018	0.317963	0.14336	2.21794	0.0265592	0.290471
EMLSAT00000010394	1054.61	-0.322249	0.145328	-2.21739	0.0265963	0.290471
EMLSAT00000006669	2279.47	-0.316119	0.142558	-2.21747	0.0265911	0.290471
EMLSAT00000005645	141.905	-0.447471	0.201863	-2.21671	0.026643	0.290569
EMLSAT00000006021	1251.31	0.307978	0.138949	2.21648	0.0266583	0.290569
EMLSAT00000004331	124.944	-0.440086	0.198586	-2.2161	0.0266847	0.290569
EMLSAT00000001818	1467.41	0.281431	0.127044	2.21523	0.0267446	0.290646
EMLSAT00000006169	12032.8	0.251027	0.113302	2.21555	0.0267223	0.290646
EMLSAT00000003839	512.24	-0.338983	0.153064	-2.21464	0.0267845	0.290792
EMLSAT00000005046	2461.95	0.280501	0.126764	2.21279	0.0269121	0.291889
EMLSAT00000006816	307.228	-0.420486	0.190073	-2.21224	0.0269502	0.292013
EMLSAT00000000227	217.008	0.388744	0.175985	2.20896	0.0271772	0.292168
EMLSAT00000009969	603.474	0.327919	0.148404	2.20964	0.0271302	0.292168
EMLSAT00000010856	845.93	0.312735	0.141567	2.2091	0.027168	0.292168
EMLSAT00000005461	1371.85	0.290074	0.131264	2.20985	0.0271157	0.292168
EMLSAT00000006885	1172.88	-0.307703	0.139181	-2.21081	0.0270487	0.292168
EMLSAT00000008610	594.298	0.339495	0.15356	2.21083	0.0270478	0.292168
EMLSAT00000003116	12579.4	-0.282815	0.128008	-2.20935	0.0271505	0.292168
EMLSAT00000000590	119.367	-0.453879	0.205224	-2.21163	0.0269922	0.292168
EMLSAT00000004101	595.997	-0.318485	0.144226	-2.20824	0.0272276	0.292424
EMLSAT00000005407	2125.3	-0.285227	0.129205	-2.20755	0.0272758	0.292656
EMLSAT00000008119	3862.95	-0.340965	0.154547	-2.20622	0.0273685	0.293364
EMLSAT00000004544	4579.55	-0.254237	0.115429	-2.20254	0.0276272	0.295848
EMLSAT00000002813	29.7239	-0.469655	0.213383	-2.201	0.0277362	0.29633
EMLSAT00000000242	43.5979	-0.477761	0.217083	-2.20083	0.0277483	0.29633
EMLSAT00000007047	13895.5	-0.29878	0.135762	-2.20076	0.0277531	0.29633
EMLSAT00000007153	1794.77	-0.306409	0.139314	-2.19942	0.0278483	0.297057
EMLSAT00000001814	66.7095	-0.476173	0.216703	-2.19735	0.0279955	0.298338
EMLSAT00000003895	529.723	0.332145	0.151236	2.1962	0.0280774	0.298921
EMLSAT00000005619	369.573	0.367812	0.167513	2.19573	0.0281115	0.298995
ND3.t01	36901.5	-0.26165	0.119206	-2.19494	0.0281678	0.299303
EMLSAT00000011561	1847.13	0.279766	0.127494	2.19435	0.0282103	0.299466
EMLSAT00000004829	3018.29	-0.324254	0.147848	-2.19316	0.0282956	0.299792
EMLSAT00000006227	115.523	-0.450928	0.205597	-2.19326	0.0282885	0.299792
EMLSAT00000000477	124.163	0.435125	0.198447	2.19265	0.0283326	0.299894
EMLSAT00000011906	2305.48	-0.323977	0.147833	-2.19151	0.0284147	0.300386
EMLSAT00000013061	117.802	0.434857	0.198452	2.19125	0.0284337	0.300386
EMLSAT00000004724	268.271	0.37124	0.169756	2.18689	0.0287502	0.303438
EMLSAT00000003247	115.911	-0.435049	0.198999	-2.18619	0.0288019	0.303691
EMLSAT00000003179	2181.23	0.293126	0.134112	2.18567	0.0288397	0.303798
EMLSAT00000006044	39.4144	-0.47282	0.21644	-2.18453	0.028923	0.304098
EMLSAT00000010400	1270.25	-0.305594	0.13989	-2.18453	0.0289235	0.304098
EMLSAT00000000902	178.521	-0.45435	0.208133	-2.18298	0.0290371	0.305001
EMLSAT00000007661	1003.97	0.327709	0.150325	2.18	0.0292573	0.30702
EMLSAT00000001462	405.496	0.335357	0.154086	2.17643	0.0295234	0.309221
EMLSAT00000003276	1241.05	0.277567	0.127515	2.17674	0.0295002	0.309221
EMLSAT00000004589	2348.45	0.264665	0.121643	2.17575	0.0295741	0.309458
EMLSAT00000007987	685.459	0.331055	0.152187	2.17532	0.0296063	0.3095
EMLSAT00000012716	24.8357	-0.450515	0.207201	-2.17429	0.0296831	0.310008
EMLSAT00000011893	2822.14	0.304381	0.140081	2.1729	0.0297882	0.31081
EMLSAT00000005117	1348.31	0.300688	0.138516	2.17079	0.0299473	0.312174
EMLSAT00000012938	20.6178	0.437403	0.201692	2.16867	0.0301079	0.31355
EMLSAT00000011963	15.2145	-0.417159	0.192432	-2.16782	0.030172	0.313921
EMLSAT00000011658	358.751	-0.401827	0.185399	-2.16737	0.0302066	0.313983
EMLSAT00000012804	252.758	-0.380354	0.175633	-2.16562	0.0303401	0.315072
EMLSAT00000011620	3895.36	-0.256154	0.118466	-2.16225	0.0305986	0.315549
EMLSAT00000008297	533.739	-0.326983	0.151201	-2.16257	0.0305744	0.315549
EMLSAT00000005901	43.5122	-0.462755	0.213842	-2.16401	0.0304637	0.315549
EMLSAT00000008197	562.13	-0.314302	0.145399	-2.16166	0.0306445	0.315549
EMLSAT00000006012	66.9946	-0.462636	0.214002	-2.16183	0.0306316	0.315549
EMLSAT00000008833	104.733	0.454816	0.21012	2.16455	0.030422	0.315549
EMLSAT00000004193	750.013	0.32838	0.151839	2.16268	0.030566	0.315549
EMLSAT00000005027	625.215	0.347907	0.160938	2.16174	0.0306382	0.315549
ND5.t01	130611	-0.275089	0.127253	-2.16174	0.030638	0.315549
EMLSAT00000011623	161.7	-0.437069	0.2024	-2.15943	0.0308168	0.316758
EMLSAT00000013377	1413.04	0.276549	0.128068	2.15939	0.0308196	0.316758
EMLSAT00000008702	4214.07	-0.287559	0.133203	-2.1588	0.0308658	0.316937
EMLSAT00000000574	159.721	-0.408117	0.189365	-2.15519	0.0311473	0.319529
EMLSAT00000003339	1345.89	-0.335902	0.155992	-2.15332	0.0312932	0.320726
EMLSAT00000000944	214.961	-0.413345	0.192229	-2.15027	0.0315335	0.322646
EMLSAT00000003077	2418.98	0.27455	0.127686	2.1502	0.0315392	0.322646
EMLSAT00000001781	3458.91	-0.307169	0.142936	-2.149	0.0316343	0.323317
EMLSAT00000008574	1140.87	-0.297127	0.138364	-2.14742	0.0317597	0.323996
EMLSAT00000008098	139.547	0.413312	0.192449	2.14765	0.0317417	0.323996
EMLSAT00000005425	927.476	0.314274	0.14655	2.14449	0.0319939	0.326083
EMLSAT00000012093	108.823	-0.436189	0.203485	-2.1436	0.0320653	0.326361
EMLSAT00000011627	380.966	-0.382241	0.178334	-2.1434	0.0320806	0.326361
EMLSAT00000001093	12420	0.256529	0.119817	2.14101	0.0322729	0.328013
EMLSAT00000011076	954.482	0.323478	0.151174	2.13978	0.0323727	0.32842
EMLSAT00000007497	979.227	-0.307773	0.14383	-2.13984	0.0323676	0.32842
EMLSAT00000006711	1307.02	-0.271221	0.126783	-2.13925	0.0324157	0.328553
EMLSAT00000006630	376.259	0.340957	0.159508	2.13756	0.0325528	0.329334
EMLSAT00000011086	4067.79	0.267508	0.125136	2.13774	0.0325381	0.329334
EMLSAT00000007500	29.8452	-0.452355	0.211742	-2.13635	0.0326507	0.330022
EMLSAT00000003857	463.268	-0.36283	0.169922	-2.13527	0.0327388	0.330608
EMLSAT00000007519	207.247	-0.402557	0.188634	-2.13406	0.0328377	0.331301
EMLSAT00000005570	285.549	-0.385174	0.180524	-2.13364	0.0328719	0.331343
EMLSAT00000002786	612.472	-0.381594	0.178952	-2.13238	0.0329753	0.331472
EMLSAT00000001950	3220.56	-0.280061	0.131308	-2.13285	0.0329368	0.331472
EMLSAT00000009082	191.193	-0.405287	0.190037	-2.13268	0.032951	0.331472
EMLSAT00000001237	422.242	0.327478	0.15369	2.13077	0.0331077	0.332268
EMLSAT00000011929	141.041	0.410307	0.19259	2.13047	0.0331328	0.332268
EMLSAT00000011903	769.349	-0.326716	0.153442	-2.12925	0.0332338	0.332268
EMLSAT00000008615	210.275	-0.391163	0.183642	-2.13003	0.0331691	0.332268
EMLSAT00000006561	171.718	-0.43858	0.205982	-2.12922	0.0332359	0.332268
EMLSAT00000008357	161.813	-0.427812	0.200906	-2.12942	0.0332199	0.332268
EMLSAT00000011716	126.154	-0.419531	0.197258	-2.12682	0.0334353	0.333958
EMLSAT00000000901	842.259	-0.353625	0.166302	-2.1264	0.03347	0.334001
EMLSAT00000003133	1045.73	0.297075	0.139759	2.12562	0.0335352	0.334348
EMLSAT00000012910	864.017	-0.31669	0.149124	-2.12366	0.0336982	0.335497
EMLSAT00000006891	157.556	-0.421234	0.198367	-2.1235	0.0337116	0.335497
EMLSAT00000012125	969.012	0.321102	0.151406	2.1208	0.0339387	0.337452
EMLSAT00000005533	3782.32	-0.245339	0.115818	-2.11831	0.0341492	0.339238
EMLSAT00000004661	179.226	-0.422403	0.199532	-2.11697	0.0342627	0.340058
EMLSAT00000011488	42.8615	-0.458722	0.216875	-2.11514	0.0344176	0.341019
EMLSAT00000005550	13541.6	-0.285048	0.134768	-2.1151	0.0344216	0.341019
EMLSAT00000004645	1356.13	0.26625	0.125926	2.11433	0.0344873	0.341362
EMLSAT00000001766	472.253	0.323761	0.153186	2.11352	0.0345567	0.341741
EMLSAT00000012970	37.216	0.457626	0.216568	2.11308	0.0345939	0.341801
EMLSAT00000006347	26.6158	-0.439012	0.207797	-2.1127	0.0346264	0.341815
EMLSAT00000010267	211.019	-0.421552	0.199686	-2.11108	0.0347656	0.342293
EMLSAT00000006604	1752.59	-0.289175	0.136982	-2.11105	0.0347683	0.342293
EMLSAT00000002254	351.535	-0.376643	0.178408	-2.11113	0.0347615	0.342293
EMLSAT00000012488	72594.4	0.261365	0.123894	2.10958	0.0348941	0.342883
EMLSAT00000003408	323.104	0.368285	0.174604	2.10926	0.0349218	0.342883
EMLSAT00000003709	103.913	0.429248	0.203468	2.10966	0.0348874	0.342883
EMLSAT00000005065	572.968	0.309065	0.146646	2.10756	0.0350692	0.34341
EMLSAT00000008219	56.7245	0.454081	0.21545	2.10759	0.0350661	0.34341
EMLSAT00000002986	654.932	0.309975	0.147036	2.10816	0.035017	0.34341
EMLSAT00000001998	375.438	-0.34504	0.164096	-2.10268	0.0354942	0.345295
EMLSAT00000002794	201.598	-0.427727	0.203469	-2.10217	0.035538	0.345295
EMLSAT00000011379	374.417	-0.345611	0.164348	-2.10292	0.0354732	0.345295
EMLSAT00000010934	1916.09	-0.326561	0.155259	-2.10334	0.0354365	0.345295
EMLSAT00000001604	8106.97	-0.259717	0.123439	-2.10401	0.0353779	0.345295
EMLSAT00000007503	395.339	-0.35244	0.167665	-2.10205	0.0355489	0.345295
EMLSAT00000009649	1247.41	-0.301071	0.143273	-2.10138	0.0356074	0.345295
EMLSAT00000005756	469.672	0.318526	0.151349	2.10459	0.0353273	0.345295
EMLSAT00000009846	505.915	-0.322789	0.153601	-2.10148	0.0355985	0.345295
EMLSAT00000000450	340.924	0.352973	0.167962	2.10151	0.0355964	0.345295
EMLSAT00000002409	703.267	-0.331027	0.157483	-2.10199	0.0355541	0.345295
EMLSAT00000012747	295.182	-0.378844	0.180333	-2.1008	0.0356584	0.345484
EMLSAT00000011635	852.88	0.296901	0.141367	2.10022	0.0357097	0.345558
EMLSAT00000006054	957.037	-0.350315	0.166845	-2.09964	0.0357604	0.345558
EMLSAT00000005702	359.017	-0.360062	0.171469	-2.09987	0.0357401	0.345558
EMLSAT00000007895	1536.59	0.292304	0.139343	2.09773	0.0359294	0.346018
EMLSAT00000008965	1434.92	0.276185	0.131663	2.09767	0.035934	0.346018
EMLSAT00000004926	5432.11	0.241894	0.115268	2.09854	0.0358579	0.346018
EMLSAT00000004415	248.228	-0.363959	0.173481	-2.09797	0.0359074	0.346018
EMLSAT00000002923	2053.87	0.276773	0.132067	2.0957	0.0361091	0.3474
EMLSAT00000010559	370.333	-0.35694	0.170569	-2.09264	0.0363811	0.348491
EMLSAT00000008551	995.228	0.281942	0.134654	2.09383	0.0362755	0.348491
EMLSAT00000006085	2159.73	0.290759	0.138924	2.09294	0.0363541	0.348491
EMLSAT00000004439	264.828	0.35318	0.168759	2.0928	0.0363666	0.348491
EMLSAT00000008069	213.839	-0.39849	0.190364	-2.0933	0.0363224	0.348491
EMLSAT00000001624	277.211	-0.35805	0.171147	-2.09206	0.0364329	0.348683
EMLSAT00000000390	171.691	-0.396661	0.189726	-2.0907	0.0365545	0.349543
EMLSAT00000000733	486.533	0.311422	0.14899	2.09023	0.0365974	0.349648
EMLSAT00000005299	1764.9	0.283032	0.135508	2.08867	0.0367377	0.350075
EMLSAT00000011763	881.073	-0.293283	0.140373	-2.08931	0.0366799	0.350075
EMLSAT00000011235	389.18	0.326753	0.15643	2.08881	0.0367252	0.350075
EMLSAT00000012653	30.2535	-0.445365	0.213395	-2.08705	0.0368838	0.350593
EMLSAT00000012627	25.1684	-0.435919	0.208852	-2.08722	0.0368683	0.350593
EMLSAT00000005985	1907.89	0.295027	0.141364	2.087	0.0368877	0.350593
EMLSAT00000003399	446.375	0.337975	0.162002	2.08623	0.0369577	0.350945
EMLSAT00000004250	2166.16	-0.26698	0.127993	-2.08589	0.0369887	0.350945
EMLSAT00000000544	384.559	-0.396546	0.19018	-2.08511	0.0370597	0.351013
EMLSAT00000006852	667.333	-0.333827	0.160099	-2.08513	0.0370577	0.351013
EMLSAT00000007694	87.2599	-0.443267	0.21278	-2.08321	0.0372318	0.3512
EMLSAT00000001931	1988.34	0.273291	0.131186	2.08323	0.0372304	0.3512
EMLSAT00000006119	559.5	-0.360709	0.173186	-2.08278	0.0372713	0.3512
EMLSAT00000007188	700.368	0.322357	0.154701	2.08374	0.0371836	0.3512
EMLSAT00000007487	377.826	0.344559	0.165415	2.08299	0.0372522	0.3512
EMLSAT00000010542	234.406	-0.414131	0.198781	-2.08335	0.0372193	0.3512
EMLSAT00000002843	122.42	0.414546	0.199234	2.0807	0.0374617	0.35239
EMLSAT00000008076	30.2008	-0.441753	0.212305	-2.08074	0.0374574	0.35239
EMLSAT00000012369	264.158	-0.349642	0.168097	-2.08	0.0375254	0.352688
EMLSAT00000011804	231.214	-0.371467	0.1788	-2.07755	0.0377507	0.354199
EMLSAT00000007364	580.957	-0.327646	0.157684	-2.07786	0.0377218	0.354199
EMLSAT00000001879	108.874	-0.439647	0.211846	-2.07531	0.0379574	0.355834
EMLSAT00000003173	953.288	-0.290379	0.139948	-2.07491	0.0379953	0.355886
EMLSAT00000008786	800.873	-0.359583	0.173435	-2.0733	0.0381442	0.356977
EMLSAT00000009044	935.522	0.275154	0.132748	2.07276	0.0381946	0.357144
EMLSAT00000003877	114.523	-0.445708	0.215091	-2.07219	0.0382481	0.35734
EMLSAT00000012364	2070.91	-0.271223	0.130911	-2.07182	0.0382825	0.357358
EMLSAT00000005129	960.751	-0.307261	0.148368	-2.07094	0.0383648	0.357658
EMLSAT00000004848	614.226	-0.294468	0.142202	-2.07078	0.0383798	0.357658
EMLSAT00000012669	545.412	-0.351743	0.169892	-2.07039	0.038416	0.357692
EMLSAT00000002370	1212.06	-0.295377	0.142695	-2.06998	0.038454	0.357743
EMLSAT00000003630	696.291	0.289095	0.139727	2.069	0.0385463	0.358298
EMLSAT00000002820	9694.2	0.265914	0.12855	2.06856	0.0385873	0.358376
EMLSAT00000005254	876.164	-0.321268	0.155544	-2.06545	0.0388801	0.358783
EMLSAT00000012820	78.1088	-0.439214	0.212443	-2.06744	0.0386923	0.358783
EMLSAT00000000963	1643.92	-0.310521	0.15035	-2.06532	0.0388924	0.358783
EMLSAT00000003300	254.549	-0.369937	0.178942	-2.06736	0.0387004	0.358783
EMLSAT00000001911	614.283	-0.364805	0.17663	-2.06536	0.0388891	0.358783
EMLSAT00000008700	231.65	0.365329	0.176848	2.06578	0.0388488	0.358783
EMLSAT00000011250	569.638	-0.350197	0.169514	-2.06588	0.0388396	0.358783
EMLSAT00000002662	652.149	-0.29896	0.144696	-2.06612	0.0388169	0.358783
EMLSAT00000008645	18713.4	0.25098	0.121605	2.06389	0.0390277	0.35973
EMLSAT00000009124	158.871	-0.405937	0.196746	-2.06325	0.0390892	0.359994
EMLSAT00000007665	2164.53	-0.255359	0.123823	-2.06229	0.0391801	0.360529
EMLSAT00000001243	209.347	0.366322	0.177693	2.06154	0.0392514	0.360594
EMLSAT00000000220	50.5542	0.44684	0.21686	2.0605	0.0393512	0.360594
EMLSAT00000000076	587.338	-0.323195	0.156843	-2.06063	0.0393383	0.360594
EMLSAT00000005692	413.297	-0.338285	0.164124	-2.06115	0.0392884	0.360594
EMLSAT00000002610	116.886	-0.441889	0.214355	-2.06149	0.0392567	0.360594
EMLSAT00000011833	2321.55	0.265053	0.128736	2.05889	0.0395043	0.361695
EMLSAT00000011390	2158.51	0.281741	0.137004	2.05645	0.0397394	0.363242
EMLSAT00000000206	32.7721	-0.433639	0.210865	-2.05647	0.0397369	0.363242
EMLSAT00000012061	22.716	-0.424238	0.206537	-2.05406	0.0399702	0.364075
EMLSAT00000010470	535.967	-0.312246	0.151939	-2.05507	0.0398718	0.364075
EMLSAT00000009461	686.438	-0.329663	0.160547	-2.05337	0.0400363	0.364075
EMLSAT00000011590	418.035	0.348175	0.169585	2.0531	0.0400625	0.364075
EMLSAT00000003048	307.045	-0.342063	0.166504	-2.05439	0.039938	0.364075
EMLSAT00000012120	1355.9	-0.332343	0.161861	-2.05327	0.0400464	0.364075
EMLSAT00000001663	1269.14	-0.286389	0.139416	-2.0542	0.0399567	0.364075
EMLSAT00000010739	102.239	0.424228	0.206689	2.0525	0.0401211	0.364307
EMLSAT00000003583	511.044	-0.31262	0.152415	-2.05112	0.0402557	0.365227
EMLSAT00000007452	1141.25	-0.336741	0.164213	-2.05064	0.0403025	0.365349
EMLSAT00000001293	855.851	-0.297896	0.145319	-2.04994	0.0403698	0.365658
EMLSAT00000012051	11.0116	0.359259	0.175388	2.04837	0.0405239	0.366751
EMLSAT00000008567	652.489	0.295238	0.144267	2.04647	0.0407099	0.368132
EMLSAT00000009950	2398.86	-0.256853	0.125558	-2.04569	0.0407865	0.368218
EMLSAT00000004934	833.074	-0.278204	0.135982	-2.04588	0.0407678	0.368218
EMLSAT00000008208	2106.3	-0.283244	0.138547	-2.04439	0.0409146	0.369071
EMLSAT00000011582	172.628	0.375598	0.183805	2.04346	0.0410067	0.369296
EMLSAT00000008670	494.671	0.309687	0.151525	2.0438	0.0409735	0.369296
EMLSAT00000005053	598.708	0.306224	0.149968	2.04193	0.0411588	0.370362
EMLSAT00000002094	500.253	0.311597	0.152767	2.03969	0.0413817	0.371732
EMLSAT00000004523	442.364	0.32672	0.160187	2.03962	0.0413884	0.371732
EMLSAT00000003141	102.78	-0.433607	0.212617	-2.03937	0.0414126	0.371732
EMLSAT00000010493	204.947	-0.375609	0.184216	-2.03896	0.041454	0.3718
EMLSAT00000001338	376.757	-0.346893	0.170305	-2.03689	0.0416606	0.3729
EMLSAT00000008214	1073.53	-0.294328	0.144487	-2.03705	0.0416451	0.3729
EMLSAT00000008475	1944.66	-0.251783	0.123622	-2.03672	0.0416784	0.3729
EMLSAT00000003627	2293.77	0.278847	0.136974	2.03577	0.0417735	0.373447
EMLSAT00000010779	4876.03	-0.28419	0.139656	-2.03493	0.0418577	0.373647
EMLSAT00000011562	428.403	-0.315205	0.154919	-2.03465	0.0418862	0.373647
EMLSAT00000003225	3187.6	0.28883	0.141964	2.03453	0.041898	0.373647
EMLSAT00000012350	270.942	0.342487	0.16843	2.0334	0.0420119	0.374359
EMLSAT00000002250	630.159	0.319285	0.157273	2.03014	0.0423427	0.376696
EMLSAT00000003715	4281.98	-0.248901	0.122598	-2.03022	0.0423344	0.376696
EMLSAT00000009189	1332.63	-0.293894	0.144896	-2.02832	0.0425279	0.377731
EMLSAT00000007160	1071.21	-0.273165	0.13466	-2.02855	0.0425039	0.377731
EMLSAT00000005245	2986.43	0.240256	0.118474	2.02791	0.0425694	0.377795
EMLSAT00000003799	686.217	-0.315203	0.155549	-2.02639	0.0427252	0.377991
EMLSAT00000012400	181.381	-0.37354	0.184337	-2.02639	0.0427245	0.377991
EMLSAT00000005549	30.3488	-0.432568	0.213472	-2.02635	0.0427291	0.377991
ATP6.t01	160184	-0.285715	0.14097	-2.02678	0.042685	0.377991
EMLSAT00000002949	25.193	0.424819	0.209757	2.02529	0.0428376	0.378646
EMLSAT00000001773	144.08	-0.393314	0.194336	-2.02389	0.0429818	0.379005
EMLSAT00000009808	871.213	0.28824	0.142403	2.02412	0.0429577	0.379005
EMLSAT00000003825	904.691	0.318356	0.15727	2.02427	0.0429423	0.379005
EMLSAT00000005870	52.2356	-0.438143	0.216555	-2.02324	0.0430481	0.379286
EMLSAT00000001981	1423.43	0.271559	0.134397	2.02058	0.0433234	0.3811
EMLSAT00000008682	184.9	0.384054	0.190047	2.02084	0.0432965	0.3811
EMLSAT00000005462	1971.69	0.263252	0.130372	2.01925	0.0434618	0.381401
EMLSAT00000001984	1281.97	0.277947	0.137641	2.01937	0.0434489	0.381401
EMLSAT00000011385	330.395	-0.378537	0.18743	-2.01962	0.0434229	0.381401
EMLSAT00000011791	56.7668	-0.436963	0.216477	-2.01852	0.0435376	0.381761
EMLSAT00000005216	227.237	0.371016	0.183878	2.01773	0.043619	0.38217
EMLSAT00000013059	2449.26	0.269262	0.133501	2.01693	0.0437029	0.3826
EMLSAT00000005330	968.778	0.282641	0.140182	2.01624	0.0437748	0.382925
EMLSAT00000012951	1076.21	0.295263	0.146595	2.01414	0.0439952	0.384547
EMLSAT00000004641	63078.7	0.232898	0.115674	2.01341	0.044072	0.384894
EMLSAT00000002071	6791.05	0.228417	0.113502	2.01244	0.0441738	0.384894
EMLSAT00000000905	1425.57	-0.266284	0.132351	-2.01195	0.0442248	0.384894
EMLSAT00000009171	547.994	0.306174	0.152152	2.01229	0.0441892	0.384894
EMLSAT00000004876	3178.66	-0.282657	0.140469	-2.01224	0.0441949	0.384894
EMLSAT00000005724	361.622	-0.329971	0.164021	-2.01176	0.0442451	0.384894
EMLSAT00000005850	6833.6	0.307441	0.152953	2.01004	0.0444273	0.386173
EMLSAT00000006360	403.971	-0.32376	0.161161	-2.00892	0.0445457	0.386865
EMLSAT00000006346	2156.75	-0.255721	0.127322	-2.00847	0.0445934	0.386865
EMLSAT00000005609	8938.01	0.2524	0.125679	2.00829	0.0446125	0.386865
EMLSAT00000007126	1681.73	0.26478	0.131984	2.00615	0.0448406	0.387619
EMLSAT00000003378	942.099	-0.307802	0.153427	-2.00618	0.0448372	0.387619
EMLSAT00000000656	428.392	-0.342414	0.170661	-2.00639	0.0448141	0.387619
EMLSAT00000011555	1405.77	-0.260965	0.130075	-2.00626	0.0448284	0.387619
EMLSAT00000010882	329.943	-0.350929	0.175138	-2.00372	0.0451	0.389555
EMLSAT00000001178	280.892	-0.370232	0.184814	-2.00327	0.0451485	0.389667
EMLSAT00000000719	218.404	-0.360472	0.180035	-2.00223	0.0452601	0.390018
EMLSAT00000005001	557.447	0.327721	0.163664	2.00241	0.0452411	0.390018
EMLSAT00000000258	1390.32	0.279304	0.139532	2.00173	0.045314	0.390176
EMLSAT00000011331	8819.46	0.224489	0.112171	2.00131	0.0453585	0.390254
EMLSAT00000012082	3772.9	0.236158	0.11803	2.00083	0.0454105	0.390396
EMLSAT00000000900	219.218	-0.369262	0.184789	-1.99829	0.0456848	0.391223
EMLSAT00000012256	346.417	0.341094	0.170682	1.99841	0.0456719	0.391223
EMLSAT00000008162	1255.58	-0.275792	0.138006	-1.99841	0.0456719	0.391223
EMLSAT00000004077	304.486	0.334053	0.167089	1.99925	0.0455811	0.391223
EMLSAT00000000694	931.91	-0.2669	0.133556	-1.99842	0.0456716	0.391223
EMLSAT00000004452	3188.59	-0.235633	0.118058	-1.99591	0.045944	0.393136
EMLSAT00000005214	23.5084	-0.412596	0.206784	-1.9953	0.0460106	0.3934
EMLSAT00000008258	707.093	-0.281465	0.141208	-1.99327	0.0462321	0.394986
EMLSAT00000004375	300.021	-0.342073	0.171698	-1.99229	0.0463394	0.395595
EMLSAT00000003575	30.3188	-0.415252	0.208485	-1.99176	0.0463971	0.39578
EMLSAT00000010447	171.631	0.376428	0.189033	1.99133	0.0464441	0.395874
EMLSAT00000011055	200.75	-0.364961	0.183453	-1.9894	0.0466574	0.397305
EMLSAT00000011626	619.746	-0.286066	0.143813	-1.98915	0.0466843	0.397305
EMLSAT00000003003	760.986	0.287598	0.144616	1.9887	0.0467348	0.397426
EMLSAT00000006746	2927.6	0.247633	0.124616	1.98717	0.0469039	0.398556
EMLSAT00000000244	2543.57	-0.240673	0.121182	-1.98604	0.0470286	0.399307
EMLSAT00000012824	12528.9	-0.241598	0.12178	-1.98389	0.0472676	0.399747
EMLSAT00000010449	691.78	-0.292559	0.147488	-1.98362	0.0472987	0.399747
EMLSAT00000001339	812.52	0.268469	0.135325	1.98388	0.047269	0.399747
EMLSAT00000005391	620.322	-0.282061	0.142149	-1.98426	0.0472272	0.399747
EMLSAT00000011431	2150.38	-0.243788	0.122808	-1.98511	0.0471319	0.399747
EMLSAT00000005002	471.541	0.325512	0.164079	1.98388	0.0472694	0.399747
EMLSAT00000012088	1086.16	-0.293989	0.14826	-1.98293	0.0473752	0.399779
EMLSAT00000011146	1404.35	0.271957	0.13714	1.98306	0.0473604	0.399779
EMLSAT00000001977	15114.5	-0.22572	0.114009	-1.97983	0.0477221	0.400343
EMLSAT00000000160	14517.7	0.278127	0.14042	1.98068	0.0476269	0.400343
EMLSAT00000000415	382.16	0.312745	0.15792	1.9804	0.0476588	0.400343
EMLSAT00000011568	1019.77	-0.294262	0.148617	-1.98	0.0477031	0.400343
EMLSAT00000007950	65.232	-0.430082	0.217088	-1.98114	0.0475755	0.400343
EMLSAT00000010029	494.425	0.30959	0.15638	1.97973	0.0477336	0.400343
EMLSAT00000004089	8195.15	0.239618	0.120926	1.98153	0.0475323	0.400343
EMLSAT00000002331	808.357	-0.274537	0.138589	-1.98094	0.047598	0.400343
EMLSAT00000003251	150.753	0.418319	0.211344	1.97933	0.0477791	0.400418
EMLSAT00000012776	342.253	-0.324756	0.164144	-1.97848	0.047875	0.400916
EMLSAT00000010327	149.887	-0.376913	0.190604	-1.97747	0.0479889	0.400954
EMLSAT00000008925	346.774	-0.377313	0.190781	-1.97773	0.0479596	0.400954
EMLSAT00000008699	686.11	0.283095	0.143122	1.978	0.0479287	0.400954
EMLSAT00000004644	715.047	-0.299956	0.151731	-1.97689	0.0480539	0.40114
EMLSAT00000005763	3039.5	0.275118	0.139186	1.97662	0.0480842	0.40114
EMLSAT00000002031	94.9243	-0.428401	0.216867	-1.97541	0.0482218	0.401982
EMLSAT00000005083	6557.44	-0.280362	0.142025	-1.97403	0.048378	0.402979
EMLSAT00000008524	1936.34	0.279539	0.141701	1.97275	0.0485246	0.403894
EMLSAT00000010114	193.169	-0.361592	0.18341	-1.97149	0.0486673	0.404775
EMLSAT00000006388	58.8555	-0.423958	0.215199	-1.97008	0.0488297	0.405818
EMLSAT00000001929	611.874	-0.28485	0.144623	-1.96961	0.0488832	0.405956
EMLSAT00000005398	85.8854	-0.412576	0.209518	-1.96917	0.048934	0.406071
EMLSAT00000005082	1561.36	-0.319443	0.162273	-1.96856	0.0490041	0.406345
EMLSAT00000007725	1087.48	-0.303049	0.154005	-1.96779	0.0490924	0.406771
EMLSAT00000010860	3891.74	0.242737	0.123462	1.96609	0.0492879	0.407646
EMLSAT00000006884	3621.76	-0.25248	0.128395	-1.96643	0.0492492	0.407646
EMLSAT00000000607	538.181	-0.35225	0.17918	-1.96591	0.0493094	0.407646
EMLSAT00000009527	22932.9	0.296494	0.150883	1.96506	0.0494072	0.408148
EMLSAT00000008405	1572.31	0.266708	0.135765	1.96448	0.0494746	0.408398
EMLSAT00000011886	623.096	-0.281988	0.143765	-1.96145	0.0498269	0.410525
EMLSAT00000010667	329.454	-0.336016	0.17127	-1.96191	0.0497735	0.410525
EMLSAT00000002597	2682.25	0.269355	0.137335	1.9613	0.0498444	0.410525
EMLSAT00000002165	255.431	-0.361322	0.184266	-1.96087	0.0498945	0.41063
EMLSAT00000012200	7360.27	-0.236172	0.120493	-1.96004	0.0499913	0.410918
EMLSAT00000011841	230.009	0.338724	0.172843	1.95972	0.0500288	0.410918
EMLSAT00000006617	427.183	-0.328933	0.167857	-1.95961	0.0500417	0.410918
EMLSAT00000005175	40.3604	-0.425058	0.216981	-1.95897	0.0501167	0.411226
EMLSAT00000012598	218.042	0.34534	0.176327	1.95852	0.0501691	0.411349
EMLSAT00000011666	6116.95	-0.280672	0.143427	-1.9569	0.0503591	0.412599
EMLSAT00000012138	659.051	0.273978	0.140107	1.9555	0.0505244	0.413645
EMLSAT00000006490	57.6418	-0.424332	0.217047	-1.95502	0.0505802	0.413793
EMLSAT00000006703	2344.65	-0.261816	0.133979	-1.95416	0.0506818	0.414316
EMLSAT00000012935	1414.52	0.252387	0.129246	1.95277	0.0508467	0.41462
EMLSAT00000010506	594.672	0.304842	0.156094	1.95293	0.0508273	0.41462
EMLSAT00000003580	325.336	-0.374253	0.191633	-1.95297	0.0508234	0.41462
EMLSAT00000004097	51.1779	-0.421677	0.215995	-1.95226	0.0509077	0.41462
EMLSAT00000009858	2585.4	0.26094	0.133644	1.9525	0.050879	0.41462
EMLSAT00000000140	62.205	-0.422282	0.21654	-1.95014	0.05116	0.415137
EMLSAT00000008339	57.1048	-0.421943	0.216331	-1.95045	0.0511225	0.415137
EMLSAT00000011863	8454.46	0.22349	0.114554	1.95095	0.0510634	0.415137
EMLSAT00000012442	3344.1	0.253432	0.12992	1.95067	0.0510964	0.415137
EMLSAT00000007875	4979.59	-0.236914	0.121466	-1.95045	0.0511228	0.415137
EMLSAT00000008250	261.801	-0.366738	0.188189	-1.94877	0.051323	0.415324
EMLSAT00000005677	21493.3	0.2206	0.113296	1.94711	0.0515215	0.415324
EMLSAT00000005346	92.3872	0.400637	0.205716	1.94752	0.0514721	0.415324
EMLSAT00000011611	2549.96	0.26593	0.136515	1.94799	0.0514161	0.415324
EMLSAT00000009438	19.3507	0.384557	0.197503	1.9471	0.0515233	0.415324
EMLSAT00000012816	3165.5	0.268202	0.137665	1.94821	0.0513893	0.415324
EMLSAT00000009875	544.659	-0.30087	0.154329	-1.94954	0.051231	0.415324
EMLSAT00000006479	861.122	0.293739	0.150758	1.94842	0.0513652	0.415324
EMLSAT00000011762	68.3744	-0.417334	0.214304	-1.94739	0.0514878	0.415324
EMLSAT00000009746	175.473	0.385017	0.197807	1.94643	0.0516035	0.415666
EMLSAT00000004815	66.8154	0.420279	0.216002	1.94572	0.051689	0.416049
EMLSAT00000012530	9346.08	-0.241279	0.124091	-1.94437	0.0518506	0.417044
EMLSAT00000004572	220.264	-0.355386	0.182881	-1.94327	0.0519841	0.417813
EMLSAT00000002390	612.998	-0.324366	0.167	-1.94232	0.0520986	0.418288
EMLSAT00000010489	12058.4	0.233222	0.120093	1.94201	0.0521357	0.418288
EMLSAT00000004684	838.5	-0.316049	0.162758	-1.94183	0.0521575	0.418288
EMLSAT00000000674	127.023	-0.392993	0.202517	-1.94054	0.0523139	0.418716
EMLSAT00000005067	498.209	0.297635	0.15334	1.94101	0.0522574	0.418716
EMLSAT00000003175	1472.87	-0.246496	0.127047	-1.94021	0.0523547	0.418716
EMLSAT00000005575	455.579	-0.35946	0.185276	-1.94013	0.0523633	0.418716
EMLSAT00000000201	10998.8	-0.23431	0.120893	-1.93816	0.0526036	0.420331
EMLSAT00000010846	421.694	-0.331794	0.171422	-1.93554	0.0529238	0.422276
EMLSAT00000007816	39.0662	0.419644	0.216792	1.9357	0.0529049	0.422276
EMLSAT00000002187	272.699	-0.360354	0.186272	-1.93456	0.0530445	0.422932
EMLSAT00000012187	1497.95	0.248415	0.128458	1.93383	0.0531345	0.42317
EMLSAT00000003046	2400.69	-0.239673	0.123953	-1.93357	0.053166	0.42317
EMLSAT00000009833	1093.17	0.307595	0.159097	1.93338	0.05319	0.42317
EMLSAT00000007534	258.131	0.330848	0.171324	1.93113	0.0534675	0.425071
EMLSAT00000011031	1323.97	0.296069	0.153453	1.92938	0.0536835	0.426171
EMLSAT00000000648	2779.14	-0.267113	0.138431	-1.92957	0.0536606	0.426171
EMLSAT00000003153	179.615	-0.359753	0.186528	-1.92868	0.053771	0.426558
EMLSAT00000010731	84192	-0.217031	0.112753	-1.92484	0.0542497	0.430044
EMLSAT00000009633	885.117	-0.316351	0.164395	-1.92434	0.0543126	0.430232
EMLSAT00000000528	412.009	-0.342251	0.177927	-1.92355	0.0544107	0.430699
EMLSAT00000007571	2147.98	-0.234663	0.122079	-1.92223	0.0545774	0.431041
EMLSAT00000009964	981.297	-0.279078	0.145179	-1.92231	0.0545668	0.431041
EMLSAT00000008832	726.621	-0.296776	0.154413	-1.92196	0.0546108	0.431041
EMLSAT00000004187	111.258	-0.388778	0.20225	-1.92226	0.0545727	0.431041
EMLSAT00000011219	751.154	0.265205	0.13811	1.92024	0.0548272	0.431818
EMLSAT00000009579	897.117	-0.276309	0.143877	-1.92045	0.0548012	0.431818
EMLSAT00000011197	7766.22	0.221605	0.11537	1.92082	0.0547543	0.431818
EMLSAT00000012943	5781.04	0.25568	0.133298	1.91811	0.0550977	0.432709
EMLSAT00000007448	432.898	0.292175	0.152325	1.9181	0.0550979	0.432709
EMLSAT00000002826	136.934	-0.402793	0.20996	-1.91843	0.0550567	0.432709
EMLSAT00000004715	225.13	0.339052	0.176746	1.9183	0.055073	0.432709
EMLSAT00000005555	2149.85	-0.241237	0.125835	-1.9171	0.0552258	0.433404
EMLSAT00000003452	1918.92	0.235992	0.123147	1.91634	0.0553219	0.433766
EMLSAT00000003325	3323.97	0.270498	0.14117	1.91611	0.0553509	0.433766
EMLSAT00000000828	1298.88	0.245541	0.128166	1.9158	0.0553905	0.433768
EMLSAT00000012147	174.835	-0.35196	0.183753	-1.91539	0.0554425	0.433865
EMLSAT00000002642	358.621	-0.311443	0.162655	-1.91474	0.0555251	0.434025
EMLSAT00000007813	2007.77	0.266773	0.139335	1.91461	0.0555419	0.434025
EMLSAT00000008301	558.753	-0.305689	0.159692	-1.91425	0.0555885	0.43408
EMLSAT00000009752	73.4961	-0.408984	0.213689	-1.91392	0.0556301	0.434097
EMLSAT00000007127	190.839	0.381665	0.199727	1.91094	0.0560128	0.435845
EMLSAT00000010815	1039.67	0.253801	0.132755	1.9118	0.0559021	0.435845
EMLSAT00000006751	294.101	-0.325838	0.170475	-1.91135	0.0559592	0.435845
EMLSAT00000004376	1142.36	0.263644	0.137962	1.91099	0.056006	0.435845
EMLSAT00000001356	188.6	-0.382803	0.200375	-1.91043	0.0560776	0.43604
EMLSAT00000006516	19194.2	0.219785	0.115113	1.9093	0.0562236	0.436866
EMLSAT00000009692	10767.8	-0.271554	0.142295	-1.90838	0.0563419	0.437167
LT844578.1.mrna1	27.8914	-0.402906	0.211108	-1.90853	0.0563229	0.437167
EMLSAT00000010384	8838	0.236464	0.124022	1.90663	0.0565689	0.437692
EMLSAT00000009893	14395.8	-0.255321	0.133853	-1.90746	0.0564607	0.437692
EMLSAT00000000785	30.2338	-0.402089	0.210885	-1.90668	0.0565623	0.437692
EMLSAT00000005406	349.39	-0.311993	0.163603	-1.90702	0.0565182	0.437692
EMLSAT00000003039	818.971	-0.271605	0.142545	-1.9054	0.0567276	0.438463
EMLSAT00000011343	79.2133	-0.401916	0.210978	-1.90501	0.0567786	0.438463
EMLSAT00000008683	4046.6	0.269891	0.141703	1.90463	0.0568282	0.438463
EMLSAT00000010131	409.622	-0.319829	0.167913	-1.90473	0.0568154	0.438463
EMLSAT00000000519	1148.22	0.28536	0.149922	1.9034	0.0569889	0.439087
EMLSAT00000006469	358.43	-0.300611	0.157918	-1.90359	0.0569642	0.439087
EMLSAT00000004619	8581.93	-0.21747	0.114288	-1.90282	0.0570638	0.439355
EMLSAT00000012284	553.418	-0.274759	0.144472	-1.90182	0.0571946	0.439962
EMLSAT00000006607	430.512	-0.329265	0.173151	-1.90161	0.0572228	0.439962
EMLSAT00000008646	1388.76	0.286184	0.150535	1.90111	0.0572878	0.440154
EMLSAT00000009332	936.232	0.271556	0.142895	1.90039	0.057382	0.440287
EMLSAT00000003217	1547.57	-0.241257	0.126977	-1.90001	0.0574314	0.440287
EMLSAT00000004828	4469.58	0.257301	0.135404	1.90025	0.0574006	0.440287
EMLSAT00000006152	1546.38	0.243959	0.128416	1.89975	0.0574653	0.440287
EMLSAT00000009987	749.517	0.278026	0.146382	1.89932	0.0575218	0.440413
EMLSAT00000001783	261.103	0.319706	0.16844	1.89804	0.0576908	0.44132
EMLSAT00000005208	4196.43	0.250906	0.13225	1.89721	0.0578005	0.44132
EMLSAT00000011298	2645.2	-0.273163	0.143939	-1.89776	0.0577271	0.44132
LT844577.1.mrna1	6431.61	0.23914	0.126049	1.8972	0.057801	0.44132
EMLSAT00000000671	3276.03	0.233901	0.123345	1.89631	0.0579189	0.441913
EMLSAT00000011475	49.6177	-0.411478	0.217089	-1.89544	0.0580345	0.442181
EMLSAT00000003625	1001.6	-0.309236	0.163147	-1.89544	0.0580337	0.442181
EMLSAT00000002459	2084.64	0.249828	0.131863	1.8946	0.0581458	0.442722
EMLSAT00000010554	2159.66	0.227949	0.120489	1.89186	0.0585094	0.444874
EMLSAT00000003657	184.911	-0.376289	0.198879	-1.89205	0.058484	0.444874
EMLSAT00000008079	73.2525	-0.40934	0.21642	-1.89141	0.0585692	0.444903
EMLSAT00000007844	2709.17	0.230787	0.12203	1.89123	0.0585942	0.444903
EMLSAT00000007136	88.2779	-0.400182	0.211636	-1.8909	0.0586373	0.444922
EMLSAT00000006272	20.1977	0.381694	0.202008	1.8895	0.058825	0.446039
EMLSAT00000006128	1781.18	0.234127	0.123978	1.88846	0.058964	0.446785
EMLSAT00000005746	2427.68	0.244237	0.129375	1.88781	0.0590509	0.447135
EMLSAT00000012688	7571.66	0.24555	0.130153	1.88662	0.059211	0.448038
EMLSAT00000012579	606.582	-0.304294	0.16137	-1.88569	0.0593369	0.448414
EMLSAT00000009530	1106.85	0.279688	0.148349	1.88535	0.0593831	0.448414
EMLSAT00000012276	1195.09	0.29618	0.15709	1.88541	0.0593743	0.448414
EMLSAT00000012778	9775.38	0.267703	0.142154	1.88319	0.059675	0.449999
LT844574.1.mrna1	2903.52	0.231992	0.123178	1.88339	0.0596473	0.449999
EMLSAT00000000147	30.8448	-0.402213	0.213732	-1.88185	0.0598559	0.450756
EMLSAT00000012092	346.394	-0.330227	0.175481	-1.88184	0.0598574	0.450756
EMLSAT00000000583	421.06	-0.291269	0.154827	-1.88126	0.0599367	0.451044
EMLSAT00000012416	158.724	-0.401228	0.213368	-1.88045	0.0600473	0.451078
EMLSAT00000012004	133.558	-0.398737	0.212058	-1.88032	0.0600644	0.451078
EMLSAT00000003469	683.09	0.263048	0.139879	1.88053	0.0600353	0.451078
EMLSAT00000004770	1912.7	0.230408	0.122806	1.87619	0.0606288	0.451866
EMLSAT00000012700	4263.31	-0.257288	0.137039	-1.87747	0.0604532	0.451866
EMLSAT00000012606	1149.48	-0.241962	0.12902	-1.87538	0.0607408	0.451866
EMLSAT00000010580	1955.31	-0.230841	0.122976	-1.87712	0.0605013	0.451866
EMLSAT00000000956	539.525	0.292144	0.155524	1.87845	0.06032	0.451866
EMLSAT00000006654	56.859	-0.407236	0.217054	-1.87619	0.0606291	0.451866
EMLSAT00000008147	4353.99	-0.217903	0.116247	-1.87447	0.0608651	0.451866
EMLSAT00000007807	535.525	-0.280891	0.1499	-1.87385	0.0609507	0.451866
EMLSAT00000002752	2155.67	-0.247549	0.131762	-1.87876	0.0602775	0.451866
EMLSAT00000005879	5256.55	0.230471	0.122711	1.87816	0.0603596	0.451866
EMLSAT00000007648	4473.75	-0.26384	0.140468	-1.87829	0.0603414	0.451866
EMLSAT00000007009	399.043	0.309778	0.165229	1.87484	0.0608144	0.451866
EMLSAT00000008724	1938.32	-0.24418	0.130245	-1.87477	0.0608241	0.451866
EMLSAT00000003414	96.5316	0.382398	0.203966	1.87482	0.0608181	0.451866
EMLSAT00000006627	2185.06	0.279818	0.149304	1.87415	0.0609104	0.451866
EMLSAT00000010991	4608.9	0.226598	0.120702	1.87733	0.0604724	0.451866
EMLSAT00000002350	96.2464	-0.390075	0.207794	-1.87722	0.0604877	0.451866
EMLSAT00000010253	54.4683	0.406315	0.216778	1.87434	0.0608836	0.451866
EMLSAT00000012884	25.3008	0.39162	0.208893	1.87474	0.0608283	0.451866
EMLSAT00000000321	12.8398	0.346409	0.184939	1.8731	0.0610542	0.45227
EMLSAT00000010220	1621.51	-0.244867	0.130745	-1.87286	0.0610876	0.45227
EMLSAT00000012946	18956.2	0.258492	0.138052	1.87243	0.0611476	0.45241
EMLSAT00000009366	2887.64	0.23099	0.12343	1.87142	0.0612867	0.453134
EMLSAT00000009865	210.099	-0.335812	0.17949	-1.87093	0.0613552	0.453335
EMLSAT00000010441	306.604	-0.33752	0.180436	-1.87058	0.0614036	0.453388
EMLSAT00000013080	68.1089	0.398384	0.213059	1.86983	0.0615079	0.453853
EMLSAT00000012582	28.6529	-0.391088	0.209202	-1.86943	0.0615633	0.453957
EMLSAT00000005011	19088.1	0.207867	0.11122	1.86897	0.0616265	0.454119
EMLSAT00000002427	305.831	-0.329298	0.17624	-1.86846	0.0616977	0.454338
EMLSAT00000003871	276203	-0.213763	0.114485	-1.86717	0.0618773	0.455051
EMLSAT00000002983	490.553	0.296385	0.158716	1.86739	0.0618468	0.455051
EMLSAT00000006825	9452.39	0.24472	0.13114	1.8661	0.0620269	0.455786
EMLSAT00000009848	4324.88	-0.221966	0.118961	-1.86587	0.0620602	0.455786
EMLSAT00000010357	771.429	-0.293579	0.157443	-1.86467	0.062228	0.456408
EMLSAT00000008338	870.367	-0.282228	0.151352	-1.86472	0.0622212	0.456408
EMLSAT00000002504	1385.55	0.252216	0.135391	1.86286	0.0624813	0.45735
EMLSAT00000005170	12.7371	0.343163	0.184184	1.86315	0.0624408	0.45735
EMLSAT00000004466	20.6883	-0.374726	0.201102	-1.86337	0.0624107	0.45735
EMLSAT00000001454	123.225	-0.395681	0.212461	-1.86237	0.062551	0.457555
EMLSAT00000001383	974.3	-0.308002	0.16554	-1.86059	0.0628021	0.459019
EMLSAT00000009278	1504.81	0.255649	0.137419	1.86036	0.0628347	0.459019
EMLSAT00000008657	1252.85	0.257304	0.138507	1.8577	0.0632118	0.459477
EMLSAT00000001495	2109.98	0.266028	0.143159	1.85827	0.0631306	0.459477
EMLSAT00000012727	47.164	0.403304	0.217019	1.85838	0.0631146	0.459477
EMLSAT00000009064	106.269	-0.390951	0.210417	-1.85798	0.0631719	0.459477
EMLSAT00000009232	487.778	-0.393937	0.21199	-1.85828	0.0631287	0.459477
EMLSAT00000004144	172.159	-0.349336	0.188062	-1.85756	0.0632319	0.459477
EMLSAT00000007584	336.771	0.305705	0.164494	1.85846	0.0631041	0.459477
EMLSAT00000004585	3047.81	-0.401425	0.216081	-1.85776	0.0632038	0.459477
EMLSAT00000010576	263016	0.206005	0.11097	1.8564	0.0633963	0.459504
EMLSAT00000010132	97.9807	-0.387926	0.208943	-1.85661	0.0633666	0.459504
EMLSAT00000003424	24.4216	-0.386485	0.208196	-1.85636	0.0634029	0.459504
EMLSAT00000002678	11954.8	0.220161	0.118566	1.85686	0.0633317	0.459504
EMLSAT00000008115	33.3581	-0.392919	0.211765	-1.85545	0.063532	0.460136
EMLSAT00000004708	294.653	0.31067	0.167526	1.85446	0.0636738	0.46049
EMLSAT00000006503	1247.3	-0.254996	0.137501	-1.8545	0.0636673	0.46049
EMLSAT00000012231	407.417	-0.315354	0.170073	-1.85423	0.0637066	0.46049
EMLSAT00000001712	1843.74	0.24921	0.134562	1.852	0.0640252	0.460671
EMLSAT00000002383	373.079	-0.325821	0.175911	-1.8522	0.0639978	0.460671
EMLSAT00000001250	65.5002	-0.395786	0.213621	-1.85275	0.0639187	0.460671
EMLSAT00000011806	2007.54	-0.289875	0.156428	-1.85308	0.0638702	0.460671
EMLSAT00000006850	916.021	-0.291791	0.157515	-1.85246	0.0639592	0.460671
EMLSAT00000003504	3395.82	-0.216577	0.116901	-1.85266	0.0639314	0.460671
EMLSAT00000006759	4033.14	0.259907	0.140276	1.85283	0.0639067	0.460671
EMLSAT00000013046	63.8132	-0.399765	0.215927	-1.85139	0.0641134	0.461004
EMLSAT00000003523	149.095	-0.350943	0.189589	-1.85107	0.0641599	0.461037
EMLSAT00000007272	18.4843	-0.365242	0.1974	-1.85026	0.0642758	0.461561
EMLSAT00000006672	976.002	0.255135	0.137913	1.84998	0.0643169	0.461561
EMLSAT00000011899	124.327	-0.367375	0.198624	-1.8496	0.0643712	0.461649
EMLSAT00000001591	556.687	-0.31371	0.169698	-1.84863	0.0645113	0.462051
EMLSAT00000011170	1162.87	-0.270033	0.146051	-1.84889	0.0644732	0.462051
EMLSAT00000001777	763.157	-0.308443	0.166949	-1.84753	0.0646706	0.462703
EMLSAT00000011793	369.701	-0.315114	0.17057	-1.84742	0.0646867	0.462703
EMLSAT00000004689	35197.5	-0.243683	0.131946	-1.84684	0.0647699	0.462998
EMLSAT00000008164	666.426	-0.26299	0.142449	-1.84621	0.0648624	0.463357
EMLSAT00000007700	291.623	0.313913	0.170163	1.84477	0.0650707	0.464543
EMLSAT00000013010	720.393	-0.259998	0.140971	-1.84434	0.0651332	0.464687
EMLSAT00000001152	24.4542	-0.367107	0.199201	-1.8429	0.0653438	0.465014
EMLSAT00000011307	127.221	-0.364898	0.197947	-1.84341	0.0652696	0.465014
EMLSAT00000002963	2857.78	0.22188	0.120399	1.84287	0.0653483	0.465014
EMLSAT00000004936	401.262	-0.329349	0.178681	-1.84322	0.0652968	0.465014
EMLSAT00000012241	320.396	-0.324098	0.175945	-1.84204	0.0654689	0.46527
EMLSAT00000001150	94.6071	-0.393447	0.213586	-1.8421	0.065461	0.46527
EMLSAT00000001715	33.1299	-0.394816	0.214668	-1.8392	0.0658861	0.467932
EMLSAT00000006976	1007.82	-0.241513	0.131435	-1.83751	0.0661353	0.469398
EMLSAT00000012991	72.2131	-0.394029	0.214492	-1.83703	0.066205	0.46959
EMLSAT00000010202	399.847	-0.310642	0.169131	-1.83669	0.0662557	0.469646
EMLSAT00000000792	208.947	0.325699	0.177473	1.83521	0.0664752	0.470561
EMLSAT00000010354	377.057	-0.32923	0.179381	-1.83537	0.0664504	0.470561
EMLSAT00000006534	446.674	0.304949	0.16621	1.83472	0.0665478	0.470561
EMLSAT00000001912	1309.15	0.265374	0.144645	1.83466	0.0665561	0.470561
EMLSAT00000007617	76.1516	-0.385861	0.210394	-1.83399	0.0666548	0.470956
EMLSAT00000001868	12.3036	0.333346	0.18184	1.83319	0.0667747	0.471197
EMLSAT00000011540	3112.48	0.236265	0.128872	1.83334	0.0667525	0.471197
EMLSAT00000012210	283.838	0.352816	0.192528	1.83254	0.0668711	0.471391
EMLSAT00000001601	81.8624	-0.383985	0.209578	-1.83218	0.0669251	0.471391
lcl|LsalKAINATE-EMLSAP00000007644-Anna|LsalKAINATE.mrna1	1122.3	-0.257802	0.140711	-1.83214	0.0669309	0.471391
EMLSAT00000002964	27506.5	0.236036	0.128854	1.83182	0.0669789	0.471427
EMLSAT00000013015	184.356	-0.352033	0.192416	-1.82955	0.0673179	0.471999
EMLSAT00000010465	113.411	0.364113	0.198919	1.83046	0.067181	0.471999
EMLSAT00000012357	434.675	-0.286927	0.156822	-1.82964	0.0673042	0.471999
EMLSAT00000009086	286.859	0.316134	0.172662	1.83094	0.0671098	0.471999
EMLSAT00000007576	156.45	0.370639	0.202513	1.83019	0.0672209	0.471999
EMLSAT00000005961	707.006	0.298701	0.163224	1.83	0.0672496	0.471999
EMLSAT00000008362	1064.59	-0.251348	0.137469	-1.8284	0.0674899	0.472902
EMLSAT00000002621	1064.42	0.246747	0.135024	1.82743	0.0676357	0.473622
EMLSAT00000012077	1224.56	0.235619	0.129028	1.82612	0.0678328	0.474096
EMLSAT00000009882	4568.57	0.21854	0.119655	1.82641	0.0677885	0.474096
EMLSAT00000006071	342.567	-0.321785	0.176189	-1.82636	0.0677959	0.474096
EMLSAT00000005264	867.836	0.244059	0.133814	1.82387	0.0681721	0.475535
EMLSAT00000002708	607.171	0.259441	0.142268	1.82361	0.0682118	0.475535
EMLSAT00000012017	13746.6	0.249389	0.136727	1.82399	0.0681535	0.475535
EMLSAT00000009802	591.324	0.265423	0.145541	1.8237	0.0681969	0.475535
EMLSAT00000009301	764.728	-0.253424	0.139078	-1.82218	0.0684282	0.476741
EMLSAT00000006713	3059.69	0.236247	0.129677	1.82181	0.0684831	0.476821
EMLSAT00000005416	310.727	0.297899	0.163704	1.81975	0.0687978	0.478103
EMLSAT00000007348	184.624	-0.344902	0.189507	-1.82	0.0687591	0.478103
EMLSAT00000012780	307.049	-0.303769	0.16689	-1.82018	0.0687317	0.478103
EMLSAT00000004177	1108.22	0.252701	0.138904	1.81925	0.0688732	0.478325
EMLSAT00000005827	1260.7	0.251995	0.138545	1.81887	0.0689305	0.478421
EMLSAT00000002099	28712.4	0.240158	0.132165	1.8171	0.069201	0.479834
EMLSAT00000005695	1918.85	0.247486	0.136229	1.81669	0.0692652	0.479834
EMLSAT00000002969	2001.3	0.228849	0.125967	1.81673	0.0692579	0.479834
EMLSAT00000008797	735.556	0.280382	0.154376	1.81623	0.0693351	0.480016
EMLSAT00000009405	267.649	-0.356407	0.196357	-1.8151	0.0695089	0.480784
EMLSAT00000012992	694.167	-0.261158	0.143894	-1.81494	0.0695336	0.480784
EMLSAT00000009863	2150.38	-0.266157	0.146724	-1.814	0.069678	0.481342
EMLSAT00000006859	1245.16	-0.242628	0.133765	-1.81384	0.069702	0.481342
EMLSAT00000006866	35.8013	0.386646	0.213258	1.81304	0.0698249	0.481888
EMLSAT00000012567	221.322	-0.323743	0.178616	-1.81251	0.0699079	0.482158
EMLSAT00000007579	2386.84	0.25038	0.138259	1.81094	0.07015	0.482272
EMLSAT00000012696	170.518	0.347289	0.191748	1.81117	0.0701138	0.482272
EMLSAT00000012359	561.402	-0.267473	0.147633	-1.81175	0.0700252	0.482272
EMLSAT00000010764	2685.04	0.232675	0.1285	1.8107	0.0701877	0.482272
EMLSAT00000000700	535.574	0.266757	0.147307	1.8109	0.0701568	0.482272
EMLSAT00000000207	304.285	-0.298066	0.164523	-1.8117	0.0700323	0.482272
EMLSAT00000013009	266.523	-0.367877	0.203246	-1.81001	0.0702947	0.482705
EMLSAT00000005447	3262.43	0.232944	0.128755	1.8092	0.0704196	0.483261
EMLSAT00000004847	1703.14	-0.230791	0.127592	-1.80882	0.0704786	0.483363
EMLSAT00000002023	631.792	-0.286967	0.158708	-1.80814	0.0705845	0.483788
EMLSAT00000000560	327.405	-0.324996	0.179894	-1.8066	0.0708246	0.484126
EMLSAT00000001569	1080.52	0.271062	0.150049	1.80649	0.0708424	0.484126
EMLSAT00000001179	213.872	0.329301	0.182296	1.80641	0.0708541	0.484126
EMLSAT00000006149	353.08	0.285438	0.157934	1.80732	0.0707127	0.484126
EMLSAT00000006068	1542.39	-0.280722	0.155353	-1.807	0.0707618	0.484126
EMLSAT00000010798	261.509	0.335516	0.185784	1.80595	0.0709268	0.484321
EMLSAT00000001180	1000.19	0.23771	0.131788	1.80374	0.0712728	0.485255
EMLSAT00000011378	5220.29	0.217574	0.120587	1.8043	0.0711848	0.485255
EMLSAT00000006707	507.16	-0.344538	0.190995	-1.80392	0.0712445	0.485255
EMLSAT00000009262	78.6137	0.382674	0.212198	1.80338	0.0713285	0.485255
EMLSAT00000007737	1173.68	-0.254731	0.141248	-1.80343	0.0713199	0.485255
EMLSAT00000009399	610.6	0.287465	0.159298	1.80458	0.0711402	0.485255
EMLSAT00000013108	22.7181	-0.373846	0.207337	-1.80309	0.0713745	0.485267
EMLSAT00000008852	387.348	0.289029	0.160462	1.80123	0.0716671	0.486145
EMLSAT00000009347	348.777	-0.308539	0.171284	-1.80133	0.071651	0.486145
EMLSAT00000003146	2948.75	0.237639	0.131938	1.80114	0.0716807	0.486145
EMLSAT00000002131	219.027	-0.3251	0.180437	-1.80174	0.0715869	0.486145
EMLSAT00000001540	5044.97	-0.254063	0.141113	-1.80042	0.0717939	0.486613
EMLSAT00000003686	1771.27	-0.24291	0.134954	-1.79995	0.0718681	0.486816
EMLSAT00000001252	17119.8	0.213856	0.118892	1.79874	0.0720605	0.487517
EMLSAT00000006764	1780.13	-0.257992	0.143422	-1.79884	0.0720447	0.487517
EMLSAT00000011329	125.351	-0.351942	0.195724	-1.79815	0.0721531	0.487844
EMLSAT00000009737	711.206	0.283513	0.157702	1.79778	0.0722119	0.487941
EMLSAT00000002380	634.468	0.271921	0.151372	1.79638	0.0724342	0.489142
EMLSAT00000000026	57.4756	0.389481	0.216992	1.79491	0.0726683	0.489498
EMLSAT00000000181	180.338	-0.331753	0.184877	-1.79445	0.0727414	0.489498
EMLSAT00000012205	52.023	-0.389322	0.216969	-1.79437	0.0727542	0.489498
EMLSAT00000011354	700.108	-0.258677	0.144109	-1.79501	0.0726525	0.489498
EMLSAT00000005530	21.337	-0.365454	0.203565	-1.79527	0.0726114	0.489498
EMLSAT00000011244	110.867	-0.370048	0.206094	-1.79553	0.072569	0.489498
EMLSAT00000008161	329.597	-0.289881	0.161586	-1.79398	0.0728171	0.489621
EMLSAT00000002237	39273.7	-0.210873	0.117583	-1.79339	0.0729102	0.489648
EMLSAT00000013028	2654.29	-0.24587	0.137085	-1.79356	0.0728833	0.489648
EMLSAT00000001130	53.6524	-0.387712	0.216242	-1.79295	0.0729808	0.489823
EMLSAT00000004972	4516.34	0.237026	0.132223	1.79262	0.0730336	0.489878
EMLSAT00000003154	479.265	-0.304745	0.170043	-1.79216	0.0731072	0.490072
EMLSAT00000001582	841.963	-0.257108	0.143565	-1.79088	0.073313	0.490575
EMLSAT00000009993	208.857	-0.337517	0.188423	-1.79127	0.0732499	0.490575
EMLSAT00000010136	23847.3	-0.233112	0.130168	-1.79086	0.0733161	0.490575
EMLSAT00000008768	63.6504	-0.383797	0.214447	-1.7897	0.0735018	0.49092
EMLSAT00000001968	133.908	-0.349883	0.195468	-1.78998	0.0734578	0.49092
EMLSAT00000012855	2616.51	0.220339	0.123111	1.78976	0.073492	0.49092
EMLSAT00000010099	57.5864	-0.384842	0.215224	-1.7881	0.0737601	0.492346
EMLSAT00000000794	609.015	0.288478	0.161832	1.78258	0.0746551	0.493543
EMLSAT00000005241	16.812	0.352298	0.19756	1.78325	0.0745462	0.493543
EMLSAT00000002235	17.0216	-0.351739	0.196931	-1.78611	0.0740821	0.493543
EMLSAT00000002225	647.213	-0.274048	0.153578	-1.78442	0.0743557	0.493543
EMLSAT00000000764	2231.75	0.224775	0.125809	1.78664	0.0739951	0.493543
EMLSAT00000011695	498.554	-0.263974	0.148022	-1.78334	0.0745304	0.493543
EMLSAT00000011535	1300.06	-0.269123	0.150966	-1.78268	0.0746392	0.493543
EMLSAT00000002739	19.2727	-0.359589	0.201298	-1.78635	0.0740419	0.493543
EMLSAT00000000108	501.646	-0.293772	0.164804	-1.78256	0.0746581	0.493543
EMLSAT00000008846	35.8476	-0.383498	0.214834	-1.78509	0.0742465	0.493543
EMLSAT00000006164	471.499	0.286429	0.160644	1.78301	0.0745854	0.493543
EMLSAT00000011913	941.804	0.248148	0.13897	1.78561	0.0741617	0.493543
EMLSAT00000005308	20.783	-0.365884	0.20494	-1.78533	0.0742085	0.493543
EMLSAT00000011108	675	0.257479	0.144256	1.78487	0.0742817	0.493543
EMLSAT00000003442	368.286	-0.285099	0.15988	-1.78321	0.0745527	0.493543
EMLSAT00000004278	1767.02	0.228051	0.127864	1.78354	0.0744981	0.493543
EMLSAT00000000514	246.349	-0.334456	0.187727	-1.78161	0.0748133	0.493831
EMLSAT00000008106	3358.98	0.238896	0.13406	1.782	0.0747493	0.493831
EMLSAT00000004349	1149.74	-0.279241	0.156761	-1.78131	0.0748611	0.493831
EMLSAT00000006088	3088.65	0.235262	0.132081	1.78119	0.0748814	0.493831
EMLSAT00000004837	2891.78	0.217833	0.122487	1.77841	0.075336	0.49653
EMLSAT00000000011	281.82	-0.316529	0.178061	-1.77765	0.075462	0.496765
EMLSAT00000009400	175.206	-0.338307	0.190295	-1.7778	0.0754361	0.496765
EMLSAT00000009590	1130.88	0.236708	0.133217	1.77686	0.0755915	0.497022
EMLSAT00000007130	9378.77	0.214852	0.120914	1.7769	0.0755839	0.497022
EMLSAT00000012091	748.018	-0.290229	0.163421	-1.77596	0.0757399	0.497571
EMLSAT00000005898	1387.83	0.255542	0.143925	1.77553	0.0758108	0.497571
EMLSAT00000007412	868.757	0.252464	0.142175	1.77573	0.075778	0.497571
EMLSAT00000013079	1508.37	0.237802	0.133973	1.775	0.0758986	0.49785
EMLSAT00000003354	72.5154	-0.378117	0.213127	-1.77414	0.0760399	0.498248
EMLSAT00000003540	2592.25	-0.211421	0.119309	-1.77205	0.0763862	0.498248
EMLSAT00000009056	50.8824	-0.384714	0.216983	-1.77301	0.0762269	0.498248
EMLSAT00000000665	1423.86	-0.255403	0.144121	-1.77214	0.0763711	0.498248
EMLSAT00000006034	1336.94	0.239913	0.135366	1.77233	0.0763399	0.498248
EMLSAT00000005301	965.289	0.239915	0.135394	1.77198	0.0763987	0.498248
EMLSAT00000003027	747.105	-0.252538	0.142547	-1.77162	0.0764583	0.498248
EMLSAT00000012172	1225.72	-0.298677	0.168382	-1.7738	0.0760956	0.498248
EMLSAT00000007308	339.696	-0.289452	0.163173	-1.7739	0.0760799	0.498248
EMLSAT00000001508	446.018	-0.283044	0.159743	-1.77187	0.0764168	0.498248
EMLSAT00000010997	210.481	-0.314107	0.177156	-1.77305	0.0762201	0.498248
EMLSAT00000012564	1685.72	0.235204	0.132793	1.77121	0.0765265	0.498398
EMLSAT00000011688	624.627	-0.278644	0.157402	-1.77027	0.0766815	0.49852
EMLSAT00000010600	125.384	-0.362437	0.204705	-1.77053	0.0766383	0.49852
EMLSAT00000003779	1289.14	-0.231533	0.130759	-1.77069	0.0766128	0.49852
EMLSAT00000011477	931.067	-0.239465	0.135407	-1.76849	0.0769796	0.49867
EMLSAT00000005835	14586.3	-0.229432	0.129772	-1.76796	0.0770677	0.49867
EMLSAT00000007551	239.296	-0.338763	0.19149	-1.76909	0.0768789	0.49867
EMLSAT00000007565	324.083	0.284726	0.161003	1.76845	0.0769855	0.49867
EMLSAT00000005133	3593.19	-0.206966	0.117047	-1.76823	0.0770225	0.49867
EMLSAT00000005857	115.687	-0.360173	0.203524	-1.76969	0.0767796	0.49867
EMLSAT00000002767	24747.9	0.212672	0.120218	1.76906	0.0768844	0.49867
EMLSAT00000002667	373.971	-0.285127	0.161209	-1.76868	0.076947	0.49867
EMLSAT00000007962	12.186	-0.322037	0.182188	-1.76761	0.0771264	0.498757
EMLSAT00000011008	2247.98	-0.232835	0.131785	-1.76678	0.077265	0.499359
EMLSAT00000009999	1195.84	-0.25827	0.146296	-1.7654	0.0774965	0.500561
EMLSAT00000009270	2327.7	0.223374	0.126563	1.76492	0.0775764	0.500782
EMLSAT00000004881	530.401	0.289306	0.164021	1.76384	0.077759	0.501372
EMLSAT00000006216	334.357	-0.306758	0.173905	-1.76395	0.0777408	0.501372
EMLSAT00000011773	1094.3	0.230436	0.130672	1.76347	0.0778209	0.501477
EMLSAT00000007868	80.111	0.368369	0.208986	1.76265	0.0779592	0.501486
EMLSAT00000002919	2021.84	0.239758	0.13602	1.76267	0.0779568	0.501486
EMLSAT00000004025	885.961	-0.23907	0.13562	-1.76279	0.0779357	0.501486
EMLSAT00000008286	453.906	-0.266281	0.151138	-1.76184	0.0780964	0.501781
EMLSAT00000008280	983.104	-0.282571	0.160374	-1.76195	0.0780777	0.501781
EMLSAT00000008062	1443.68	0.250143	0.142004	1.76152	0.0781498	0.501831
EMLSAT00000000315	61.1021	-0.381963	0.216878	-1.76119	0.0782058	0.501897
EMLSAT00000011941	662.515	-0.248508	0.141156	-1.76052	0.0783191	0.502265
EMLSAT00000001030	201.463	0.340045	0.193202	1.76004	0.0784003	0.502265
EMLSAT00000009656	155.691	0.334291	0.189919	1.76017	0.0783785	0.502265
EMLSAT00000005665	775.208	0.247552	0.140692	1.75954	0.0784863	0.502523
EMLSAT00000005660	1302.5	0.257747	0.146677	1.75724	0.0788769	0.502832
EMLSAT00000001501	179.978	0.328235	0.186718	1.75792	0.0787605	0.502832
EMLSAT00000000478	28.4482	-0.373229	0.212412	-1.7571	0.0789008	0.502832
EMLSAT00000009706	137.271	-0.350038	0.199009	-1.75891	0.0785931	0.502832
EMLSAT00000006144	320.093	0.286505	0.163051	1.75714	0.0788932	0.502832
EMLSAT00000005446	778.602	-0.275996	0.156965	-1.75833	0.0786913	0.502832
EMLSAT00000009313	1599.4	-0.228546	0.129984	-1.75826	0.0787026	0.502832
EMLSAT00000005740	1605.59	0.225396	0.128267	1.75725	0.0788753	0.502832
EMLSAT00000012346	3523.21	-0.205033	0.116748	-1.7562	0.0790534	0.503045
EMLSAT00000010880	36.4966	-0.379688	0.216211	-1.7561	0.0790715	0.503045
EMLSAT00000010076	491.651	0.262467	0.149432	1.75643	0.0790158	0.503045
EMLSAT00000006936	14679.4	0.213317	0.121554	1.75491	0.0792743	0.504043
EMLSAT00000012131	304.484	-0.298186	0.1703	-1.75094	0.0799563	0.5043
EMLSAT00000000903	7957.47	-0.207745	0.118548	-1.75242	0.0797017	0.5043
EMLSAT00000012823	498.524	-0.306032	0.174505	-1.75372	0.0794792	0.5043
EMLSAT00000008142	398.914	-0.301249	0.172016	-1.75129	0.0798964	0.5043
EMLSAT00000007680	7450.96	0.224829	0.128376	1.75133	0.0798883	0.5043
EMLSAT00000002909	1734.89	0.232416	0.132738	1.75093	0.0799573	0.5043
EMLSAT00000008389	1719.65	-0.2367	0.134988	-1.75349	0.0795178	0.5043
EMLSAT00000010718	32444.3	-0.20844	0.118981	-1.75188	0.0797944	0.5043
EMLSAT00000004757	410.12	-0.271251	0.154634	-1.75415	0.079404	0.5043
EMLSAT00000001555	5662.62	0.207424	0.118426	1.75151	0.0798585	0.5043
EMLSAT00000008595	3900.83	-0.203948	0.116389	-1.7523	0.0797222	0.5043
EMLSAT00000011826	2459.32	-0.265723	0.151626	-1.75249	0.0796895	0.5043
EMLSAT00000002686	70.2608	0.375018	0.213799	1.75406	0.0794195	0.5043
lcl|LsalIR25a-Anna|LsalIR25a.mrna1	1092.44	-0.24177	0.13802	-1.7517	0.0798262	0.5043
EMLSAT00000012393	298.777	0.298615	0.170589	1.75049	0.0800336	0.504492
EMLSAT00000010582	46.6332	0.379724	0.217084	1.7492	0.0802559	0.505191
EMLSAT00000009762	1088.72	0.260327	0.148824	1.74922	0.0802523	0.505191
EMLSAT00000011745	1278.91	-0.238062	0.136109	-1.74905	0.0802824	0.505191
EMLSAT00000006813	2251.66	-0.229644	0.131321	-1.74872	0.0803389	0.505257
EMLSAT00000007431	355.077	-0.28622	0.163843	-1.74691	0.0806529	0.505915
EMLSAT00000003518	30.3597	0.373931	0.214051	1.74693	0.0806502	0.505915
EMLSAT00000008150	740.036	0.252789	0.144741	1.74649	0.0807255	0.505915
EMLSAT00000004189	2009.53	0.247174	0.141547	1.74624	0.0807693	0.505915
EMLSAT00000009265	219.26	-0.327488	0.18737	-1.74781	0.0804968	0.505915
EMLSAT00000013068	10190.6	0.232444	0.13313	1.74599	0.080812	0.505915
EMLSAT00000004442	537.813	0.269088	0.154	1.74733	0.0805805	0.505915
FTZ_F1_beta_only.mrna1	71.1614	-0.371297	0.212639	-1.74614	0.080787	0.505915
EMLSAT00000005071	823.062	-0.236944	0.13577	-1.74519	0.0809524	0.505929
EMLSAT00000006839	1605.69	-0.235002	0.134654	-1.74523	0.080945	0.505929
EMLSAT00000003824	411.825	0.293932	0.168376	1.74569	0.0808651	0.505929
EMLSAT00000002490	953.836	0.236473	0.135546	1.7446	0.0810552	0.505996
EMLSAT00000011815	11.2957	0.303164	0.173759	1.74474	0.0810297	0.505996
EMLSAT00000006962	171.719	-0.354267	0.203131	-1.74403	0.081154	0.506292
EMLSAT00000011173	132.286	-0.346578	0.198749	-1.7438	0.0811947	0.506292
EMLSAT00000010960	762.523	0.280898	0.16114	1.74319	0.0812998	0.506373
EMLSAT00000002785	825.789	-0.257152	0.147509	-1.74329	0.0812831	0.506373
EMLSAT00000012021	7641.05	-0.205215	0.117798	-1.74209	0.081493	0.507001
EMLSAT00000000600	739.245	0.272861	0.156612	1.74228	0.0814596	0.507001
EMLSAT00000009926	411.585	0.267196	0.15345	1.74126	0.0816383	0.507618
EMLSAT00000002573	3050.75	-0.231767	0.133153	-1.7406	0.0817536	0.508047
EMLSAT00000001824	1293.57	0.229265	0.13179	1.73962	0.0819266	0.508834
EMLSAT00000002369	245.968	-0.300981	0.173234	-1.73742	0.0823123	0.510157
EMLSAT00000012554	3867.91	-0.201488	0.115974	-1.73735	0.0823253	0.510157
EMLSAT00000012744	2340.08	0.214488	0.123437	1.73764	0.0822748	0.510157
EMLSAT00000011513	310.415	-0.287745	0.165574	-1.73787	0.0822341	0.510157
EMLSAT00000002452	93.9485	-0.36185	0.208333	-1.73688	0.0824076	0.510379
EMLSAT00000006684	215.014	0.311997	0.179717	1.73605	0.0825549	0.510715
EMLSAT00000005109	54.3084	0.376713	0.21699	1.73608	0.0825492	0.510715
EMLSAT00000012068	882.274	-0.262956	0.151501	-1.73567	0.0826216	0.510841
EMLSAT00000000359	67.6917	-0.37299	0.215037	-1.73454	0.0828222	0.511711
EMLSAT00000008249	599.104	0.262953	0.151614	1.73435	0.0828555	0.511711
EMLSAT00000011393	983.19	-0.227909	0.131446	-1.73387	0.0829414	0.511738
EMLSAT00000003148	486.447	-0.265342	0.15304	-1.7338	0.0829531	0.511738
EMLSAT00000006841	2007.79	-0.214701	0.123862	-1.73339	0.0830262	0.511878
EMLSAT00000010254	438.789	-0.334774	0.193159	-1.73315	0.0830689	0.511878
EMLSAT00000004362	1722.52	0.224039	0.12933	1.73231	0.0832191	0.512516
EMLSAT00000005611	37.7538	-0.363637	0.210377	-1.7285	0.0838988	0.512679
EMLSAT00000002191	934.029	-0.231413	0.133856	-1.72882	0.0838412	0.512679
EMLSAT00000012102	81198	0.222828	0.128898	1.72872	0.0838596	0.512679
EMLSAT00000011391	978.252	-0.263758	0.152404	-1.73065	0.0835134	0.512679
EMLSAT00000010901	68.5108	-0.371173	0.214566	-1.72988	0.0836519	0.512679
EMLSAT00000012456	54.3608	0.374971	0.216874	1.72898	0.0838123	0.512679
EMLSAT00000007325	1791.6	-0.225152	0.130191	-1.72939	0.0837389	0.512679
EMLSAT00000005080	1220.1	-0.246578	0.142501	-1.73036	0.0835662	0.512679
EMLSAT00000004138	736.055	0.261403	0.151156	1.72936	0.0837448	0.512679
EMLSAT00000009669	61.1936	-0.370834	0.214279	-1.73061	0.0835208	0.512679
EMLSAT00000000069	177.608	-0.33959	0.196152	-1.73126	0.0834061	0.512679
EMLSAT00000006441	3044.74	0.224172	0.12966	1.72893	0.0838218	0.512679
EMLSAT00000000608	61.241	0.373323	0.215896	1.72918	0.0837777	0.512679
EMLSAT00000002665	396.776	0.290106	0.16781	1.72877	0.0838495	0.512679
EMLSAT00000004927	85.6692	-0.375113	0.21706	-1.72815	0.0839613	0.512775
EMLSAT00000011330	362.668	0.275493	0.15945	1.72777	0.0840295	0.512907
EMLSAT00000010712	695.003	-0.290279	0.168046	-1.72738	0.0840988	0.513045
EMLSAT00000007532	550.773	0.258307	0.14966	1.72596	0.0843541	0.51322
EMLSAT00000006464	1001.66	-0.261607	0.151581	-1.72586	0.0843724	0.51322
EMLSAT00000007418	387.126	0.29562	0.171288	1.72586	0.0843721	0.51322
EMLSAT00000000618	4939.07	-0.22969	0.133102	-1.72566	0.0844078	0.51322
EMLSAT00000009267	6912.46	0.195103	0.11302	1.72628	0.0842979	0.51322
EMLSAT00000007058	225.141	-0.340393	0.197137	-1.72668	0.0842253	0.51322
EMLSAT00000007973	19.8552	-0.340503	0.197398	-1.72495	0.0845357	0.513713
EMLSAT00000011140	741.757	0.236918	0.137374	1.72462	0.0845955	0.513792
EMLSAT00000001288	512.97	0.253102	0.146835	1.72372	0.0847579	0.514285
EMLSAT00000001479	109.472	-0.345279	0.200436	-1.72264	0.0849537	0.514285
EMLSAT00000010767	1410.47	0.216145	0.125445	1.72303	0.0848833	0.514285
EMLSAT00000005959	242.059	-0.332091	0.19272	-1.72318	0.0848562	0.514285
EMLSAT00000009393	305.63	0.312616	0.181397	1.72338	0.0848192	0.514285
EMLSAT00000001769	6568.43	0.217972	0.126535	1.72262	0.0849575	0.514285
EMLSAT00000007142	2948.13	-0.225407	0.130877	-1.72227	0.0850197	0.514379
EMLSAT00000002929	5188.96	0.239109	0.138912	1.7213	0.0851957	0.515159
EMLSAT00000007808	57.8708	-0.371546	0.216017	-1.71998	0.0854356	0.515694
EMLSAT00000002523	167.576	0.323877	0.188272	1.72026	0.085386	0.515694
EMLSAT00000008256	1962.16	0.222547	0.129404	1.71978	0.0854718	0.515694
EMLSAT00000010247	2435.07	-0.236368	0.137379	-1.72055	0.0853321	0.515694
EMLSAT00000005968	295.955	0.30547	0.177652	1.71949	0.085526	0.515737
EMLSAT00000003313	373.294	-0.288437	0.16778	-1.71914	0.0855885	0.515831
EMLSAT00000006714	1565.01	0.220802	0.128575	1.71731	0.085923	0.515867
EMLSAT00000012919	635.037	-0.279598	0.162719	-1.71828	0.0857447	0.515867
EMLSAT00000008935	830.459	0.251042	0.146121	1.71804	0.0857885	0.515867
EMLSAT00000005457	254.473	-0.293725	0.17102	-1.71749	0.0858904	0.515867
EMLSAT00000007934	137.959	-0.331992	0.193281	-1.71766	0.085858	0.515867
EMLSAT00000009955	201.76	-0.325017	0.189169	-1.71813	0.0857729	0.515867
EMLSAT00000004606	62.4002	-0.369638	0.215092	-1.71851	0.0857037	0.515867
EMLSAT00000002212	4006.4	0.20591	0.119936	1.71683	0.0860095	0.516104
EMLSAT00000004633	5247.6	-0.205079	0.119504	-1.71609	0.086146	0.516641
EMLSAT00000012502	559.842	-0.282854	0.164897	-1.71534	0.0862829	0.516898
EMLSAT00000008334	227.044	-0.314841	0.183544	-1.71535	0.0862818	0.516898
EMLSAT00000006786	22.7479	-0.325027	0.189771	-1.71273	0.0867621	0.517528
EMLSAT00000002238	1943.68	-0.214649	0.125317	-1.71284	0.0867411	0.517528
EMLSAT00000010461	1457.63	-0.217149	0.126786	-1.71272	0.0867649	0.517528
EMLSAT00000010174	1674.57	0.221647	0.129325	1.71388	0.0865506	0.517528
EMLSAT00000012752	256.966	0.290812	0.169711	1.71357	0.0866077	0.517528
EMLSAT00000008333	13037.5	-0.253981	0.148277	-1.71288	0.0867341	0.517528
EMLSAT00000012479	499.562	0.27281	0.159169	1.71397	0.0865342	0.517528
EMLSAT00000004421	2374.93	0.230003	0.134171	1.71426	0.0864815	0.517528
EMLSAT00000001586	501.206	0.265702	0.155182	1.7122	0.0868605	0.517536
EMLSAT00000011382	1242.09	0.22608	0.132024	1.71241	0.0868204	0.517536
EMLSAT00000012409	171.925	0.320267	0.187375	1.70923	0.087409	0.51982
EMLSAT00000008013	674.149	0.246888	0.144432	1.70937	0.0873828	0.51982
EMLSAT00000011712	191.258	-0.327203	0.191448	-1.7091	0.0874331	0.51982
EMLSAT00000003235	1856.59	0.218775	0.127994	1.70926	0.0874036	0.51982
EMLSAT00000010365	103.167	-0.347376	0.203393	-1.70791	0.0876537	0.519946
EMLSAT00000011013	4213.32	0.211923	0.124066	1.70815	0.0876083	0.519946
EMLSAT00000012893	1423.77	-0.225211	0.131879	-1.70771	0.087691	0.519946
EMLSAT00000011771	1677.2	-0.231822	0.135708	-1.70825	0.0875902	0.519946
EMLSAT00000008617	81.41	-0.365343	0.213919	-1.70786	0.0876632	0.519946
EMLSAT00000010906	6220.26	0.216264	0.126677	1.70721	0.0877827	0.52021
EMLSAT00000007428	128.291	-0.345071	0.202621	-1.70304	0.0885612	0.520676
EMLSAT00000001779	411.379	-0.262027	0.153677	-1.70505	0.0881858	0.520676
EMLSAT00000001370	2612.39	0.25129	0.147532	1.70329	0.0885139	0.520676
EMLSAT00000009689	254.138	-0.298632	0.17513	-1.70521	0.0881557	0.520676
EMLSAT00000008989	1180.06	0.2286	0.134315	1.70197	0.0887618	0.520676
EMLSAT00000006457	3470.42	-0.214277	0.125878	-1.70226	0.0887057	0.520676
EMLSAT00000005319	40.7445	-0.369003	0.216479	-1.70457	0.0882753	0.520676
EMLSAT00000005239	5441.12	0.224631	0.131903	1.703	0.0885686	0.520676
EMLSAT00000005068	755.99	-0.250636	0.147015	-1.70484	0.088225	0.520676
EMLSAT00000003605	74.3629	-0.359399	0.211073	-1.70272	0.0886203	0.520676
EMLSAT00000004687	723.98	-0.241788	0.141929	-1.70359	0.0884585	0.520676
EMLSAT00000005486	1153.91	0.238144	0.1396	1.70591	0.0880257	0.520676
EMLSAT00000003805	149.19	-0.326287	0.19134	-1.70527	0.0881433	0.520676
EMLSAT00000003150	324.526	0.283107	0.166299	1.7024	0.0886806	0.520676
EMLSAT00000005111	2133.8	0.239778	0.140831	1.7026	0.0886431	0.520676
EMLSAT00000011172	600.456	-0.244446	0.14332	-1.7056	0.0880828	0.520676
EMLSAT00000011421	4441.3	0.213718	0.125562	1.70209	0.0887393	0.520676
EMLSAT00000007723	321.994	-0.282602	0.165673	-1.70579	0.0880481	0.520676
EMLSAT00000004789	1054.2	-0.240796	0.141282	-1.70436	0.0883139	0.520676
EMLSAT00000006110	888.95	-0.234406	0.137754	-1.70163	0.088824	0.520762
EMLSAT00000003127	56.9922	0.366266	0.215751	1.69764	0.0895766	0.521467
EMLSAT00000001815	167.037	-0.339944	0.200245	-1.69764	0.0895761	0.521467
EMLSAT00000000923	1942.92	-0.228389	0.134567	-1.69721	0.0896561	0.521467
EMLSAT00000000399	1302.81	0.226018	0.133157	1.69738	0.0896243	0.521467
EMLSAT00000000783	530.442	0.256174	0.150811	1.69865	0.0893853	0.521467
EMLSAT00000011182	102.326	0.344698	0.203005	1.69797	0.0895131	0.521467
EMLSAT00000003534	6843.2	-0.195499	0.115096	-1.69857	0.0893994	0.521467
EMLSAT00000006448	275.63	-0.286238	0.168392	-1.69984	0.0891619	0.521467
EMLSAT00000005270	295.334	0.293772	0.172911	1.69897	0.0893244	0.521467
EMLSAT00000010666	93.0867	-0.353406	0.207942	-1.69954	0.0892166	0.521467
EMLSAT00000002825	395.756	0.266142	0.156538	1.70018	0.0890973	0.521467
EMLSAT00000005135	227.829	0.295851	0.174099	1.69933	0.0892577	0.521467
EMLSAT00000005055	10027.5	0.197652	0.11645	1.69732	0.0896366	0.521467
EMLSAT00000002356	927.328	-0.253405	0.149149	-1.69901	0.0893182	0.521467
EMLSAT00000001090	526.792	0.249988	0.147136	1.69902	0.0893149	0.521467
EMLSAT00000003873	352.875	-0.286161	0.16871	-1.69617	0.0898528	0.521684
EMLSAT00000003059	1403.93	-0.221346	0.130531	-1.69574	0.0899357	0.521684
EMLSAT00000001249	6932.37	0.194039	0.114361	1.69672	0.0897504	0.521684
EMLSAT00000007585	508.374	-0.307289	0.181139	-1.69642	0.089806	0.521684
EMLSAT00000005312	185.927	-0.336453	0.198397	-1.69585	0.0899135	0.521684
EMLSAT00000002776	749.223	0.242367	0.142946	1.69551	0.0899783	0.521684
EMLSAT00000007429	827.024	0.228733	0.134966	1.69474	0.090125	0.521709
EMLSAT00000012777	7069.77	0.210702	0.124312	1.69495	0.0900857	0.521709
EMLSAT00000002609	109.169	0.343509	0.20265	1.69509	0.090059	0.521709
EMLSAT00000002014	3549.89	-0.199874	0.11797	-1.69428	0.0902122	0.521939
EMLSAT00000007880	1032.77	-0.261323	0.15432	-1.69338	0.0903823	0.522647
EMLSAT00000007663	494.542	-0.263548	0.155708	-1.69258	0.0905364	0.523079
EMLSAT00000007091	600.535	-0.284544	0.168121	-1.69249	0.0905521	0.523079
EMLSAT00000001902	6958.21	0.226739	0.13418	1.68982	0.0910628	0.523184
EMLSAT00000002457	37.0895	0.364924	0.216134	1.68842	0.0913312	0.523184
EMLSAT00000001118	2848.83	0.235395	0.139183	1.69126	0.0907864	0.523184
EMLSAT00000002557	12163.4	0.208127	0.123016	1.69187	0.09067	0.523184
EMLSAT00000012652	186.592	-0.32683	0.193478	-1.68923	0.0911749	0.523184
EMLSAT00000009057	1595.65	-0.231954	0.137321	-1.68914	0.0911925	0.523184
EMLSAT00000009866	181.192	-0.312561	0.185121	-1.68841	0.0913322	0.523184
EMLSAT00000007557	1430.98	-0.240276	0.142095	-1.69096	0.0908445	0.523184
EMLSAT00000006701	208.972	-0.329515	0.194948	-1.69027	0.0909754	0.523184
EMLSAT00000004760	3482.39	0.196577	0.116281	1.69053	0.0909262	0.523184
EMLSAT00000001550	29.4874	0.358377	0.21213	1.68942	0.0911396	0.523184
EMLSAT00000004162	492.629	0.288493	0.170717	1.68989	0.0910498	0.523184
EMLSAT00000012679	3164.09	0.200808	0.11875	1.69102	0.0908336	0.523184
EMLSAT00000009844	2973.48	0.225586	0.133493	1.68987	0.0910519	0.523184
EMLSAT00000006676	457.139	-0.257745	0.152614	-1.68887	0.0912447	0.523184
EMLSAT00000007097	2648.63	0.225345	0.133408	1.68914	0.0911929	0.523184
EMLSAT00000009744	72.615	0.358543	0.212458	1.68759	0.091489	0.523537
EMLSAT00000009260	2371.79	-0.218061	0.129199	-1.68779	0.0914509	0.523537
EMLSAT00000002896	13589.8	0.19498	0.115595	1.68675	0.0916506	0.524188
EMLSAT00000003885	2165.88	0.23138	0.137211	1.68631	0.0917369	0.524294
EMLSAT00000011740	342.328	0.28024	0.1662	1.68616	0.0917646	0.524294
EMLSAT00000013020	388.16	0.267009	0.158439	1.68525	0.0919413	0.524389
EMLSAT00000001865	4124.85	0.231554	0.137364	1.68569	0.0918555	0.524389
EMLSAT00000007357	522.859	-0.250676	0.148762	-1.68509	0.0919721	0.524389
EMLSAT00000008061	12841.5	0.229232	0.136026	1.68521	0.0919477	0.524389
EMLSAT00000010425	291.791	-0.284153	0.168694	-1.68443	0.0920977	0.524711
EMLSAT00000007002	351.254	0.292363	0.173582	1.6843	0.0921241	0.524711
EMLSAT00000000520	263.555	0.284596	0.169253	1.68149	0.0926682	0.52563
EMLSAT00000000308	99.2458	-0.343907	0.204354	-1.6829	0.0923946	0.52563
EMLSAT00000009140	555.808	0.243388	0.14461	1.68306	0.0923643	0.52563
EMLSAT00000009906	850.906	-0.243483	0.144775	-1.6818	0.0926075	0.52563
EMLSAT00000012112	1281.74	0.243188	0.144624	1.68152	0.0926628	0.52563
EMLSAT00000013052	1487.8	0.216126	0.128461	1.68242	0.0924873	0.52563
EMLSAT00000000697	1022.79	-0.28522	0.169502	-1.6827	0.0924338	0.52563
EMLSAT00000002259	743.009	0.24986	0.148554	1.68195	0.0925782	0.52563
EMLSAT00000004215	490.001	-0.294058	0.174943	-1.68088	0.0927871	0.525777
EMLSAT00000000803	757.374	0.240893	0.143341	1.68056	0.0928482	0.525777
EMLSAT00000011302	584.534	0.244175	0.145312	1.68035	0.0928891	0.525777
EMLSAT00000004717	335.38	-0.288013	0.171402	-1.68034	0.0928914	0.525777
EMLSAT00000004064	1714.54	-0.211533	0.125903	-1.68012	0.0929334	0.525777
EMLSAT00000009338	93.4963	-0.349121	0.207992	-1.67853	0.0932433	0.526811
EMLSAT00000005475	7719.32	0.222382	0.132529	1.67799	0.0933497	0.526811
EMLSAT00000004327	204.713	-0.304704	0.181592	-1.67795	0.0933559	0.526811
EMLSAT00000007588	3241.53	-0.220947	0.131604	-1.67888	0.0931759	0.526811
EMLSAT00000012853	1007.91	-0.227416	0.1355	-1.67834	0.0932801	0.526811
EMLSAT00000011505	183.608	-0.319787	0.19061	-1.6777	0.0934049	0.526817
EMLSAT00000003750	741.89	0.26618	0.158738	1.67685	0.0935715	0.527486
EMLSAT00000000157	34.1092	0.359728	0.214566	1.67653	0.0936335	0.527565
EMLSAT00000000778	4250.04	0.204419	0.122015	1.67536	0.0938634	0.527778
EMLSAT00000012034	2128.97	0.208831	0.124605	1.67595	0.0937485	0.527778
EMLSAT00000010753	1065.18	-0.231929	0.138402	-1.67577	0.0937835	0.527778
EMLSAT00000011662	295.931	0.291983	0.174265	1.67551	0.0938348	0.527778
EMLSAT00000012134	240.093	-0.289746	0.173055	-1.6743	0.0940719	0.528139
EMLSAT00000009281	235.9	0.292533	0.174695	1.67453	0.0940263	0.528139
EMLSAT00000007076	7062.53	0.213075	0.127231	1.67471	0.0939908	0.528139
EMLSAT00000005707	4617.88	-0.215426	0.128812	-1.67241	0.0944439	0.529775
EMLSAT00000011423	647.736	-0.238432	0.142575	-1.67233	0.0944598	0.529775
EMLSAT00000006368	31.5699	0.358904	0.214651	1.67203	0.0945178	0.52983
EMLSAT00000000050	3811.24	0.209745	0.125535	1.67082	0.0947582	0.530907
EMLSAT00000002551	9827.69	-0.19636	0.117619	-1.66946	0.0950254	0.531862
EMLSAT00000003477	6242.53	-0.197992	0.118588	-1.66958	0.0950032	0.531862
EMLSAT00000010794	977.092	0.226253	0.13559	1.66866	0.0951852	0.532485
EMLSAT00000012292	913.002	0.229524	0.137599	1.66806	0.0953038	0.532803
EMLSAT00000004332	2559.51	0.218823	0.131198	1.66788	0.0953391	0.532803
EMLSAT00000005274	873.911	0.226874	0.136076	1.66726	0.0954632	0.532955
EMLSAT00000012045	27.9698	-0.349981	0.209897	-1.66739	0.0954371	0.532955
EMLSAT00000012452	264.23	0.291204	0.174749	1.66641	0.0956311	0.53335
EMLSAT00000000066	215.614	0.301089	0.180668	1.66653	0.0956072	0.53335
EMLSAT00000000939	14.4087	0.314945	0.189231	1.66434	0.0960448	0.534325
EMLSAT00000009549	95.4114	0.342498	0.205819	1.66407	0.0960979	0.534325
EMLSAT00000010698	30.3057	0.355254	0.21346	1.66427	0.0960588	0.534325
EMLSAT00000004210	373.578	-0.270994	0.1628	-1.66458	0.0959963	0.534325
EMLSAT00000002981	1289.95	0.219624	0.131962	1.66429	0.0960538	0.534325
EMLSAT00000003685	1189.42	0.222062	0.133444	1.66409	0.096094	0.534325
EMLSAT00000009058	1581.69	-0.225113	0.135385	-1.66277	0.0963592	0.534696
EMLSAT00000012725	1282.01	-0.219579	0.132044	-1.66293	0.0963274	0.534696
EMLSAT00000005186	30.6357	0.35594	0.214047	1.6629	0.0963321	0.534696
EMLSAT00000006167	97.7235	-0.341453	0.205321	-1.66302	0.0963076	0.534696
EMLSAT00000002359	514.247	0.253977	0.152777	1.66241	0.0964314	0.534827
EMLSAT00000003460	651.187	0.25056	0.150783	1.66173	0.0965673	0.535244
EMLSAT00000007102	249.461	0.293228	0.176479	1.66154	0.0966041	0.535244
EMLSAT00000012993	3646.81	0.225033	0.13546	1.66125	0.0966634	0.535303
EMLSAT00000005221	355.989	-0.273551	0.164741	-1.6605	0.0968147	0.535653
EMLSAT00000004566	401.766	0.255679	0.153982	1.66045	0.0968241	0.535653
EMLSAT00000003547	519.695	-0.247957	0.14945	-1.65914	0.0970886	0.536846
EMLSAT00000010301	437.883	0.268905	0.162298	1.65686	0.0975486	0.538576
EMLSAT00000006797	365.621	-0.263704	0.159142	-1.65703	0.0975134	0.538576
EMLSAT00000012672	424.064	-0.274938	0.165931	-1.65694	0.0975317	0.538576
EMLSAT00000002386	17.3114	-0.322891	0.194971	-1.6561	0.0977021	0.539153
EMLSAT00000005276	2913.63	0.210801	0.127377	1.65494	0.0979364	0.540174
EMLSAT00000000738	760.954	-0.265381	0.160564	-1.65281	0.0983694	0.541346
EMLSAT00000011931	384.591	-0.280753	0.169844	-1.653	0.0983304	0.541346
EMLSAT00000007241	1970.97	0.214263	0.129609	1.65316	0.0982989	0.541346
EMLSAT00000009502	2069.91	0.202208	0.12233	1.65297	0.0983363	0.541346
EMLSAT00000008481	388.1	-0.288888	0.1748	-1.65268	0.0983952	0.541346
[truncated: 11,649 more rows]

## Sheet: aFTZ-F1 DESeq2
S2 Table. Differential expression analysis of FTZ-F1 isoform knockdown
Differential expression analysis of aFTZ-F1 knockdown lice using DESeq2. Genes sorted by lowest to highest P-adjusted value. Genes with a P-adjusted value 0.05 or lower is deemed to be differentially expressed.
GeneID	Base mean	log2(FC)	StdErr	Wald-Stats	P-value	P-adj
EMLSAT00000008331	1257.62	-0.254257	0.0472085	-5.38584	7.21053e-08	0.000341489
EMLSAT00000008782	187325	-0.174772	0.0327395	-5.33827	9.38394e-08	0.000341489
EMLSAT00000009493	163065	-0.17362	0.0313206	-5.54331	2.96813e-08	0.000341489
EMLSAT00000011833	1887.98	-0.246535	0.046395	-5.31383	1.07344e-07	0.000341489
EMLSAT00000007107	965.038	-0.235136	0.0480531	-4.89326	9.91814e-07	0.00252417
EMLSAT00000006935	5524.95	-0.17693	0.0388459	-4.55468	5.24658e-06	0.0111271
EMLSAT00000009824	320.46	0.190656	0.0432173	4.41158	1.02621e-05	0.018655
EMLSAT00000010679	2676.86	-0.184166	0.0428089	-4.30204	1.69234e-05	0.0269187
EMLSAT00000011299	11971.7	-0.170404	0.0399349	-4.26704	1.98086e-05	0.0280072
KX260137.1/1-4214.mrna2	1340.11	-0.185626	0.0464707	-3.99448	6.4837e-05	0.0825051
E75A_EMLSAT00000003771.mrna2	1230.33	-0.178579	0.0469887	-3.80047	0.000144424	0.167072
E75B.mrna2	1045.7	-0.174665	0.0474951	-3.67753	0.000235499	0.249727
EMLSAT00000007704	3413.4	-0.148129	0.0411899	-3.59625	0.000322838	0.316009
EMLSAT00000011906	2487.3	-0.155826	0.0443239	-3.51563	0.000438719	0.398764
EMLSAT00000000896	2061.25	-0.159893	0.045823	-3.48935	0.000484191	0.410755
EMLSAT00000003771	814.543	-0.165447	0.04801	-3.44609	0.000568757	0.45234
EMLSAT00000007018	933.843	-0.160507	0.0477983	-3.358	0.000785075	0.587652
EMLSAT00000003911	5142.82	-0.130947	0.0394872	-3.31619	0.000912549	0.645122
EMLSAT00000008727	1144.84	-0.155376	0.0479022	-3.24361	0.00118025	0.790458
EMLSAT00000013445	1.48957	-0.000709031	0.00439309	-0.161397	0.871781	0.999698
EMLSAT00000013101	0.171728	-0.000544589	0.0022635	-0.240596	0.809868	0.999698
EMLSAT00000005846	503.596	-0.00167896	0.0472291	-0.0355493	0.971642	0.999698
EMLSAT00000013131	0.356718	-0.0010781	0.0022635	-0.476298	0.633862	0.999698
EMLSAT00000013160	0.171728	-0.000544589	0.0022635	-0.240596	0.809868	0.999698
EMLSAT00000013237	10.4628	-0.00334609	0.0116207	-0.287941	0.773392	0.999698
EMLSAT00000005617	10611.3	0.0125531	0.037126	0.338121	0.735272	0.999698
EMLSAT00000005462	1893.22	0.0695428	0.0466697	1.4901	0.136197	0.999698
EMLSAT00000013386	12.5403	-0.00267862	0.0129676	-0.206563	0.836351	0.999698
EMLSAT00000013531	16.7644	-0.00252643	0.0153913	-0.164146	0.869616	0.999698
EMLSAT00000005389	40.3997	-0.00386704	0.0224399	-0.172329	0.863179	0.999698
EMLSAT00000013403	0.659992	-0.00137544	0.00298445	-0.46087	0.644892	0.999698
EMLSAT00000013522	1.66542	-2.64379e-05	0.0048951	-0.0054009	0.995691	0.999698
EMLSAT00000005316	0.816112	-0.000781479	0.00349753	-0.223438	0.823195	0.999698
EMLSAT00000005279	9.3132	-0.00826062	0.0118919	-0.694644	0.487279	0.999698
EMLSAT00000005216	188.346	-0.0180965	0.0395951	-0.45704	0.647642	0.999698
EMLSAT00000005214	31.6881	-0.00718336	0.0198203	-0.362424	0.717035	0.999698
EMLSAT00000005088	2687.13	0.0281656	0.0449336	0.626827	0.530773	0.999698
EMLSAT00000005089	51.5906	0.0217448	0.0254621	0.854007	0.393101	0.999698
EMLSAT00000004881	480.871	0.0130589	0.0471971	0.276687	0.78202	0.999698
EMLSAT00000004845	58.3449	-0.0223288	0.02661	-0.839112	0.401407	0.999698
EMLSAT00000004830	49431	0.0669166	0.0360634	1.85552	0.0635213	0.999698
EMLSAT00000004809	655	0.0184595	0.0478255	0.385977	0.699514	0.999698
EMLSAT00000004709	720.132	0.0224621	0.0480517	0.467458	0.640172	0.999698
EMLSAT00000004680	144.599	-0.0133551	0.0368091	-0.362821	0.716738	0.999698
EMLSAT00000004669	6.47386	-0.000994045	0.00970435	-0.102433	0.918413	0.999698
EMLSAT00000004673	96.3031	0.0145926	0.0301992	0.483211	0.628946	0.999698
EMLSAT00000004458	263.325	-0.00208612	0.0435425	-0.04791	0.961788	0.999698
EMLSAT00000004183	5318.08	0.0532253	0.0417903	1.27363	0.202796	0.999698
EMLSAT00000004129	182.914	-0.0114685	0.0400504	-0.286352	0.774609	0.999698
EMLSAT00000013557	0.682357	0.00248859	0.00282316	0.881493	0.378051	0.999698
EMLSAT00000003876	0.81252	0.00238346	0.00348917	0.683102	0.494542	0.999698
EMLSAT00000003874	0.33291	-0.0010781	0.0022635	-0.476298	0.633862	0.999698
EMLSAT00000003852	6.24448	0.0024009	0.00926905	0.259023	0.795617	0.999698
EMLSAT00000003836	474.78	-0.0250911	0.0467646	-0.536541	0.591584	0.999698
EMLSAT00000003828	0.156121	0.000522436	0.0022635	0.230809	0.817463	0.999698
EMLSAT00000003789	82.002	0.0117479	0.0307933	0.381509	0.702826	0.999698
EMLSAT00000003773	18.1068	0.0142756	0.0160027	0.892071	0.372355	0.999698
EMLSAT00000003755	8.66859	-0.000403734	0.01139	-0.0354464	0.971724	0.999698
EMLSAT00000003734	238.929	0.0538505	0.0428194	1.25762	0.20853	0.999698
EMLSAT00000003591	48.5238	-0.0112349	0.0251448	-0.44681	0.655012	0.999698
EMLSAT00000003616	241.807	-0.00368218	0.0425401	-0.0865578	0.931023	0.999698
EMLSAT00000003578	5.462	-0.00236131	0.00918047	-0.25721	0.797016	0.999698
EMLSAT00000003453	26.1037	0.016382	0.0191024	0.857586	0.391121	0.999698
EMLSAT00000003497	1492.97	0.0542482	0.0460261	1.17864	0.238542	0.999698
EMLSAT00000003451	12.6049	-0.0059904	0.0135093	-0.443428	0.657456	0.999698
EMLSAT00000003418	7157.56	-0.00496093	0.0398552	-0.124474	0.90094	0.999698
EMLSAT00000003416	6767.99	-0.0477671	0.0372075	-1.2838	0.199212	0.999698
EMLSAT00000003399	389.488	-0.00148297	0.046323	-0.0320137	0.974461	0.999698
EMLSAT00000003376	34.3076	0.00043145	0.0213457	0.0202125	0.983874	0.999698
EMLSAT00000013540	0.168616	0.000522436	0.0022635	0.230809	0.817463	0.999698
EMLSAT00000003354	89.3174	-0.00635116	0.0313994	-0.20227	0.839706	0.999698
EMLSAT00000003317	9197.44	0.00670814	0.0375789	0.178508	0.858324	0.999698
EMLSAT00000003261	2928.37	0.0546168	0.0427839	1.27657	0.201753	0.999698
EMLSAT00000003195	662.284	0.0769614	0.0479109	1.60634	0.108199	0.999698
EMLSAT00000003129	0.342975	-1.10764e-05	0.0022635	-0.00489347	0.996096	0.999698
EMLSAT00000003058	0.712955	-0.00154635	0.00309042	-0.500368	0.616816	0.999698
EMLSAT00000003037	185.205	0.016503	0.0393678	0.4192	0.67507	0.999698
EMLSAT00000002966	27.7404	0.0111636	0.0196276	0.568771	0.569512	0.999698
EMLSAT00000002949	19.8686	0.0186135	0.016799	1.10801	0.267856	0.999698
EMLSAT00000002900	67.863	-0.0653509	0.0269125	-2.42827	0.0151709	0.999698
EMLSAT00000002862	63.7045	0.0135374	0.0279038	0.485144	0.627574	0.999698
EMLSAT00000002860	403.661	0.0160897	0.0465971	0.345295	0.729873	0.999698
EMLSAT00000002850	58.798	-0.00792081	0.0270619	-0.292693	0.769757	0.999698
EMLSAT00000002835	0.952331	0.0021091	0.00324943	0.649067	0.516295	0.999698
EMLSAT00000002822	0.171247	0.000522436	0.0022635	0.230809	0.817463	0.999698
EMLSAT00000002812	759.143	-0.0120673	0.0480662	-0.251055	0.801772	0.999698
EMLSAT00000002799	1.28224	0.00163692	0.00420787	0.389014	0.697266	0.999698
EMLSAT00000002798	1.56255	0.000622566	0.00493155	0.126241	0.899541	0.999698
EMLSAT00000002791	120.041	0.00490967	0.0348782	0.140766	0.888055	0.999698
EMLSAT00000013133	1.51241	-0.00208885	0.00446189	-0.468153	0.639675	0.999698
EMLSAT00000002718	0.18499	-0.000544589	0.0022635	-0.240596	0.809868	0.999698
EMLSAT00000002707	1478.05	0.0544849	0.0461715	1.18005	0.237979	0.999698
EMLSAT00000002694	0.707213	-9.48072e-05	0.0028048	-0.0338018	0.973035	0.999698
EMLSAT00000002564	1.81702	0.000760947	0.00551053	0.13809	0.890169	0.999698
EMLSAT00000002554	566.773	-0.0377125	0.0472474	-0.798191	0.424759	0.999698
EMLSAT00000002429	4.13155	-0.00868214	0.00785558	-1.10522	0.269064	0.999698
EMLSAT00000002388	9690.84	0.0433132	0.0384893	1.12533	0.260449	0.999698
EMLSAT00000002387	86.6354	-0.00532004	0.0315657	-0.168538	0.86616	0.999698
EMLSAT00000002343	2.18688	0.00505495	0.00550172	0.918794	0.358203	0.999698
EMLSAT00000002246	5.62772	0.00158868	0.00934363	0.170028	0.864988	0.999698
EMLSAT00000002247	32.3337	-0.0147334	0.0205073	-0.718446	0.472482	0.999698
EMLSAT00000002190	1.32196	0.00151848	0.00438524	0.346272	0.729139	0.999698
EMLSAT00000002111	372.884	-0.00784866	0.0460633	-0.170388	0.864705	0.999698
EMLSAT00000002095	22.1614	0.0120699	0.0169222	0.71326	0.475685	0.999698
EMLSAT00000002056	21.5053	0.00827862	0.0174209	0.475212	0.634636	0.999698
EMLSAT00000001991	0.525334	-0.000772328	0.00267073	-0.289182	0.772442	0.999698
EMLSAT00000001957	186.65	-0.00867055	0.0392472	-0.220922	0.825153	0.999698
EMLSAT00000001949	831.323	0.0178769	0.0479535	0.372797	0.7093	0.999698
EMLSAT00000001927	18.0043	0.000482457	0.0160171	0.0301213	0.97597	0.999698
EMLSAT00000001926	0.33291	-0.0010781	0.0022635	-0.476298	0.633862	0.999698
EMLSAT00000001899	105.463	0.0199698	0.0339118	0.588874	0.555946	0.999698
EMLSAT00000001900	72.046	0.0198931	0.0286809	0.693601	0.487932	0.999698
EMLSAT00000001526	56.1786	-0.0683992	0.0256397	-2.66771	0.007637	0.999698
EMLSAT00000013325	23.94	-0.00324678	0.0169621	-0.191413	0.848202	0.999698
EMLSAT00000013245	0.353607	-1.10764e-05	0.0022635	-0.00489347	0.996096	0.999698
EMLSAT00000013365	0.316536	-1.10764e-05	0.0022635	-0.00489347	0.996096	0.999698
EMLSAT00000001403	45117.8	0.064938	0.0334437	1.94171	0.0521724	0.999698
EMLSAT00000001287	59.6954	0.00409712	0.0266688	0.15363	0.877902	0.999698
EMLSAT00000001027	4.62043	-7.21772e-05	0.00849898	-0.00849246	0.993224	0.999698
EMLSAT00000001068	556.56	0.0122155	0.0473806	0.257817	0.796548	0.999698
EMLSAT00000000960	1293.03	-0.0499633	0.0470848	-1.06113	0.288629	0.999698
EMLSAT00000000961	4252.39	0.0794969	0.0431327	1.84308	0.0653174	0.999698
EMLSAT00000001061	379.537	-0.0240998	0.0462781	-0.520761	0.602533	0.999698
EMLSAT00000001056	12.8781	-0.0122297	0.0136292	-0.897316	0.36955	0.999698
EMLSAT00000000882	0.171728	-0.000544589	0.0022635	-0.240596	0.809868	0.999698
EMLSAT00000000883	40.7857	0.0137331	0.0230968	0.594586	0.55212	0.999698
EMLSAT00000000855	2.07576	-0.00510793	0.0055741	-0.91637	0.359473	0.999698
EMLSAT00000000796	176.866	0.0256885	0.0385636	0.666133	0.505326	0.999698
EMLSAT00000000794	558.972	0.0217164	0.0477235	0.455047	0.649075	0.999698
EMLSAT00000000726	104.725	0.00903642	0.0338043	0.267316	0.789226	0.999698
EMLSAT00000000672	3.36003	-0.0017349	0.00666191	-0.260421	0.794539	0.999698
EMLSAT00000000651	0.612376	-0.001002	0.00264773	-0.378436	0.705107	0.999698
EMLSAT00000000579	32.1602	0.000362791	0.0198958	0.0182345	0.985452	0.999698
EMLSAT00000000577	13.3655	-0.0173588	0.0140338	-1.23693	0.216115	0.999698
EMLSAT00000000578	7.77426	0.00302531	0.00995569	0.303878	0.761221	0.999698
EMLSAT00000000566	717.175	-0.0291112	0.0479291	-0.607381	0.543598	0.999698
EMLSAT00000000381	10.6264	0.0118496	0.0122043	0.970942	0.331577	0.999698
EMLSAT00000000382	3.73428	0.00620463	0.00756996	0.819638	0.412422	0.999698
EMLSAT00000000356	0.826264	0.00073334	0.00348156	0.210636	0.833172	0.999698
EMLSAT00000000186	96.4524	-0.0510576	0.0328429	-1.5546	0.120041	0.999698
EMLSAT00000000154	0.156121	0.000522436	0.0022635	0.230809	0.817463	0.999698
EMLSAT00000000099	0.14792	-0.000544589	0.0022635	-0.240596	0.809868	0.999698
EMLSAT00000000083	0.337233	0.00105595	0.0022635	0.466511	0.64085	0.999698
EMLSAT00000000026	49.0023	0.0169134	0.0231079	0.73193	0.464211	0.999698
EMLSAT00000000013	979.021	0.0560665	0.0476578	1.17644	0.239419	0.999698
EMLSAT00000013127	1.20602	-0.000804212	0.00399106	-0.201503	0.840305	0.999698
EMLSAT00000012916	11.9311	0.00360073	0.0130379	0.276174	0.782414	0.999698
EMLSAT00000012701	80.6555	0.0134246	0.0307429	0.436671	0.66235	0.999698
EMLSAT00000012692	0.156121	0.000522436	0.0022635	0.230809	0.817463	0.999698
EMLSAT00000012632	0.515183	-0.00160972	0.00227155	-0.708644	0.478546	0.999698
EMLSAT00000012628	234.672	-0.00678528	0.0426264	-0.15918	0.873527	0.999698
EMLSAT00000013520	10.701	0.0082157	0.0110587	0.742916	0.457532	0.999698
EMLSAT00000012552	0.51111	0.00183956	0.0024573	0.74861	0.454092	0.999698
EMLSAT00000012450	915.792	-0.0196455	0.0479309	-0.409871	0.6819	0.999698
EMLSAT00000012439	437.467	-0.0110717	0.0469725	-0.235706	0.813661	0.999698
EMLSAT00000012375	1.46618	-0.00137599	0.00239769	-0.57388	0.566049	0.999698
EMLSAT00000012374	9098.34	0.0465917	0.0378692	1.23033	0.218572	0.999698
EMLSAT00000012351	0.18499	-0.000544589	0.0022635	-0.240596	0.809868	0.999698
EMLSAT00000012283	75.5055	0.00301156	0.0294584	0.102231	0.918573	0.999698
EMLSAT00000012244	17.2351	-0.00995317	0.0154113	-0.645837	0.518385	0.999698
EMLSAT00000012209	3.35983	-0.00360137	0.00724202	-0.497287	0.618987	0.999698
EMLSAT00000013107	0.171728	-0.000544589	0.0022635	-0.240596	0.809868	0.999698
EMLSAT00000013322	0.171728	-0.000544589	0.0022635	-0.240596	0.809868	0.999698
EMLSAT00000013492	0.343455	-0.0010781	0.0022635	-0.476298	0.633862	0.999698
EMLSAT00000013533	0.343455	-0.0010781	0.0022635	-0.476298	0.633862	0.999698
EMLSAT00000011955	0.156121	0.000522436	0.0022635	0.230809	0.817463	0.999698
EMLSAT00000011956	0.512358	0.000654083	0.00264424	0.247361	0.804629	0.999698
EMLSAT00000011796	769.422	0.0391764	0.0480352	0.815578	0.414742	0.999698
EMLSAT00000011795	33.1461	-0.0182955	0.0209602	-0.872872	0.382733	0.999698
EMLSAT00000011759	469.693	-0.0108366	0.047213	-0.229527	0.81846	0.999698
EMLSAT00000011511	54.3164	-0.0114989	0.0260908	-0.440726	0.659412	0.999698
EMLSAT00000013441	661.306	0.0197561	0.0473329	0.417386	0.676396	0.999698
EMLSAT00000011474	300.89	-0.00266143	0.0443974	-0.0599456	0.952199	0.999698
EMLSAT00000013154	34.6002	0.0179919	0.0216277	0.831892	0.40547	0.999698
EMLSAT00000011441	0.171728	-0.000544589	0.0022635	-0.240596	0.809868	0.999698
EMLSAT00000011415	1022.49	-0.0358347	0.0476811	-0.751549	0.452322	0.999698
EMLSAT00000011152	15.8691	-0.017592	0.0148968	-1.18092	0.237633	0.999698
EMLSAT00000011147	241.192	0.0358799	0.0427755	0.838795	0.401584	0.999698
EMLSAT00000011118	19.8648	0.00124889	0.0167872	0.0743953	0.940696	0.999698
EMLSAT00000011081	28.0252	-0.013751	0.0197009	-0.697991	0.485183	0.999698
EMLSAT00000011037	73.3168	0.0283031	0.0277794	1.01885	0.308273	0.999698
EMLSAT00000011028	124.847	-0.00902112	0.0357303	-0.252478	0.800672	0.999698
EMLSAT00000011007	29.4266	-0.0015011	0.0200841	-0.0747405	0.940421	0.999698
EMLSAT00000010921	2376.26	-0.0235134	0.0445192	-0.528164	0.597385	0.999698
EMLSAT00000010890	1039.04	0.035121	0.0480142	0.731471	0.464492	0.999698
EMLSAT00000010883	1.62646	7.15319e-05	0.00501482	0.0142641	0.988619	0.999698
EMLSAT00000013196	8.52954	-0.0115151	0.0111567	-1.03212	0.302017	0.999698
EMLSAT00000010772	1776.93	-0.0288004	0.0450628	-0.639117	0.522747	0.999698
EMLSAT00000010771	2293.8	0.0499868	0.0437112	1.14357	0.252802	0.999698
EMLSAT00000013129	0.65903	0.00147673	0.00296399	0.498225	0.618325	0.999698
EMLSAT00000010729	19486.1	0.0163065	0.0360485	0.452348	0.651018	0.999698
EMLSAT00000010686	11.1098	0.00203208	0.0122966	0.165255	0.868743	0.999698
EMLSAT00000010583	606.148	-0.0773404	0.0479231	-1.61384	0.106561	0.999698
EMLSAT00000010571	630.701	-0.0327707	0.0477678	-0.686042	0.492687	0.999698
EMLSAT00000010553	0.171728	-0.000544589	0.0022635	-0.240596	0.809868	0.999698
EMLSAT00000010468	2.91464	0.00288968	0.00671926	0.43006	0.667152	0.999698
EMLSAT00000010466	180.227	0.0162874	0.0398288	0.408934	0.682588	0.999698
EMLSAT00000010467	113.096	0.00205898	0.0345451	0.0596026	0.952472	0.999698
EMLSAT00000010362	173.926	-0.0261728	0.0391806	-0.668005	0.504131	0.999698
EMLSAT00000010314	0.168616	0.000522436	0.0022635	0.230809	0.817463	0.999698
EMLSAT00000010209	1.35151	-5.30991e-05	0.00441905	-0.012016	0.990413	0.999698
EMLSAT00000010196	0.342975	-1.10764e-05	0.0022635	-0.00489347	0.996096	0.999698
EMLSAT00000010171	90.117	0.0102783	0.0308407	0.333269	0.738931	0.999698
EMLSAT00000010156	1634.08	0.0123769	0.0458198	0.270121	0.787067	0.999698
EMLSAT00000010095	7292.95	-0.00996658	0.0371628	-0.268187	0.788555	0.999698
EMLSAT00000010047	59.6871	-0.00114708	0.0272276	-0.0421295	0.966395	0.999698
EMLSAT00000010062	13.7113	-0.00439586	0.0135989	-0.323251	0.746505	0.999698
EMLSAT00000010037	85.5783	-0.0228982	0.0300346	-0.762392	0.445826	0.999698
EMLSAT00000010009	2.34281	-0.0068767	0.00616419	-1.11559	0.264598	0.999698
EMLSAT00000009794	6.88272	0.00740258	0.0101716	0.727766	0.466757	0.999698
EMLSAT00000013411	0.168616	0.000522436	0.0022635	0.230809	0.817463	0.999698
EMLSAT00000013499	0.171247	0.000522436	0.0022635	0.230809	0.817463	0.999698
EMLSAT00000009694	6.335	-0.00435171	0.00902995	-0.48192	0.629863	0.999698
EMLSAT00000009655	27.6151	-0.0152219	0.0194807	-0.781386	0.434576	0.999698
EMLSAT00000009625	0.95272	-0.00115149	0.00349036	-0.329905	0.741472	0.999698
EMLSAT00000009626	2.00416	0.0013953	0.00537902	0.259397	0.795329	0.999698
EMLSAT00000009503	9.77303	0.00931683	0.0113958	0.817564	0.413606	0.999698
EMLSAT00000009504	6.60968	-0.00275903	0.00971729	-0.28393	0.776464	0.999698
EMLSAT00000009353	66.7281	-0.000763036	0.028027	-0.0272251	0.97828	0.999698
EMLSAT00000009341	28.4017	-0.0364162	0.0195627	-1.86151	0.0626715	0.999698
EMLSAT00000013311	0.864717	0.00208286	0.00339535	0.613443	0.539583	0.999698
EMLSAT00000009292	219.723	-8.2586e-05	0.0408227	-0.00202304	0.998386	0.999698
EMLSAT00000009291	300.896	0.00939569	0.0440043	0.213518	0.830923	0.999698
EMLSAT00000009280	990.392	0.0056724	0.0478757	0.118482	0.905686	0.999698
EMLSAT00000009203	825.273	0.00529657	0.0479631	0.11043	0.912068	0.999698
EMLSAT00000009164	0.18499	-0.000544589	0.0022635	-0.240596	0.809868	0.999698
EMLSAT00000013360	0.171728	-0.000544589	0.0022635	-0.240596	0.809868	0.999698
EMLSAT00000009004	26973.3	0.0134672	0.0357013	0.377218	0.706011	0.999698
EMLSAT00000008995	0.839726	0.00198973	0.00334742	0.594408	0.552239	0.999698
EMLSAT00000008983	3.1725	-0.00113897	0.00702496	-0.162132	0.871202	0.999698
EMLSAT00000008980	14070.4	-0.0362895	0.0377099	-0.962332	0.335883	0.999698
EMLSAT00000008981	5.23278	-0.00273273	0.00893687	-0.305782	0.75977	0.999698
EMLSAT00000008961	0.511591	0.000687039	0.00264524	0.259727	0.795075	0.999698
EMLSAT00000008955	0.616282	0.0011606	0.0026854	0.432191	0.665603	0.999698
EMLSAT00000008936	357.032	0.00164528	0.0435731	0.0377591	0.96988	0.999698
EMLSAT00000008922	28.8524	0.0200271	0.0194002	1.03231	0.301925	0.999698
EMLSAT00000008870	29.022	0.00576656	0.0200611	0.28745	0.773768	0.999698
EMLSAT00000008871	1959.04	0.0235941	0.044683	0.528033	0.597476	0.999698
EMLSAT00000008850	0.527484	0.000606674	0.0024861	0.244027	0.80721	0.999698
EMLSAT00000008837	19.1921	-0.00259674	0.0158592	-0.163737	0.869938	0.999698
EMLSAT00000008839	167.745	-0.0533741	0.0392104	-1.36122	0.173444	0.999698
EMLSAT00000008803	2.89575	0.00382023	0.00656295	0.58209	0.560506	0.999698
EMLSAT00000008836	16.5245	-0.00952445	0.01498	-0.635812	0.524899	0.999698
EMLSAT00000008802	0.987359	1.71061e-05	0.00400678	0.00426929	0.996594	0.999698
EMLSAT00000008773	61.0496	-0.0415745	0.026622	-1.56166	0.118368	0.999698
EMLSAT00000008722	0.793099	0.00288262	0.0030381	0.948823	0.342711	0.999698
EMLSAT00000008657	1178.14	0.032435	0.04731	0.685584	0.492975	0.999698
EMLSAT00000008640	51.8971	-0.0103324	0.0255177	-0.40491	0.685544	0.999698
EMLSAT00000008631	14.6836	0.00182478	0.0146723	0.124369	0.901023	0.999698
EMLSAT00000008604	189.552	-0.0210454	0.0404341	-0.520487	0.602724	0.999698
EMLSAT00000008528	1641.11	-0.0865758	0.0455246	-1.90174	0.0572055	0.999698
EMLSAT00000008527	2.64515	0.00168017	0.00657885	0.25539	0.798422	0.999698
EMLSAT00000008521	0.14792	-0.000544589	0.0022635	-0.240596	0.809868	0.999698
EMLSAT00000008496	16577.6	-0.0192261	0.0353937	-0.543207	0.586987	0.999698
EMLSAT00000008497	563.341	-0.0539869	0.0477325	-1.13103	0.258042	0.999698
EMLSAT00000013279	50775.1	0.110008	0.046795	2.35084	0.018731	0.999698
EMLSAT00000008445	6704.09	0.0389939	0.0370848	1.05148	0.293038	0.999698
EMLSAT00000008436	193.682	0.017207	0.0406249	0.423557	0.671889	0.999698
EMLSAT00000008432	10.892	0.00321228	0.0127216	0.252506	0.80065	0.999698
EMLSAT00000008417	0.848093	-0.00352772	0.00335484	-1.05153	0.293014	0.999698
EMLSAT00000008418	306.52	0.0163072	0.0443955	0.367317	0.713383	0.999698
EMLSAT00000008398	352.286	0.0296407	0.0458337	0.646701	0.517826	0.999698
EMLSAT00000008375	6.5364	-0.00267699	0.00983108	-0.272298	0.785393	0.999698
EMLSAT00000008376	7.00476	-0.000473038	0.0102897	-0.0459718	0.963333	0.999698
EMLSAT00000008369	0.171247	0.000522436	0.0022635	0.230809	0.817463	0.999698
EMLSAT00000008368	130.036	0.0101001	0.035365	0.285595	0.775188	0.999698
EMLSAT00000008366	2.12078	-0.000875066	0.0059156	-0.147925	0.882402	0.999698
EMLSAT00000008328	3223.9	-0.025957	0.0418951	-0.619571	0.53554	0.999698
EMLSAT00000008326	93.8691	0.00786483	0.0314021	0.250455	0.802235	0.999698
EMLSAT00000008320	1.93607	0.00170665	0.0056614	0.301453	0.763069	0.999698
EMLSAT00000008324	28.4646	-0.0213228	0.0198667	-1.0733	0.283139	0.999698
EMLSAT00000008250	326.507	0.0309369	0.0450534	0.686673	0.492289	0.999698
EMLSAT00000008241	0.324737	0.00105595	0.0022635	0.466511	0.64085	0.999698
EMLSAT00000008201	6.03195	0.00284338	0.00951221	0.298919	0.765002	0.999698
EMLSAT00000008192	2.00385	-0.00428707	0.00525813	-0.815323	0.414887	0.999698
EMLSAT00000013457	8.22665	-0.000334175	0.0108515	-0.0307954	0.975433	0.999698
EMLSAT00000008181	75.8079	-0.0236171	0.0290602	-0.812695	0.416393	0.999698
EMLSAT00000008133	288.316	0.0241946	0.0440861	0.548803	0.583141	0.999698
EMLSAT00000008134	42.6542	-0.0133473	0.0233362	-0.571959	0.56735	0.999698
EMLSAT00000008080	159.133	-0.0280876	0.0386741	-0.726264	0.467677	0.999698
EMLSAT00000008078	3.10007	-0.00370631	0.00699481	-0.529865	0.596205	0.999698
EMLSAT00000008047	177.003	0.0118737	0.0391895	0.302982	0.761904	0.999698
EMLSAT00000008026	5270.7	-0.0095869	0.0480557	-0.199496	0.841875	0.999698
EMLSAT00000008027	417.991	-0.0335651	0.0460033	-0.729624	0.46562	0.999698
EMLSAT00000008028	1222.86	-0.0518193	0.0473745	-1.09382	0.274033	0.999698
EMLSAT00000008025	0.18499	-0.000544589	0.0022635	-0.240596	0.809868	0.999698
EMLSAT00000008012	1297.57	0.0109228	0.0469118	0.232838	0.815887	0.999698
EMLSAT00000007986	48.9863	0.00445004	0.0239126	0.186096	0.852369	0.999698
EMLSAT00000007973	32.9989	0.0191473	0.0210197	0.910923	0.362336	0.999698
EMLSAT00000007977	90.295	0.0345674	0.0320895	1.07722	0.281382	0.999698
EMLSAT00000007970	133.867	-0.0248767	0.0348953	-0.712895	0.475911	0.999698
EMLSAT00000007971	42.5339	0.0157329	0.0237963	0.661151	0.508515	0.999698
EMLSAT00000007972	1.16229	-0.00255196	0.0043083	-0.592337	0.553625	0.999698
EMLSAT00000007955	0.14792	-0.000544589	0.0022635	-0.240596	0.809868	0.999698
EMLSAT00000007927	146.316	0.0334867	0.036903	0.907425	0.364182	0.999698
EMLSAT00000007919	84.0924	0.00793691	0.0310883	0.255302	0.79849	0.999698
EMLSAT00000007895	1406.66	0.0117274	0.047042	0.249296	0.803132	0.999698
EMLSAT00000007888	6.19831	0.00218267	0.00980602	0.222585	0.823858	0.999698
EMLSAT00000007880	1145.83	-0.0329048	0.0480132	-0.685329	0.493136	0.999698
EMLSAT00000007879	59.8465	0.00190165	0.0266778	0.0712823	0.943173	0.999698
EMLSAT00000007877	295.719	-0.0184261	0.0433357	-0.425194	0.670695	0.999698
EMLSAT00000007867	1976.06	0.0242801	0.0455008	0.533619	0.593605	0.999698
EMLSAT00000007868	62.5596	-0.0150588	0.027709	-0.543464	0.58681	0.999698
EMLSAT00000007866	106.994	-0.00842426	0.0339587	-0.248074	0.804077	0.999698
EMLSAT00000013102	2.19702	0.00207896	0.00550818	0.377432	0.705852	0.999698
EMLSAT00000013234	0.171728	-0.000544589	0.0022635	-0.240596	0.809868	0.999698
EMLSAT00000013243	0.171247	0.000522436	0.0022635	0.230809	0.817463	0.999698
EMLSAT00000013306	0.168616	0.000522436	0.0022635	0.230809	0.817463	0.999698
EMLSAT00000013413	0.324737	0.00105595	0.0022635	0.466511	0.64085	0.999698
EMLSAT00000007864	185.672	0.00730005	0.0403675	0.18084	0.856493	0.999698
EMLSAT00000007861	7.92173	0.000382011	0.0109627	0.0348465	0.972202	0.999698
EMLSAT00000007750	69.4959	0.0351258	0.0286525	1.22592	0.220228	0.999698
EMLSAT00000007670	5.32648	0.00445175	0.00840843	0.529438	0.596501	0.999698
EMLSAT00000007694	104.034	-0.0335505	0.0334756	-1.00224	0.316229	0.999698
EMLSAT00000007658	17.574	-0.00161384	0.015777	-0.102291	0.918526	0.999698
EMLSAT00000007640	128.197	-0.0115953	0.0351564	-0.329819	0.741536	0.999698
EMLSAT00000007579	2283.91	0.0702919	0.0439832	1.59815	0.110009	0.999698
EMLSAT00000007594	3.68227	0.00306338	0.00749938	0.408484	0.682918	0.999698
EMLSAT00000007578	3.79957	0.00239342	0.00731055	0.327393	0.743371	0.999698
EMLSAT00000007569	19.4742	0.0116485	0.0158091	0.736822	0.461231	0.999698
EMLSAT00000007567	0.341111	-1.10764e-05	0.0022635	-0.00489347	0.996096	0.999698
EMLSAT00000007568	1.35855	0.00318911	0.00461138	0.691575	0.489204	0.999698
EMLSAT00000007546	255.084	0.0286808	0.0430143	0.666774	0.504916	0.999698
EMLSAT00000007547	110.271	-0.0043232	0.0337344	-0.128154	0.898027	0.999698
EMLSAT00000007541	341.198	0.0255198	0.044935	0.567927	0.570085	0.999698
EMLSAT00000007529	3.06126	-0.00557238	0.00699528	-0.796591	0.425689	0.999698
EMLSAT00000007511	82.1146	-0.0261951	0.0285904	-0.916222	0.359551	0.999698
EMLSAT00000007454	47.9959	0.0110266	0.0243423	0.452984	0.650561	0.999698
EMLSAT00000007443	957.98	-0.00615562	0.0477032	-0.12904	0.897326	0.999698
EMLSAT00000007432	3217.25	0.0518904	0.0414497	1.25189	0.21061	0.999698
EMLSAT00000007429	774.137	-0.0039989	0.048059	-0.0832081	0.933686	0.999698
EMLSAT00000007430	0.171728	-0.000544589	0.0022635	-0.240596	0.809868	0.999698
EMLSAT00000007431	409.022	-0.000239386	0.0460895	-0.00519395	0.995856	0.999698
EMLSAT00000007428	150.882	-0.0147574	0.0368238	-0.400758	0.688599	0.999698
EMLSAT00000007404	6.44734	0.00418481	0.0092531	0.45226	0.651081	0.999698
EMLSAT00000007354	735.97	0.0292469	0.0479221	0.610301	0.541662	0.999698
EMLSAT00000007347	249.256	-0.0284524	0.042181	-0.674531	0.499974	0.999698
EMLSAT00000007333	26.1817	-0.00497115	0.0185512	-0.267968	0.788724	0.999698
EMLSAT00000007334	1021.26	0.0139397	0.0479011	0.29101	0.771044	0.999698
EMLSAT00000007335	2.84909	0.000362671	0.00652344	0.055595	0.955664	0.999698
EMLSAT00000007323	118.078	0.0189604	0.0337801	0.561289	0.5746	0.999698
EMLSAT00000007297	69.1784	-0.0370478	0.0286304	-1.294	0.195665	0.999698
EMLSAT00000007295	396.257	-0.0469911	0.0463585	-1.01365	0.310752	0.999698
EMLSAT00000007252	0.713436	-0.00261237	0.00288801	-0.904558	0.3657	0.999698
EMLSAT00000007173	1.6825	0.00487582	0.00508764	0.958367	0.337878	0.999698
EMLSAT00000007126	1567.31	0.0140316	0.0474231	0.295881	0.767321	0.999698
EMLSAT00000007115	0.18499	-0.000544589	0.0022635	-0.240596	0.809868	0.999698
EMLSAT00000007105	489.533	0.0120063	0.0474308	0.253132	0.800166	0.999698
EMLSAT00000007106	1251.35	-0.00985136	0.0468376	-0.21033	0.83341	0.999698
EMLSAT00000007014	32.6474	-0.0115226	0.0205184	-0.561572	0.574408	0.999698
EMLSAT00000006972	6.99364	-0.000122096	0.0100355	-0.0121664	0.990293	0.999698
EMLSAT00000006966	8.76357	0.0111024	0.0109601	1.01299	0.311065	0.999698
EMLSAT00000006965	5.68601	0.00149512	0.00921418	0.162263	0.871099	0.999698
EMLSAT00000006926	2.27085	0.000100765	0.00602641	0.0167205	0.98666	0.999698
EMLSAT00000006927	1.43141	-0.000587084	0.0045453	-0.129163	0.897229	0.999698
EMLSAT00000006923	3218.18	0.0263828	0.0413074	0.638696	0.523021	0.999698
EMLSAT00000006924	1324.2	0.0612332	0.0464541	1.31814	0.187455	0.999698
EMLSAT00000006925	647.768	-0.0282434	0.0479736	-0.588729	0.556043	0.999698
EMLSAT00000006868	63.4659	0.00142546	0.027257	0.0522971	0.958292	0.999698
EMLSAT00000006842	3.04803	-0.000169232	0.00692669	-0.0244319	0.980508	0.999698
EMLSAT00000006841	2279.58	0.0440694	0.0434517	1.01422	0.31048	0.999698
EMLSAT00000006788	5.07483	0.000372679	0.00869179	0.0428771	0.9658	0.999698
EMLSAT00000006787	692.563	0.0183658	0.0480216	0.38245	0.702128	0.999698
EMLSAT00000006786	27.6394	-0.0247278	0.0191378	-1.29209	0.196324	0.999698
EMLSAT00000006726	1343.15	-0.0186506	0.0478127	-0.390077	0.69648	0.999698
EMLSAT00000006727	47.4112	-0.0185058	0.0247393	-0.748031	0.454441	0.999698
EMLSAT00000006725	5.22558	-0.00862041	0.00793044	-1.087	0.277035	0.999698
EMLSAT00000006724	10.4094	0.00874521	0.0123864	0.706031	0.480169	0.999698
EMLSAT00000006720	297.533	-0.0292457	0.0446582	-0.654879	0.512546	0.999698
EMLSAT00000006721	1630.27	-0.00367876	0.0454224	-0.0809899	0.93545	0.999698
EMLSAT00000006718	13.1752	0.0044058	0.0138239	0.318709	0.749947	0.999698
EMLSAT00000006713	2963.9	0.0770722	0.0420399	1.83331	0.0667563	0.999698
EMLSAT00000006714	1497.26	0.0305845	0.0458313	0.667326	0.504564	0.999698
EMLSAT00000006715	105.687	-0.00241889	0.0333227	-0.0725899	0.942132	0.999698
EMLSAT00000006716	438.938	-0.0737391	0.0451688	-1.63253	0.102569	0.999698
EMLSAT00000006652	399.206	0.0476249	0.0465587	1.0229	0.306356	0.999698
EMLSAT00000006644	1.02414	-0.00127504	0.00345608	-0.368927	0.712182	0.999698
EMLSAT00000006643	342.901	0.000170874	0.0445518	0.0038354	0.99694	0.999698
EMLSAT00000006513	290.517	-0.00497054	0.0443363	-0.11211	0.910736	0.999698
EMLSAT00000006514	316.481	-0.0237167	0.0442402	-0.536089	0.591897	0.999698
EMLSAT00000006515	222.427	-0.0463382	0.041825	-1.10791	0.267902	0.999698
EMLSAT00000006512	294.054	-0.00494089	0.0426404	-0.115873	0.907753	0.999698
EMLSAT00000006494	1268.82	-0.020605	0.0467359	-0.44088	0.6593	0.999698
EMLSAT00000006473	0.342975	-1.10764e-05	0.0022635	-0.00489347	0.996096	0.999698
EMLSAT00000006472	2.44358	0.00249594	0.00609362	0.409599	0.6821	0.999698
EMLSAT00000006453	32.3069	-0.0263799	0.0208527	-1.26506	0.20585	0.999698
EMLSAT00000006454	7.61607	-0.00805926	0.0107175	-0.751972	0.452068	0.999698
EMLSAT00000006452	542.879	0.05651	0.0473775	1.19276	0.232963	0.999698
EMLSAT00000006446	0.316536	-1.10764e-05	0.0022635	-0.00489347	0.996096	0.999698
EMLSAT00000006445	0.14792	-0.000544589	0.0022635	-0.240596	0.809868	0.999698
EMLSAT00000006415	858.513	0.02529	0.0479058	0.527911	0.597561	0.999698
EMLSAT00000006416	475.546	-0.0224746	0.0473391	-0.474757	0.63496	0.999698
EMLSAT00000006417	9.21259	0.00151651	0.0116117	0.130602	0.89609	0.999698
EMLSAT00000006360	468.366	-0.00436159	0.0471923	-0.0924216	0.926363	0.999698
EMLSAT00000006361	0.14792	-0.000544589	0.0022635	-0.240596	0.809868	0.999698
EMLSAT00000006362	621.286	-0.0122967	0.0479932	-0.256218	0.797783	0.999698
EMLSAT00000006358	219.452	-0.0257051	0.0416713	-0.616854	0.537331	0.999698
EMLSAT00000006331	1450.64	0.0651164	0.0462183	1.40889	0.158868	0.999698
EMLSAT00000006286	120.308	-0.0132532	0.0350061	-0.378596	0.704988	0.999698
EMLSAT00000006239	0.319648	-0.0010781	0.0022635	-0.476298	0.633862	0.999698
EMLSAT00000006238	9981.85	-0.0318261	0.0387135	-0.822092	0.411024	0.999698
EMLSAT00000006187	103.536	-0.0211675	0.0296148	-0.71476	0.474757	0.999698
EMLSAT00000006137	14191.5	-0.0314897	0.0376368	-0.836672	0.402777	0.999698
EMLSAT00000006136	0.18499	-0.000544589	0.0022635	-0.240596	0.809868	0.999698
EMLSAT00000006125	0.342494	0.00105595	0.0022635	0.466511	0.64085	0.999698
EMLSAT00000006126	0.498615	0.00177615	0.00243192	0.73035	0.465176	0.999698
EMLSAT00000006118	10.9019	-0.00715352	0.0125095	-0.571847	0.567425	0.999698
EMLSAT00000006102	55.3209	0.0213849	0.0265615	0.80511	0.420756	0.999698
EMLSAT00000006101	11.2372	0.000131126	0.0128147	0.0102325	0.991836	0.999698
EMLSAT00000006097	24.6956	0.00713177	0.0181944	0.391975	0.695077	0.999698
EMLSAT00000006096	56.7388	-0.0290235	0.0262604	-1.10522	0.269066	0.999698
EMLSAT00000006066	750.281	-0.00345991	0.0480636	-0.071986	0.942613	0.999698
EMLSAT00000006019	1540.43	0.0495943	0.0459712	1.07881	0.280671	0.999698
EMLSAT00000006017	2344.04	-0.00179236	0.0436686	-0.0410446	0.96726	0.999698
EMLSAT00000006018	755.592	-0.0169167	0.0480651	-0.351955	0.724872	0.999698
EMLSAT00000006006	8.91153	-0.00170571	0.0116491	-0.146424	0.883587	0.999698
EMLSAT00000006004	1562.57	-0.0127235	0.0460823	-0.276104	0.782468	0.999698
EMLSAT00000006002	717.364	-0.0135831	0.0480643	-0.282604	0.777481	0.999698
EMLSAT00000006003	299.565	-0.035108	0.0447436	-0.784648	0.43266	0.999698
EMLSAT00000006001	0.832006	-0.000912864	0.00371248	-0.24589	0.805767	0.999698
EMLSAT00000005988	6050.03	-0.0570418	0.0410413	-1.38987	0.16457	0.999698
EMLSAT00000005987	73.8207	-0.00887232	0.0297064	-0.298667	0.765194	0.999698
EMLSAT00000005972	1951.82	-0.0776495	0.0448013	-1.7332	0.0830605	0.999698
EMLSAT00000005931	34.5124	-0.0072671	0.0217217	-0.334555	0.737961	0.999698
EMLSAT00000005882	425.816	-0.010749	0.046744	-0.229954	0.818127	0.999698
EMLSAT00000005820	1.45427	0.00228595	0.00457351	0.499825	0.617199	0.999698
EMLSAT00000005847	524.136	0.00805587	0.0476617	0.169022	0.86578	0.999698
EMLSAT00000005838	13457.5	-0.0013441	0.0401626	-0.0334665	0.973303	0.999698
EMLSAT00000005814	33.2264	0.00218829	0.0209183	0.104611	0.916684	0.999698
EMLSAT00000005795	98.5588	-0.037941	0.0329271	-1.15227	0.249209	0.999698
EMLSAT00000005788	10.5426	0.00492179	0.012228	0.4025	0.687316	0.999698
EMLSAT00000013355	0.171728	-0.000544589	0.0022635	-0.240596	0.809868	0.999698
EMLSAT00000005770	267.765	0.0211839	0.0436387	0.485439	0.627365	0.999698
EMLSAT00000005677	20187.1	-0.0194741	0.0334189	-0.582727	0.560077	0.999698
EMLSAT00000005676	492.189	0.0636315	0.0473735	1.34319	0.179211	0.999698
EMLSAT00000005671	14.5681	-0.00342305	0.0144931	-0.236184	0.81329	0.999698
EMLSAT00000005663	33291.2	0.0308198	0.0330192	0.933388	0.35062	0.999698
EMLSAT00000005659	1.33737	0.00326227	0.00456613	0.714449	0.47495	0.999698
EMLSAT00000005660	1240.4	0.0569603	0.0476296	1.1959	0.231736	0.999698
EMLSAT00000005656	327.326	-0.0244239	0.0448654	-0.544381	0.58618	0.999698
EMLSAT00000005655	3004.2	-0.12363	0.0417479	-2.96136	0.00306287	0.999698
EMLSAT00000005636	463.324	0.0561117	0.04706	1.19234	0.233127	0.999698
EMLSAT00000005626	261.916	0.0582608	0.0435272	1.33849	0.180737	0.999698
EMLSAT00000005618	39.1971	0.0138846	0.0222377	0.624371	0.532384	0.999698
EMLSAT00000005611	44.8165	-0.0254006	0.0230547	-1.10175	0.27057	0.999698
EMLSAT00000005554	2210.52	-0.0188705	0.0437317	-0.431507	0.6661	0.999698
EMLSAT00000005553	180.302	-0.0450773	0.0398527	-1.1311	0.258014	0.999698
EMLSAT00000005495	44.0382	-0.007494	0.0238492	-0.314225	0.75335	0.999698
EMLSAT00000005491	38.8926	0.0011606	0.0222522	0.0521568	0.958404	0.999698
EMLSAT00000005492	30.231	-0.012873	0.0203302	-0.633196	0.526606	0.999698
EMLSAT00000005452	48.7186	-0.00627252	0.0245333	-0.255673	0.798203	0.999698
EMLSAT00000005451	2.51994	0.0020344	0.00619271	0.328516	0.742522	0.999698
EMLSAT00000005420	16.476	0.000378868	0.0147465	0.0256921	0.979503	0.999698
EMLSAT00000005419	24.7365	-0.0214108	0.0164841	-1.29888	0.193985	0.999698
EMLSAT00000005418	0.712475	-8.38785e-05	0.00288347	-0.0290895	0.976793	0.999698
EMLSAT00000005417	28.0962	0.00856559	0.0197362	0.434004	0.664286	0.999698
EMLSAT00000005416	292.136	0.0352822	0.0442064	0.798125	0.424798	0.999698
EMLSAT00000005388	42.5864	0.0114741	0.0226091	0.507497	0.611806	0.999698
EMLSAT00000005346	74.8368	-0.00242281	0.0293267	-0.0826146	0.934158	0.999698
EMLSAT00000005343	404.707	-0.0229832	0.0464068	-0.495256	0.62042	0.999698
EMLSAT00000005344	67.7794	-0.00731796	0.0287185	-0.254817	0.798865	0.999698
EMLSAT00000005335	88.955	-0.0168373	0.0316512	-0.531964	0.594751	0.999698
EMLSAT00000005323	268.657	-0.00382647	0.043468	-0.0880295	0.929853	0.999698
EMLSAT00000005324	1748.16	0.00699221	0.0462315	0.151243	0.879784	0.999698
EMLSAT00000005320	55.823	-0.00438072	0.0245075	-0.17875	0.858134	0.999698
EMLSAT00000005314	165.714	-0.00298469	0.0373476	-0.0799167	0.936304	0.999698
EMLSAT00000005282	11829.8	0.0310038	0.0351519	0.881996	0.377779	0.999698
EMLSAT00000005275	646.947	-0.0295192	0.0480417	-0.614451	0.538918	0.999698
EMLSAT00000005276	2765.91	0.0105797	0.0428285	0.247025	0.804889	0.999698
EMLSAT00000005274	818.017	-0.000910704	0.0480656	-0.0189471	0.984883	0.999698
EMLSAT00000005277	153.701	-0.00437741	0.0380009	-0.115192	0.908293	0.999698
EMLSAT00000005278	138.421	0.050422	0.0366228	1.37679	0.168576	0.999698
EMLSAT00000005267	609.355	-0.0744115	0.0479589	-1.55157	0.120766	0.999698
EMLSAT00000005264	839.379	0.0546956	0.0480301	1.13878	0.254795	0.999698
EMLSAT00000005262	6.03575	-0.00949927	0.00928982	-1.02255	0.306522	0.999698
EMLSAT00000005263	36.7417	-0.000215616	0.0217662	-0.00990597	0.992096	0.999698
EMLSAT00000005254	985.075	-0.0450775	0.0478524	-0.942012	0.346187	0.999698
EMLSAT00000005253	55.8825	0.000397165	0.0260519	0.0152451	0.987837	0.999698
EMLSAT00000005241	8.81551	-0.00736144	0.0115167	-0.639199	0.522693	0.999698
EMLSAT00000005234	131.656	-0.00224236	0.035515	-0.0631384	0.949656	0.999698
EMLSAT00000005235	656.319	-0.0203283	0.0480258	-0.42328	0.672091	0.999698
EMLSAT00000005236	166.874	-0.0243654	0.037839	-0.643924	0.519625	0.999698
EMLSAT00000005217	959.959	0.0339392	0.047942	0.707923	0.478993	0.999698
EMLSAT00000005230	902.714	0.0171613	0.0480615	0.35707	0.72104	0.999698
EMLSAT00000005229	352.093	-0.100702	0.0440217	-2.28755	0.0221638	0.999698
EMLSAT00000005213	864.066	0.0248128	0.0479841	0.517104	0.605083	0.999698
EMLSAT00000005194	0.512358	0.000654083	0.00264424	0.247361	0.804629	0.999698
EMLSAT00000005193	17.954	0.0164516	0.016142	1.01918	0.308118	0.999698
EMLSAT00000005143	18.3177	0.00906227	0.0149998	0.604161	0.545736	0.999698
EMLSAT00000005141	1566.49	0.0898559	0.0459765	1.95439	0.0506551	0.999698
EMLSAT00000005117	1252.47	0.0510151	0.0472758	1.0791	0.280545	0.999698
EMLSAT00000005087	47.8279	0.0247218	0.0249775	0.989765	0.322289	0.999698
EMLSAT00000005086	0.168616	0.000522436	0.0022635	0.230809	0.817463	0.999698
EMLSAT00000005076	1755.99	-0.012014	0.0455103	-0.263985	0.791792	0.999698
EMLSAT00000005063	76757.1	0.0155701	0.0349507	0.445487	0.655968	0.999698
EMLSAT00000005038	4.91304	-0.00588354	0.00869225	-0.676872	0.498487	0.999698
EMLSAT00000005039	9.09058	-0.0157822	0.0106547	-1.48125	0.138541	0.999698
EMLSAT00000005040	30771.2	0.00185728	0.0349707	0.0531096	0.957645	0.999698
EMLSAT00000005060	687.654	0.0589146	0.0480631	1.22578	0.220283	0.999698
EMLSAT00000005041	1628.64	-0.00575509	0.0456605	-0.126041	0.8997	0.999698
EMLSAT00000005034	54.1459	0.0111592	0.0255509	0.436742	0.662298	0.999698
EMLSAT00000013305	2.55455	-0.0011293	0.00599593	-0.188345	0.850606	0.999698
EMLSAT00000004915	0.490414	0.000621908	0.00239761	0.259387	0.795337	0.999698
EMLSAT00000004908	0.341111	-1.10764e-05	0.0022635	-0.00489347	0.996096	0.999698
EMLSAT00000004886	57.8924	-0.00837695	0.026898	-0.311434	0.755471	0.999698
EMLSAT00000004812	403.586	-0.00688519	0.0464528	-0.148219	0.88217	0.999698
EMLSAT00000004813	2599.82	0.0526705	0.0429016	1.22771	0.219557	0.999698
EMLSAT00000004811	4.86291	0.00378278	0.0087075	0.434428	0.663978	0.999698
EMLSAT00000004810	45813.5	0.0205995	0.0365508	0.563585	0.573037	0.999698
EMLSAT00000004796	1.37267	-0.00091283	0.00239379	-0.381332	0.702957	0.999698
EMLSAT00000004795	27.0061	-0.0115693	0.0185944	-0.622195	0.533814	0.999698
EMLSAT00000004791	106.503	0.00500882	0.0338346	0.148038	0.882312	0.999698
EMLSAT00000004770	1812.35	0.00993817	0.0465523	0.213484	0.83095	0.999698
EMLSAT00000004752	2.25956	0.00480512	0.00584026	0.822757	0.410646	0.999698
EMLSAT00000004751	733.331	-0.0172611	0.0480625	-0.359139	0.719491	0.999698
EMLSAT00000004707	135.495	0.0181	0.0360616	0.501918	0.615725	0.999698
EMLSAT00000004708	271.481	0.0251277	0.0438977	0.572415	0.567041	0.999698
EMLSAT00000004706	96.0744	-0.00925619	0.032528	-0.28456	0.775981	0.999698
EMLSAT00000004698	405.746	-0.00676557	0.0464094	-0.14578	0.884095	0.999698
EMLSAT00000004672	24.8788	0.000968324	0.018616	0.0520157	0.958516	0.999698
EMLSAT00000004668	153.971	-0.00629022	0.0377407	-0.166669	0.86763	0.999698
EMLSAT00000004642	77.2854	0.0237276	0.028566	0.830624	0.406186	0.999698
EMLSAT00000004641	60281	0.0460711	0.031939	1.44247	0.149169	0.999698
EMLSAT00000004640	5.39613	-0.00195416	0.00917658	-0.21295	0.831366	0.999698
EMLSAT00000004630	47.3824	-0.00738744	0.0242912	-0.30412	0.761037	0.999698
EMLSAT00000004631	934.198	0.019166	0.0477576	0.401318	0.688186	0.999698
EMLSAT00000004632	2251.15	-0.0234872	0.043678	-0.537734	0.590761	0.999698
EMLSAT00000004576	8740.2	0.0195998	0.0361859	0.54164	0.588066	0.999698
EMLSAT00000004555	112.633	-0.0298777	0.0341963	-0.873711	0.382276	0.999698
EMLSAT00000004554	28.0181	0.00660646	0.0186139	0.35492	0.722649	0.999698
EMLSAT00000004553	17.9635	-0.00222527	0.0141992	-0.156718	0.875467	0.999698
EMLSAT00000004530	369.207	-0.00169075	0.0453225	-0.0373049	0.970242	0.999698
EMLSAT00000004529	74.9106	-0.00205423	0.0298172	-0.0688944	0.945074	0.999698
EMLSAT00000004501	56.8395	0.002638	0.0265728	0.0992745	0.92092	0.999698
EMLSAT00000004488	682.763	-0.00547043	0.0480299	-0.113896	0.90932	0.999698
EMLSAT00000004487	225.592	-0.0248507	0.041759	-0.595099	0.551777	0.999698
EMLSAT00000004483	10.1951	-0.00371418	0.0116275	-0.319431	0.7494	0.999698
EMLSAT00000004486	5.51391	-0.0057292	0.00910002	-0.629581	0.528969	0.999698
EMLSAT00000004399	1.36166	0.00155368	0.00464806	0.334263	0.738181	0.999698
EMLSAT00000004386	133.19	0.0466497	0.0360845	1.29279	0.196084	0.999698
EMLSAT00000004385	47.5222	0.00342696	0.0246407	0.139077	0.889389	0.999698
EMLSAT00000004383	4.719	0.00145833	0.00861162	0.169344	0.865526	0.999698
EMLSAT00000004336	90.6475	0.0113643	0.0309657	0.366995	0.713623	0.999698
EMLSAT00000004335	0.768497	-0.000520214	0.00319537	-0.162803	0.870674	0.999698
EMLSAT00000004318	0.491375	-0.00178885	0.00241663	-0.740225	0.459163	0.999698
EMLSAT00000004317	27.6306	0.00994864	0.0187743	0.529906	0.596177	0.999698
EMLSAT00000004316	249.185	-0.00324276	0.0424463	-0.0763967	0.939103	0.999698
EMLSAT00000004314	42.1665	-0.01434	0.023421	-0.612271	0.540359	0.999698
EMLSAT00000004315	62.1138	0.0186289	0.0277338	0.671705	0.501772	0.999698
EMLSAT00000004313	60.1151	0.0332336	0.0269342	1.23388	0.217248	0.999698
EMLSAT00000004307	476.622	0.0155617	0.0473452	0.328685	0.742394	0.999698
EMLSAT00000004294	41.9544	0.0233873	0.0226596	1.03212	0.302018	0.999698
EMLSAT00000004293	1045.6	0.00585695	0.0475337	0.123217	0.901936	0.999698
EMLSAT00000004292	1581.47	0.037972	0.0460756	0.824123	0.40987	0.999698
EMLSAT00000004265	315.434	0.0142465	0.044831	0.317781	0.750651	0.999698
EMLSAT00000004263	0.14792	-0.000544589	0.0022635	-0.240596	0.809868	0.999698
EMLSAT00000004262	4.27393	0.00124691	0.00799875	0.155888	0.876121	0.999698
EMLSAT00000004185	312.603	-0.0177635	0.0444556	-0.39958	0.689466	0.999698
EMLSAT00000004219	106.544	0.0320701	0.0338139	0.948432	0.34291	0.999698
EMLSAT00000004218	80.9011	-0.0168442	0.0304459	-0.55325	0.580092	0.999698
EMLSAT00000004217	847.471	0.00534916	0.0480394	0.111349	0.911339	0.999698
EMLSAT00000004216	2012.28	-0.00569566	0.0451234	-0.126224	0.899555	0.999698
EMLSAT00000004214	1289.38	0.0370245	0.0468283	0.790644	0.429152	0.999698
EMLSAT00000004215	541.946	-0.0450096	0.047759	-0.942433	0.345971	0.999698
EMLSAT00000004184	1321.38	0.019532	0.0465839	0.419287	0.675007	0.999698
EMLSAT00000004165	0.14792	-0.000544589	0.0022635	-0.240596	0.809868	0.999698
EMLSAT00000004137	30.1817	-0.0123468	0.0201946	-0.611388	0.540943	0.999698
EMLSAT00000004136	685.616	0.00851189	0.0480113	0.177289	0.859281	0.999698
EMLSAT00000004134	5058.56	-7.80827e-05	0.0393877	-0.00198241	0.998418	0.999698
EMLSAT00000004133	594.855	0.00619436	0.0479097	0.129292	0.897126	0.999698
EMLSAT00000004128	211.118	0.0209527	0.0415794	0.50392	0.614318	0.999698
EMLSAT00000004084	26.5764	-0.00891226	0.0185641	-0.480079	0.631171	0.999698
EMLSAT00000004083	32.9094	0.00743275	0.0212853	0.349196	0.726942	0.999698
EMLSAT00000004051	647.313	0.0306144	0.0479812	0.63805	0.523441	0.999698
EMLSAT00000004015	120.092	0.0217304	0.0348145	0.624176	0.532512	0.999698
EMLSAT00000004014	0.882339	-0.000878545	0.00339579	-0.258716	0.795854	0.999698
EMLSAT00000003970	307.28	-0.00748192	0.0445416	-0.167976	0.866602	0.999698
EMLSAT00000003960	33.4825	0.00238233	0.0209926	0.113485	0.909646	0.999698
EMLSAT00000003904	2.44237	-0.0023771	0.0062592	-0.379777	0.704111	0.999698
EMLSAT00000003878	1581.54	-0.0607883	0.0326146	-1.86384	0.0623443	0.999698
EMLSAT00000003877	136.688	-0.0338957	0.0354053	-0.957363	0.338384	0.999698
EMLSAT00000003875	280.016	0.019653	0.0439771	0.446891	0.654954	0.999698
EMLSAT00000003873	380.22	-0.0711924	0.0461919	-1.54123	0.123261	0.999698
EMLSAT00000003872	162.73	-0.0305894	0.0382797	-0.799103	0.424231	0.999698
EMLSAT00000003858	6.03942	-0.00835051	0.00952492	-0.8767	0.380649	0.999698
EMLSAT00000003857	509.333	-0.0805938	0.0469943	-1.71497	0.0863508	0.999698
EMLSAT00000003855	270.926	0.000137573	0.0432425	0.00318144	0.997462	0.999698
EMLSAT00000003856	2146.33	-0.00955204	0.0443279	-0.215486	0.829388	0.999698
EMLSAT00000003854	108.581	0.00240251	0.0342001	0.0702485	0.943996	0.999698
EMLSAT00000003853	2138.93	-0.0292656	0.0441524	-0.66283	0.507439	0.999698
EMLSAT00000003851	1089.14	0.000497333	0.0478207	0.0104	0.991702	0.999698
EMLSAT00000003838	6134.82	-0.0306086	0.0377704	-0.810386	0.417718	0.999698
EMLSAT00000003837	1248.13	-0.0248187	0.0475806	-0.521613	0.60194	0.999698
EMLSAT00000003829	110.609	0.0204414	0.0344488	0.593384	0.552924	0.999698
EMLSAT00000003827	71.0259	-0.0249775	0.0291134	-0.857938	0.390927	0.999698
EMLSAT00000003800	1354.94	0.0617211	0.0466525	1.323	0.185837	0.999698
EMLSAT00000003799	803.042	0.00624405	0.0480215	0.130026	0.896546	0.999698
EMLSAT00000003788	4.37668	-0.00339635	0.00825129	-0.411614	0.680622	0.999698
EMLSAT00000003769	144.469	0.0196109	0.0369604	0.530593	0.595701	0.999698
EMLSAT00000003754	80.7015	0.0394416	0.0298368	1.32191	0.186197	0.999698
EMLSAT00000013094	0.339863	0.00105595	0.0022635	0.466511	0.64085	0.999698
EMLSAT00000013222	0.487783	0.000724222	0.00259098	0.279516	0.779849	0.999698
EMLSAT00000013285	0.339863	0.00105595	0.0022635	0.466511	0.64085	0.999698
EMLSAT00000013353	0.487783	0.000724222	0.00259098	0.279516	0.779849	0.999698
EMLSAT00000013169	0.683605	0.00134478	0.00303265	0.443434	0.657452	0.999698
EMLSAT00000013122	0.168616	0.000522436	0.0022635	0.230809	0.817463	0.999698
EMLSAT00000013170	0.647015	2.28515e-05	0.00314602	0.00726363	0.994205	0.999698
EMLSAT00000013179	12.383	-0.0084483	0.012916	-0.654093	0.513052	0.999698
EMLSAT00000013263	0.659992	-0.00137544	0.00298445	-0.46087	0.644892	0.999698
EMLSAT00000013288	0.837068	-0.00208318	0.0033465	-0.622496	0.533616	0.999698
EMLSAT00000013351	0.341111	-1.10764e-05	0.0022635	-0.00489347	0.996096	0.999698
EMLSAT00000013378	44.5721	0.0108909	0.023864	0.456375	0.64812	0.999698
EMLSAT00000013487	1.41365	-0.000659248	0.00453813	-0.145269	0.884499	0.999698
EMLSAT00000003753	0.14792	-0.000544589	0.0022635	-0.240596	0.809868	0.999698
EMLSAT00000003748	839.612	0.0162744	0.0479382	0.339487	0.734243	0.999698
EMLSAT00000003749	1916.69	-0.0469191	0.0455764	-1.02946	0.303263	0.999698
EMLSAT00000003736	9.49908	0.000606292	0.011858	0.0511295	0.959222	0.999698
EMLSAT00000003643	16.6715	-0.00460572	0.0145966	-0.315534	0.752356	0.999698
EMLSAT00000003644	548.385	-0.00543099	0.0475367	-0.114248	0.909041	0.999698
EMLSAT00000003645	1.94116	0.00476981	0.00549932	0.867346	0.385753	0.999698
EMLSAT00000003621	6084.3	0.0331624	0.0384986	0.861395	0.389021	0.999698
EMLSAT00000003623	174.209	0.0324427	0.0395618	0.820051	0.412187	0.999698
EMLSAT00000003622	38.8078	-0.0188479	0.0228155	-0.826102	0.408746	0.999698
EMLSAT00000003620	25.1658	-0.0192135	0.0187157	-1.0266	0.30461	0.999698
EMLSAT00000003618	1140.57	0.0447616	0.0475717	0.94093	0.346741	0.999698
EMLSAT00000003619	687.952	0.0608475	0.0480529	1.26626	0.20542	0.999698
EMLSAT00000003617	129.108	-0.0134993	0.0357701	-0.377392	0.705882	0.999698
EMLSAT00000003595	465.698	-0.0117781	0.0472987	-0.249016	0.803348	0.999698
EMLSAT00000003594	99.5747	-0.00172105	0.0327949	-0.052479	0.958147	0.999698
EMLSAT00000003576	558.466	-0.0468472	0.0477959	-0.980149	0.327013	0.999698
EMLSAT00000003575	38.2736	-0.0205779	0.0214602	-0.958886	0.337616	0.999698
EMLSAT00000003573	2252.35	-0.0387844	0.0440083	-0.881297	0.378157	0.999698
EMLSAT00000003574	826.374	0.0235074	0.0480662	0.489064	0.624797	0.999698
EMLSAT00000003570	2314.96	0.0119078	0.0437928	0.271912	0.78569	0.999698
EMLSAT00000003571	23508	-0.0143029	0.0376265	-0.380128	0.703851	0.999698
EMLSAT00000003572	641.311	0.0524501	0.0479493	1.09387	0.274013	0.999698
EMLSAT00000003569	601.912	-0.024297	0.0479072	-0.507169	0.612036	0.999698
EMLSAT00000003567	637.611	-0.0045739	0.0479758	-0.0953375	0.924047	0.999698
EMLSAT00000003568	4884.22	0.0387584	0.0395458	0.980089	0.327042	0.999698
EMLSAT00000003561	9.16715	0.00430756	0.0117246	0.367394	0.713325	0.999698
EMLSAT00000003562	2.18878	-0.000792194	0.00539621	-0.146805	0.883286	0.999698
EMLSAT00000003538	2117.37	0.0375244	0.0445913	0.841519	0.400057	0.999698
EMLSAT00000003539	0.662142	6.42539e-05	0.00295539	0.0217412	0.982654	0.999698
EMLSAT00000003526	0.168616	0.000522436	0.0022635	0.230809	0.817463	0.999698
EMLSAT00000003527	3.78035	0.00135279	0.00722683	0.187191	0.851511	0.999698
EMLSAT00000003525	26.5043	-0.0134915	0.0181685	-0.74258	0.457736	0.999698
EMLSAT00000003520	285.373	-0.0350871	0.0435467	-0.805736	0.420395	0.999698
EMLSAT00000003519	80.2446	0.00749198	0.0299336	0.250287	0.802365	0.999698
EMLSAT00000003518	24.5006	0.0124473	0.0185483	0.671078	0.502171	0.999698
EMLSAT00000003517	48.0278	0.000856006	0.0234115	0.0365634	0.970833	0.999698
EMLSAT00000003499	4693.21	0.0142349	0.0409254	0.347826	0.727971	0.999698
EMLSAT00000003485	867.221	-0.0279879	0.0479157	-0.584108	0.559148	0.999698
EMLSAT00000003486	430.145	0.010149	0.0468356	0.216694	0.828447	0.999698
EMLSAT00000003484	499.861	-0.0229502	0.0473085	-0.485117	0.627593	0.999698
EMLSAT00000003455	1334.04	0.0283028	0.0469417	0.602935	0.546552	0.999698
EMLSAT00000003454	862.045	0.0456864	0.047899	0.953807	0.340181	0.999698
EMLSAT00000003452	1808.24	0.0123023	0.0453324	0.271381	0.786098	0.999698
EMLSAT00000003419	55.5201	-0.00656337	0.0259916	-0.252519	0.80064	0.999698
EMLSAT00000003420	19.2031	0.0105216	0.0164184	0.64084	0.521627	0.999698
EMLSAT00000003417	14.7546	-0.00231622	0.014362	-0.161274	0.871878	0.999698
EMLSAT00000003401	864.087	0.0149011	0.0479015	0.311079	0.755741	0.999698
EMLSAT00000003400	661.56	0.00477434	0.0478912	0.0996914	0.920589	0.999698
EMLSAT00000003398	2437.22	-0.0061934	0.0431758	-0.143446	0.885938	0.999698
EMLSAT00000003383	16864.8	-0.002149	0.0357058	-0.0601864	0.952007	0.999698
EMLSAT00000003378	1023.32	-0.0858216	0.0478658	-1.79296	0.0729791	0.999698
EMLSAT00000003377	1849.48	0.0201033	0.045315	0.443635	0.657306	0.999698
EMLSAT00000003364	2604.29	0.019336	0.0426656	0.453199	0.650405	0.999698
EMLSAT00000003365	1042.23	-0.0738285	0.0474843	-1.5548	0.119994	0.999698
EMLSAT00000003366	5244	-0.0125266	0.0387073	-0.323623	0.746223	0.999698
EMLSAT00000003362	1065.36	0.0327827	0.0474745	0.690532	0.489859	0.999698
EMLSAT00000003363	49.1211	-0.00683126	0.0250784	-0.272396	0.785317	0.999698
EMLSAT00000003361	5.6754	0.00150013	0.00938631	0.159821	0.873022	0.999698
EMLSAT00000003342	1761.77	0.00827848	0.044961	0.184126	0.853915	0.999698
EMLSAT00000003343	1591.84	-0.0163486	0.0455644	-0.358801	0.719744	0.999698
EMLSAT00000003344	112.273	0.0221754	0.0346535	0.639917	0.522226	0.999698
EMLSAT00000003345	1243.78	0.0311777	0.0467984	0.666211	0.505276	0.999698
EMLSAT00000003319	72.8033	-0.00541908	0.0286992	-0.188823	0.850231	0.999698
EMLSAT00000003298	5.2746	0.00469529	0.00891166	0.52687	0.598284	0.999698
EMLSAT00000003297	0.14792	-0.000544589	0.0022635	-0.240596	0.809868	0.999698
EMLSAT00000003260	69.7274	-0.00942342	0.0290444	-0.324448	0.745599	0.999698
EMLSAT00000003259	313.528	-0.0386118	0.0448302	-0.861291	0.389078	0.999698
EMLSAT00000003258	5.97243	0.000165577	0.00921113	0.0179758	0.985658	0.999698
EMLSAT00000003257	8.25993	0.00987595	0.0111139	0.888613	0.374211	0.999698
EMLSAT00000003255	319.801	-0.0432766	0.044888	-0.964102	0.334995	0.999698
EMLSAT00000003256	29.4469	-0.0129512	0.0197567	-0.655534	0.512124	0.999698
EMLSAT00000003232	7.08536	0.00271877	0.0102032	0.266463	0.789883	0.999698
EMLSAT00000003231	151.962	0.0397055	0.036895	1.07618	0.281849	0.999698
EMLSAT00000003230	147.315	-0.0180984	0.0376746	-0.480388	0.630952	0.999698
EMLSAT00000003229	858.383	0.0277718	0.0480122	0.578433	0.562972	0.999698
EMLSAT00000003198	66.8441	0.0373083	0.0285644	1.30611	0.191516	0.999698
EMLSAT00000003197	1.97331	-0.00645572	0.00553382	-1.16659	0.243375	0.999698
EMLSAT00000003196	35.5331	-0.0153148	0.0215302	-0.711318	0.476887	0.999698
EMLSAT00000003193	487.957	0.0246257	0.0473673	0.51989	0.603141	0.999698
EMLSAT00000003191	63.6978	0.0119751	0.0278892	0.429382	0.667645	0.999698
EMLSAT00000003192	0.356718	-0.0010781	0.0022635	-0.476298	0.633862	0.999698
EMLSAT00000003190	1349.18	0.027702	0.0469325	0.590251	0.555022	0.999698
EMLSAT00000003166	48.526	-0.010721	0.0238696	-0.449151	0.653323	0.999698
EMLSAT00000003167	58.6244	-0.0153786	0.0265628	-0.578953	0.562621	0.999698
EMLSAT00000003164	0.515183	-0.00160972	0.00227155	-0.708644	0.478546	0.999698
EMLSAT00000003165	154.107	-0.0732416	0.0381232	-1.92118	0.0547089	0.999698
EMLSAT00000003157	41.1478	-0.0123891	0.0230473	-0.537549	0.590889	0.999698
EMLSAT00000003128	1604.48	-0.00328874	0.0456229	-0.0720853	0.942534	0.999698
EMLSAT00000003124	2100.32	0.0449689	0.0440697	1.0204	0.307537	0.999698
EMLSAT00000003120	1963.31	0.0549023	0.0443785	1.23714	0.216037	0.999698
EMLSAT00000003125	63.8944	-0.0142919	0.0277011	-0.515935	0.6059	0.999698
EMLSAT00000003121	5.39349	-0.00253329	0.00911525	-0.277917	0.781076	0.999698
EMLSAT00000003122	1702.15	-0.031371	0.0453709	-0.691433	0.489293	0.999698
EMLSAT00000003123	21.5279	0.0132141	0.0175725	0.751976	0.452065	0.999698
EMLSAT00000003119	4.49506	-0.00193593	0.00772621	-0.250566	0.802149	0.999698
EMLSAT00000003067	2.34786	0.0031875	0.00601037	0.530334	0.595881	0.999698
EMLSAT00000003065	405.166	-0.0176898	0.0465994	-0.379614	0.704232	0.999698
EMLSAT00000003066	2627.9	0.00804662	0.0425151	0.189265	0.849885	0.999698
EMLSAT00000003064	0.853469	0.000509638	0.00332221	0.153403	0.87808	0.999698
EMLSAT00000003059	1560.51	0.00323486	0.0457221	0.0707504	0.943596	0.999698
EMLSAT00000003060	192.278	-0.0350046	0.0405306	-0.863657	0.387776	0.999698
EMLSAT00000003032	55.6775	-0.0269576	0.0265027	-1.01717	0.309074	0.999698
EMLSAT00000003033	327.673	-0.0378868	0.0450719	-0.840585	0.400581	0.999698
EMLSAT00000003034	111.356	-0.0143704	0.0338859	-0.424082	0.671506	0.999698
EMLSAT00000003019	0.964319	4.57274e-06	0.0037924	0.00120576	0.999038	0.999698
EMLSAT00000002964	25392.2	0.00953748	0.0469034	0.203343	0.838867	0.999698
EMLSAT00000002948	4.35607	-0.0018341	0.00762267	-0.240611	0.809857	0.999698
EMLSAT00000002919	1944.12	0.0636411	0.0447242	1.42297	0.154746	0.999698
EMLSAT00000002895	40.1636	-0.00201931	0.0227554	-0.0887396	0.929289	0.999698
EMLSAT00000002878	0.839726	0.00198973	0.00334742	0.594408	0.552239	0.999698
EMLSAT00000002872	11.3607	-0.00999073	0.0129581	-0.771005	0.440704	0.999698
EMLSAT00000007172	11.394	0.0021435	0.0128402	0.166937	0.867419	0.999698
EMLSAT00000002866	4191.53	0.0525233	0.0396398	1.32501	0.185166	0.999698
EMLSAT00000002867	766.235	-0.000716438	0.0480593	-0.0149074	0.988106	0.999698
EMLSAT00000002863	4015.61	0.0134988	0.0414607	0.32558	0.744742	0.999698
EMLSAT00000002864	2801.49	0.0465159	0.0422707	1.10043	0.271145	0.999698
EMLSAT00000002865	66.8752	-0.00310075	0.0286175	-0.108351	0.913717	0.999698
EMLSAT00000000872	80.2473	0.0046545	0.0297896	0.156246	0.875839	0.999698
EMLSAT00000002853	7641.09	0.0131367	0.0368762	0.356237	0.721663	0.999698
EMLSAT00000003999	114.972	-0.0249131	0.0342385	-0.727634	0.466838	0.999698
EMLSAT00000004003	241.311	-0.0262638	0.042346	-0.620218	0.535115	0.999698
EMLSAT00000004000	918.558	0.0450096	0.0477601	0.942411	0.345982	0.999698
EMLSAT00000004001	611.267	-0.0549013	0.0479806	-1.14424	0.252524	0.999698
EMLSAT00000004002	272.201	-0.0193401	0.0440005	-0.439542	0.660269	0.999698
EMLSAT00000002851	72.0324	-0.00913353	0.0294717	-0.309908	0.756631	0.999698
EMLSAT00000002836	0.168616	0.000522436	0.0022635	0.230809	0.817463	0.999698
EMLSAT00000009179	33.5539	0.0100204	0.0211956	0.472758	0.636386	0.999698
EMLSAT00000002830	4.06597	-0.00520441	0.00797969	-0.652208	0.514267	0.999698
EMLSAT00000002831	976.065	-0.0256717	0.0476337	-0.53894	0.589928	0.999698
EMLSAT00000002823	2.50091	-0.000960117	0.00619543	-0.154972	0.876844	0.999698
EMLSAT00000010124	0.327848	-1.10764e-05	0.0022635	-0.00489347	0.996096	0.999698
EMLSAT00000013119	0.505849	0.00156129	0.00227032	0.687694	0.491645	0.999698
EMLSAT00000004163	10.7434	-0.00315262	0.0122865	-0.256592	0.797493	0.999698
EMLSAT00000002813	35.3466	-0.0314161	0.0218422	-1.43832	0.150343	0.999698
EMLSAT00000002814	11.2027	0.00146368	0.0122798	0.119193	0.905122	0.999698
EMLSAT00000005664	386.178	0.00448935	0.0463243	0.0969114	0.922797	0.999698
EMLSAT00000008921	10.6565	0.000629397	0.0122942	0.0511946	0.95917	0.999698
EMLSAT00000005986	10.9703	0.00840263	0.0111872	0.751094	0.452596	0.999698
EMLSAT00000002780	1.35225	-0.00462624	0.00443935	-1.0421	0.297365	0.999698
EMLSAT00000006717	4191.27	0.00814957	0.0405841	0.200807	0.84085	0.999698
EMLSAT00000002786	702.976	-0.0416127	0.0480547	-0.865944	0.386521	0.999698
EMLSAT00000002789	7778.69	-0.0295697	0.0367613	-0.804372	0.421182	0.999698
EMLSAT00000002790	14.7896	0.00168329	0.01421	0.118458	0.905705	0.999698
EMLSAT00000002787	2563.64	-0.0083923	0.0432116	-0.194214	0.846008	0.999698
EMLSAT00000002788	4615.64	0.0450731	0.0403935	1.11585	0.264486	0.999698
EMLSAT00000005556	1.00062	-4.23225e-05	0.00420594	-0.0100626	0.991971	0.999698
EMLSAT00000002744	420.655	-0.00103642	0.0466791	-0.022203	0.982286	0.999698
EMLSAT00000005142	82.7259	0.0225244	0.0306673	0.734477	0.462658	0.999698
EMLSAT00000002792	320.339	0.0432963	0.044714	0.968295	0.332897	0.999698
EMLSAT00000007237	8.11091	0.000298052	0.0106692	0.0279358	0.977713	0.999698
EMLSAT00000002735	0.525334	-0.000772328	0.00267073	-0.289182	0.772442	0.999698
EMLSAT00000008984	0.509727	0.000647994	0.00263213	0.246186	0.805538	0.999698
EMLSAT00000008985	1.34575	0.00159624	0.00456622	0.349575	0.726658	0.999698
EMLSAT00000003826	126.775	0.0236102	0.0360998	0.654024	0.513096	0.999698
EMLSAT00000004727	563.496	-0.00652294	0.047826	-0.136389	0.891514	0.999698
EMLSAT00000002729	254.541	-0.0197286	0.0431201	-0.457527	0.647292	0.999698
EMLSAT00000003798	1374.3	-0.0505427	0.0463534	-1.09038	0.275547	0.999698
EMLSAT00000003796	3560.41	-0.0324779	0.0405775	-0.800394	0.423483	0.999698
EMLSAT00000003797	1158.87	-0.012077	0.0470675	-0.25659	0.797496	0.999698
EMLSAT00000002728	1.97763	-0.00320883	0.00552649	-0.580628	0.561491	0.999698
EMLSAT00000004398	1183.47	0.0368023	0.047828	0.769472	0.441613	0.999698
EMLSAT00000003360	81.7774	-0.0353696	0.0304803	-1.16041	0.245883	0.999698
EMLSAT00000006950	27.2082	-0.0132896	0.0194161	-0.684464	0.493682	0.999698
EMLSAT00000007392	16.0214	-0.000859749	0.0142193	-0.0604637	0.951786	0.999698
EMLSAT00000007393	344.451	0.00564668	0.0454446	0.124254	0.901114	0.999698
EMLSAT00000007394	48.6737	-0.01002	0.0248396	-0.403389	0.686662	0.999698
EMLSAT00000002719	0.599881	-0.00106533	0.00265223	-0.401674	0.687924	0.999698
EMLSAT00000006853	8.89164	0.00661084	0.0115548	0.572129	0.567235	0.999698
EMLSAT00000004726	21.0762	-0.00685625	0.0173601	-0.394943	0.692885	0.999698
EMLSAT00000006359	7.89943	-0.000867167	0.0107559	-0.0806227	0.935742	0.999698
EMLSAT00000006869	11.7668	8.4567e-06	0.00346671	0.0024394	0.998054	0.999698
EMLSAT00000002709	801.068	-0.106956	0.0480103	-2.22777	0.0258958	0.999698
EMLSAT00000002710	18.4368	-0.0159823	0.0159703	-1.00075	0.316947	0.999698
EMLSAT00000002711	273.251	0.0522658	0.0439517	1.18916	0.234375	0.999698
EMLSAT00000002712	18.5369	-0.00660688	0.0163037	-0.405237	0.685303	0.999698
EMLSAT00000002713	1640.99	-0.0428751	0.0459682	-0.932711	0.350969	0.999698
EMLSAT00000002708	561.561	-0.000533183	0.0473857	-0.011252	0.991022	0.999698
EMLSAT00000006949	1.75108	0.00246623	0.00520113	0.474172	0.635377	0.999698
EMLSAT00000003592	4.88067	0.00382722	0.00872494	0.438653	0.660913	0.999698
EMLSAT00000002705	58.1119	-0.0268641	0.026852	-1.00045	0.317091	0.999698
EMLSAT00000002704	2298.26	0.0316909	0.0452796	0.699894	0.483994	0.999698
EMLSAT00000002706	166.478	-0.0175807	0.0380244	-0.462353	0.643828	0.999698
EMLSAT00000002696	845.462	-0.0123308	0.0479325	-0.257254	0.796983	0.999698
EMLSAT00000002801	2258.08	-0.0128143	0.04406	-0.290838	0.771175	0.999698
EMLSAT00000002802	979.669	-0.0435712	0.0476033	-0.915298	0.360035	0.999698
EMLSAT00000002803	53.1349	-0.00378221	0.025386	-0.148988	0.881563	0.999698
EMLSAT00000002695	10.031	0.0138492	0.0122032	1.13488	0.256427	0.999698
EMLSAT00000005280	5.71186	-0.000403258	0.00924642	-0.0436124	0.965213	0.999698
EMLSAT00000003375	5.77649	0.00253908	0.00906603	0.280065	0.779428	0.999698
EMLSAT00000002692	99.3556	-0.0213802	0.0325913	-0.656007	0.511819	0.999698
EMLSAT00000003839	623.686	0.0537548	0.0479749	1.12048	0.26251	0.999698
EMLSAT00000002691	2907.8	0.0226099	0.0432947	0.522232	0.601509	0.999698
EMLSAT00000002690	4.7426	-0.000811444	0.00864711	-0.0938398	0.925236	0.999698
EMLSAT00000002689	0.50896	0.000580998	0.00245088	0.237057	0.812612	0.999698
EMLSAT00000005218	0.460162	0.000553445	0.0023521	0.235299	0.813977	0.999698
EMLSAT00000005769	1.97328	0.0047181	0.00539691	0.874222	0.381997	0.999698
EMLSAT00000002670	1004.1	0.0478547	0.0475655	1.00608	0.314377	0.999698
EMLSAT00000002650	249.914	-0.0248299	0.0430354	-0.576966	0.563963	0.999698
EMLSAT00000003786	0.168616	0.000522436	0.0022635	0.230809	0.817463	0.999698
EMLSAT00000003787	0.339863	0.00105595	0.0022635	0.466511	0.64085	0.999698
EMLSAT00000002645	8046.94	-0.00616685	0.0418407	-0.147389	0.882825	0.999698
EMLSAT00000002641	884.412	-0.0140939	0.0480469	-0.293337	0.769265	0.999698
EMLSAT00000002642	407.375	-0.0239607	0.0463247	-0.517234	0.604993	0.999698
EMLSAT00000002643	2104.14	0.0142899	0.0444749	0.321304	0.74798	0.999698
EMLSAT00000002644	0.525334	-0.000772328	0.00267073	-0.289182	0.772442	0.999698
EMLSAT00000002646	1466.3	-0.0277324	0.046509	-0.596279	0.550989	0.999698
EMLSAT00000002647	315.261	-0.0224598	0.044651	-0.503009	0.614958	0.999698
EMLSAT00000002636	3.02063	0.00302933	0.00662974	0.456931	0.647721	0.999698
EMLSAT00000005614	387.393	0.00202908	0.0463178	0.0438079	0.965058	0.999698
EMLSAT00000005615	639.747	0.005276	0.0479772	0.109969	0.912434	0.999698
EMLSAT00000005616	42.586	-0.00351202	0.0228321	-0.15382	0.877752	0.999698
EMLSAT00000005195	0.794936	-0.000683877	0.00345751	-0.197795	0.843206	0.999698
EMLSAT00000002622	135.654	-0.0396031	0.0363883	-1.08835	0.276442	0.999698
EMLSAT00000002621	993.023	0.0100991	0.0475545	0.212369	0.83182	0.999698
EMLSAT00000002896	13038.3	0.0169027	0.0357989	0.472159	0.636813	0.999698
EMLSAT00000002897	384.961	-0.019703	0.0464289	-0.424369	0.671297	0.999698
EMLSAT00000002898	1337.98	-0.0500208	0.0464185	-1.0776	0.28121	0.999698
EMLSAT00000002899	369.963	0.0684272	0.0457292	1.49636	0.134561	0.999698
EMLSAT00000002946	55.6984	-0.0036595	0.0264569	-0.138319	0.889988	0.999698
EMLSAT00000002619	58.5139	0.0216965	0.0267721	0.810414	0.417702	0.999698
EMLSAT00000002618	129.129	-0.0409404	0.0361372	-1.13291	0.25725	0.999698
EMLSAT00000002917	4.67884	0.00803333	0.00853366	0.94137	0.346515	0.999698
EMLSAT00000002918	5.96693	0.0078299	0.00952738	0.821831	0.411173	0.999698
EMLSAT00000004842	15.7553	-0.0142113	0.0149962	-0.94766	0.343303	0.999698
EMLSAT00000004843	2.5994	0.00185086	0.00628897	0.294303	0.768526	0.999698
EMLSAT00000004844	572.444	-0.0147183	0.0476628	-0.308802	0.757472	0.999698
EMLSAT00000005197	0.171247	0.000522436	0.0022635	0.230809	0.817463	0.999698
EMLSAT00000002571	9.15533	-0.00990581	0.0115113	-0.860526	0.389499	0.999698
EMLSAT00000002565	88.8944	-0.0183436	0.0319558	-0.574031	0.565947	0.999698
EMLSAT00000002566	77.2985	-0.00880331	0.0301484	-0.291999	0.770287	0.999698
EMLSAT00000002567	42.8282	0.00545522	0.0235533	0.231612	0.816839	0.999698
EMLSAT00000002568	1715.08	0.00222504	0.0453299	0.0490855	0.960851	0.999698
EMLSAT00000002569	1289.73	0.00791468	0.0468596	0.168902	0.865874	0.999698
EMLSAT00000004692	2.15369	0.0037477	0.00558246	0.671334	0.502008	0.999698
EMLSAT00000005350	31.1012	0.00708665	0.0202783	0.349469	0.726737	0.999698
EMLSAT00000013148	11.758	0.00891574	0.0131867	0.676119	0.498965	0.999698
EMLSAT00000013183	563.525	0.0116461	0.0469716	0.247939	0.804181	0.999698
EMLSAT00000013255	0.647015	2.28515e-05	0.00314602	0.00726363	0.994205	0.999698
EMLSAT00000013259	14.0029	0.0126136	0.0142895	0.882715	0.37739	0.999698
EMLSAT00000013514	75.4749	0.0016434	0.0286817	0.0572979	0.954308	0.999698
EMLSAT00000013239	1.18748	-0.000843766	0.00434447	-0.194216	0.846007	0.999698
EMLSAT00000013332	1.03381	0.00148077	0.0038893	0.380728	0.703405	0.999698
EMLSAT00000013350	30.5045	-0.00807436	0.0196739	-0.41041	0.681505	0.999698
EMLSAT00000013393	5.83734	0.00378866	0.00900587	0.420688	0.673983	0.999698
EMLSAT00000013481	0.467568	-0.00168702	0.00236845	-0.712291	0.476285	0.999698
EMLSAT00000013091	0.674465	0.00207744	0.00257947	0.805376	0.420603	0.999698
EMLSAT00000013115	3.37661	0.00645199	0.00727866	0.886426	0.375388	0.999698
EMLSAT00000013134	0.66197	0.0024183	0.00278309	0.868928	0.384886	0.999698
EMLSAT00000013156	0.339863	0.00105595	0.0022635	0.466511	0.64085	0.999698
EMLSAT00000013178	1.37303	-0.000919675	0.00240823	-0.381889	0.702544	0.999698
EMLSAT00000013246	13.2201	-0.000444362	0.0127634	-0.0348154	0.972227	0.999698
EMLSAT00000013254	7.67004	0.00250172	0.0105599	0.236907	0.812729	0.999698
EMLSAT00000013258	0.14792	-0.000544589	0.0022635	-0.240596	0.809868	0.999698
EMLSAT00000013347	1.2032	0.00207924	0.00410292	0.506771	0.612315	0.999698
EMLSAT00000013357	1.15957	-0.00229622	0.00409739	-0.56041	0.5752	0.999698
EMLSAT00000013367	4.10456	0.00107718	0.00768789	0.140113	0.88857	0.999698
EMLSAT00000013385	8.68942	0.00015263	0.0113016	0.0135051	0.989225	0.999698
EMLSAT00000013417	0.846193	0.00182012	0.00313133	0.581261	0.561065	0.999698
EMLSAT00000013486	0.337233	0.00105595	0.0022635	0.466511	0.64085	0.999698
EMLSAT00000013529	1.55123	0.000647402	0.00460566	0.140567	0.888212	0.999698
EMLSAT00000013534	10.1561	-0.00285243	0.0122383	-0.233075	0.815703	0.999698
EMLSAT00000013550	8.65481	0.00327955	0.0112714	0.290961	0.771081	0.999698
EMLSAT00000005610	48.9852	-0.00589996	0.0246452	-0.239396	0.810799	0.999698
EMLSAT00000005848	11.7265	0.0100817	0.013245	0.761173	0.446554	0.999698
EMLSAT00000003998	1.80376	0.000797016	0.00545918	0.145996	0.883925	0.999698
EMLSAT00000003489	41.8091	-0.0231577	0.0235342	-0.984004	0.325114	0.999698
EMLSAT00000002563	0.723587	-0.00134172	0.0028574	-0.46956	0.63867	0.999698
EMLSAT00000003770	0.18499	-0.000544589	0.0022635	-0.240596	0.809868	0.999698
EMLSAT00000004016	20.587	0.0200815	0.0166914	1.20311	0.228935	0.999698
EMLSAT00000004384	2.15861	-0.00109024	0.00584725	-0.186454	0.852089	0.999698
EMLSAT00000004295	164.754	-0.00657467	0.0376888	-0.174446	0.861515	0.999698
EMLSAT00000002924	6726.91	0.0361455	0.0382265	0.945561	0.344372	0.999698
EMLSAT00000002950	612.464	-0.0785069	0.0476453	-1.64774	0.0994065	0.999698
EMLSAT00000013299	16.7989	-0.00334564	0.0148435	-0.225395	0.821672	0.999698
EMLSAT00000003039	912.887	-0.0337444	0.0478266	-0.705556	0.480464	0.999698
EMLSAT00000003040	690.503	-0.0210331	0.0480653	-0.437595	0.66168	0.999698
EMLSAT00000003038	177.077	-0.018883	0.0391343	-0.482519	0.629437	0.999698
EMLSAT00000005035	5.7701	-0.000573755	0.00906369	-0.0633026	0.949526	0.999698
EMLSAT00000002510	0.696101	0.00138931	0.00305768	0.454365	0.649566	0.999698
EMLSAT00000002511	0.18499	-0.000544589	0.0022635	-0.240596	0.809868	0.999698
EMLSAT00000003758	15649.3	0.0129832	0.0370791	0.35015	0.726226	0.999698
EMLSAT00000002509	5218.73	-0.0199707	0.0393974	-0.506904	0.612222	0.999698
EMLSAT00000003540	2728.61	-0.115828	0.0436156	-2.65567	0.00791517	0.999698
EMLSAT00000003541	2432.3	-0.00867378	0.0432343	-0.200623	0.840994	0.999698
EMLSAT00000003542	3892.67	0.0460002	0.0402649	1.14244	0.253272	0.999698
EMLSAT00000002501	22.7519	0.00442295	0.0178658	0.247566	0.80447	0.999698
EMLSAT00000003577	39.5675	0.00541719	0.0230691	0.234825	0.814345	0.999698
EMLSAT00000004460	301	0.0124551	0.0440146	0.282976	0.777195	0.999698
EMLSAT00000004461	350.035	0.0110714	0.0454895	0.243384	0.807708	0.999698
EMLSAT00000004531	3.16895	0.000861295	0.00695323	0.12387	0.901418	0.999698
EMLSAT00000002466	15.0914	0.0138752	0.0145846	0.951363	0.34142	0.999698
EMLSAT00000002467	183.893	0.0733719	0.0390411	1.87935	0.0601963	0.999698
EMLSAT00000002465	196.227	-0.0314271	0.0388627	-0.808669	0.418705	0.999698
EMLSAT00000003194	4.97107	-0.00614112	0.00863348	-0.711315	0.476889	0.999698
EMLSAT00000002461	346.024	-0.0305663	0.0456646	-0.669367	0.503262	0.999698
EMLSAT00000003905	11.002	-0.00285592	0.0123913	-0.230477	0.817721	0.999698
EMLSAT00000003041	69.7288	-0.0134432	0.0285965	-0.470099	0.638284	0.999698
EMLSAT00000002441	0.514222	0.000590017	0.00244458	0.241357	0.809278	0.999698
EMLSAT00000002440	73.9051	-0.00963933	0.029415	-0.327701	0.743138	0.999698
EMLSAT00000003750	687.557	0.0392741	0.0480364	0.817591	0.413591	0.999698
EMLSAT00000002438	0.14792	-0.000544589	0.0022635	-0.240596	0.809868	0.999698
EMLSAT00000002439	30814.1	0.00898022	0.0352539	0.25473	0.798932	0.999698
EMLSAT00000002435	767.282	-0.00618745	0.0480436	-0.128788	0.897525	0.999698
EMLSAT00000002436	2.58649	0.00209916	0.00621447	0.337786	0.735524	0.999698
EMLSAT00000002437	4.02885	-0.00351245	0.00781208	-0.449618	0.652986	0.999698
EMLSAT00000002810	216.173	-0.0192036	0.0412048	-0.466052	0.641178	0.999698
EMLSAT00000002811	1386.55	0.0323992	0.0468526	0.691514	0.489242	0.999698
EMLSAT00000002428	16207.6	-0.0141887	0.0370272	-0.383197	0.701574	0.999698
EMLSAT00000003318	1055.65	0.0285839	0.0473836	0.603245	0.546346	0.999698
EMLSAT00000003382	1.21832	0.00195381	0.00395	0.494635	0.620858	0.999698
EMLSAT00000002392	179.535	0.0161706	0.0380373	0.425125	0.670746	0.999698
EMLSAT00000002389	2182.67	0.0463404	0.0439671	1.05398	0.291893	0.999698
EMLSAT00000002390	705.771	-0.00104615	0.0480658	-0.0217649	0.982635	0.999698
EMLSAT00000002391	2048.86	0.0406064	0.0443935	0.914694	0.360353	0.999698
EMLSAT00000002648	1.49955	0.0034604	0.00457462	0.756436	0.449388	0.999698
EMLSAT00000003035	344.553	0.0404562	0.0455538	0.888096	0.374489	0.999698
EMLSAT00000003036	331.433	-0.0239514	0.0450046	-0.532199	0.594588	0.999698
EMLSAT00000003061	12105.6	-0.0365037	0.0363963	-1.00295	0.315884	0.999698
EMLSAT00000003062	9648.82	-0.00510019	0.0385321	-0.132362	0.894698	0.999698
EMLSAT00000003063	1249.37	0.060053	0.0468674	1.28134	0.200075	0.999698
EMLSAT00000002544	24.8054	-0.0284164	0.0185733	-1.52996	0.126027	0.999698
EMLSAT00000002386	29.0817	0.0201446	0.0199534	1.00958	0.312694	0.999698
EMLSAT00000003228	35.1703	0.00668017	0.0216817	0.308101	0.758005	0.999698
EMLSAT00000003296	5645.26	0.0251362	0.0379965	0.661541	0.508265	0.999698
EMLSAT00000002923	1895.03	0.0176867	0.0451124	0.392058	0.695015	0.999698
EMLSAT00000002344	742.638	0.0160847	0.0480477	0.334766	0.737802	0.999698
EMLSAT00000002345	5.04657	-0.0116277	0.00883974	-1.31538	0.188381	0.999698
EMLSAT00000002346	6306.5	-0.0202228	0.038923	-0.51956	0.60337	0.999698
EMLSAT00000002347	2586.41	0.0338433	0.0437249	0.774004	0.438928	0.999698
EMLSAT00000002342	258.613	0.00654122	0.0424712	0.154016	0.877597	0.999698
EMLSAT00000003158	477.01	-0.00174698	0.0472443	-0.0369775	0.970503	0.999698
EMLSAT00000003159	1232.73	-0.0906982	0.0469925	-1.93006	0.0535999	0.999698
EMLSAT00000002341	58.963	-0.00387422	0.0269822	-0.143584	0.885829	0.999698
EMLSAT00000002637	233.578	-0.0161057	0.0426206	-0.377885	0.705516	0.999698
EMLSAT00000002638	288.113	0.0156831	0.0443865	0.35333	0.723841	0.999698
EMLSAT00000002639	960.59	0.0272068	0.0477499	0.569776	0.568829	0.999698
EMLSAT00000002640	4.46719	-0.00534275	0.00830731	-0.643138	0.520135	0.999698
EMLSAT00000002307	623.095	0.0400959	0.0479794	0.835689	0.40333	0.999698
EMLSAT00000002308	1250.27	-0.0339984	0.0467573	-0.727124	0.46715	0.999698
EMLSAT00000002309	182.883	0.00893496	0.040045	0.223123	0.82344	0.999698
EMLSAT00000003756	0.341111	-1.10764e-05	0.0022635	-0.00489347	0.996096	0.999698
EMLSAT00000003735	238.785	-0.0304585	0.0424062	-0.718255	0.4726	0.999698
EMLSAT00000002243	303.616	-0.0145197	0.0443673	-0.327261	0.74347	0.999698
EMLSAT00000002244	30.8212	0.00343504	0.0205013	0.167552	0.866935	0.999698
EMLSAT00000002245	750.093	0.0542565	0.0480496	1.12918	0.258823	0.999698
EMLSAT00000002242	1189.2	0.0855108	0.0469566	1.82106	0.0685979	0.999698
EMLSAT00000002241	445.89	0.0909364	0.0465044	1.95544	0.0505317	0.999698
EMLSAT00000002232	767.447	0.00423185	0.048028	0.0881122	0.929787	0.999698
EMLSAT00000002221	3559.01	-0.0279329	0.0408208	-0.684281	0.493798	0.999698
EMLSAT00000002222	1879.22	0.0214331	0.0455094	0.47096	0.637669	0.999698
EMLSAT00000002223	102.798	0.0177394	0.033469	0.530027	0.596093	0.999698
EMLSAT00000002224	1361.17	-0.00481728	0.0464086	-0.103801	0.917327	0.999698
EMLSAT00000002815	2.53984	-0.00104446	0.00639656	-0.163284	0.870295	0.999698
EMLSAT00000002211	3.64987	-0.00139172	0.00715086	-0.194622	0.845689	0.999698
EMLSAT00000003127	43.1545	-0.00989242	0.0236819	-0.41772	0.676152	0.999698
EMLSAT00000003126	6.90229	-0.00865487	0.00974844	-0.887821	0.374637	0.999698
EMLSAT00000002922	12.0035	-0.0043115	0.0131754	-0.327239	0.743487	0.999698
EMLSAT00000002920	844.374	0.0289131	0.0480539	0.601681	0.547387	0.999698
EMLSAT00000002210	0.171247	0.000522436	0.0022635	0.230809	0.817463	0.999698
EMLSAT00000002206	758.943	-0.0382481	0.0480395	-0.796181	0.425927	0.999698
EMLSAT00000002207	207.238	-0.00321706	0.0412054	-0.0780736	0.937769	0.999698
EMLSAT00000002208	1255.48	0.0832132	0.0471998	1.763	0.0779007	0.999698
EMLSAT00000002200	631.836	0.0116701	0.0479416	0.243424	0.807677	0.999698
EMLSAT00000002198	1264.17	0.0260234	0.0467576	0.55656	0.577828	0.999698
EMLSAT00000002462	2.14176	0.00242569	0.00593308	0.408842	0.682656	0.999698
EMLSAT00000002191	1041.85	-0.00976211	0.0474921	-0.205553	0.83714	0.999698
EMLSAT00000002192	9283.45	-0.0162724	0.0479088	-0.339653	0.734118	0.999698
EMLSAT00000002186	2.30783	-3.94648e-06	0.00521991	-0.000756043	0.999397	0.999698
EMLSAT00000002114	559.737	-0.0122521	0.0475072	-0.2579	0.796484	0.999698
EMLSAT00000002115	23.4918	0.0160291	0.0180564	0.887725	0.374689	0.999698
EMLSAT00000002112	65.2944	-0.0434988	0.0282948	-1.53734	0.12421	0.999698
EMLSAT00000002113	12.8077	-0.0101703	0.0136769	-0.743608	0.457114	0.999698
EMLSAT00000002106	1134.72	0.00833517	0.0473348	0.17609	0.860223	0.999698
EMLSAT00000002108	0.698731	0.00120586	0.00284995	0.423115	0.672211	0.999698
EMLSAT00000002109	962.483	0.0179161	0.0477129	0.375499	0.70729	0.999698
EMLSAT00000002110	18.9039	-0.00527815	0.0163683	-0.322462	0.747103	0.999698
EMLSAT00000002096	924.492	0.0392865	0.0479552	0.819233	0.412654	0.999698
EMLSAT00000003972	295.052	-0.0351632	0.0439138	-0.800732	0.423287	0.999698
EMLSAT00000002094	437.896	-0.0302954	0.046741	-0.648153	0.516886	0.999698
EMLSAT00000002093	15.1529	-0.000484542	0.0145008	-0.0334149	0.973344	0.999698
EMLSAT00000002091	15.5027	-0.0034459	0.0150892	-0.228368	0.81936	0.999698
EMLSAT00000002092	472.073	0.0199746	0.0471652	0.423503	0.671928	0.999698
EMLSAT00000002089	0.490895	-0.000669101	0.00259693	-0.257651	0.796677	0.999698
EMLSAT00000002090	1164.72	0.0177604	0.0470342	0.377605	0.705724	0.999698
EMLSAT00000002555	2387.41	0.00864053	0.0448566	0.192626	0.847252	0.999698
EMLSAT00000002078	67.9125	-0.0230056	0.028233	-0.814849	0.415159	0.999698
EMLSAT00000002075	2549.91	-0.00123273	0.0439267	-0.0280634	0.977612	0.999698
EMLSAT00000002076	926.793	0.00677292	0.0477209	0.141928	0.887137	0.999698
EMLSAT00000002077	186.119	-0.00432376	0.0403439	-0.107173	0.914652	0.999698
EMLSAT00000002079	32.7704	-0.00296724	0.0209236	-0.141813	0.887228	0.999698
EMLSAT00000002074	417.652	-0.0810507	0.0466395	-1.73781	0.0822442	0.999698
EMLSAT00000002073	37.5349	-0.028572	0.0215965	-1.32299	0.185839	0.999698
EMLSAT00000002071	6362.35	-0.0139205	0.0376355	-0.369878	0.711473	0.999698
EMLSAT00000002070	352.481	0.00184685	0.0452161	0.0408449	0.96742	0.999698
EMLSAT00000002068	4.63967	0.00439636	0.00834777	0.526651	0.598436	0.999698
EMLSAT00000002069	1006.66	0.0526489	0.047726	1.10315	0.269963	0.999698
EMLSAT00000002060	128.276	-0.00983095	0.0360562	-0.272657	0.785117	0.999698
EMLSAT00000002061	617.018	0.0399746	0.0479495	0.83368	0.404461	0.999698
EMLSAT00000002063	4156.3	-0.0188359	0.0403937	-0.466308	0.640995	0.999698
EMLSAT00000002062	4894.68	-0.00135237	0.0425148	-0.0318093	0.974624	0.999698
EMLSAT00000002486	3.69778	0.004095	0.00761107	0.538032	0.590555	0.999698
EMLSAT00000002488	1.33164	-0.00486592	0.00393875	-1.2354	0.216682	0.999698
EMLSAT00000002484	755.97	-0.0468686	0.0480363	-0.975691	0.329217	0.999698
EMLSAT00000002485	442.488	-0.00368312	0.0468598	-0.0785987	0.937352	0.999698
EMLSAT00000002487	361.945	-0.00427237	0.0453686	-0.0941703	0.924974	0.999698
EMLSAT00000002493	0.491375	-0.00178885	0.00241663	-0.740225	0.459163	0.999698
EMLSAT00000002047	778.795	-0.0210028	0.0480658	-0.436959	0.662141	0.999698
EMLSAT00000002046	5964.45	0.0849503	0.0388801	2.18493	0.0288939	0.999698
EMLSAT00000003118	4.46664	0.00338209	0.00803898	0.420711	0.673966	0.999698
EMLSAT00000002024	584.067	-0.0258015	0.0477583	-0.540253	0.589023	0.999698
EMLSAT00000002025	0.517901	-0.00186416	0.00246698	-0.755646	0.449861	0.999698
EMLSAT00000002026	139.079	-0.0273697	0.0366784	-0.746207	0.455543	0.999698
EMLSAT00000002027	499.756	-0.0325999	0.047118	-0.691877	0.489014	0.999698
EMLSAT00000003349	1652.58	0.0703844	0.0471838	1.49171	0.135776	0.999698
EMLSAT00000003351	1218.25	0.0618834	0.0468571	1.32068	0.186606	0.999698
EMLSAT00000003346	8.24338	0.00840568	0.0111814	0.751753	0.452199	0.999698
EMLSAT00000003347	14.9957	-0.00355596	0.0146324	-0.24302	0.80799	0.999698
EMLSAT00000003348	2868.5	0.0404122	0.0425245	0.950328	0.341946	0.999698
EMLSAT00000003350	7.21853	0.00348807	0.0104261	0.334552	0.737963	0.999698
EMLSAT00000002965	32.2479	0.00856201	0.0209349	0.408983	0.682552	0.999698
EMLSAT00000003487	599.143	-0.0131082	0.0477891	-0.274293	0.783859	0.999698
EMLSAT00000002023	723.033	-0.0057156	0.0480335	-0.118992	0.905282	0.999698
EMLSAT00000002019	569.673	-0.03169	0.047813	-0.662791	0.507464	0.999698
EMLSAT00000002021	353.413	0.00448044	0.0457702	0.0978898	0.92202	0.999698
EMLSAT00000002022	395.043	-0.0924228	0.0460797	-2.00572	0.0448864	0.999698
EMLSAT00000002668	140.362	0.00117166	0.0370512	0.0316226	0.974773	0.999698
EMLSAT00000002849	1267.74	0.0241132	0.0467908	0.515341	0.606315	0.999698
EMLSAT00000002000	391.54	-0.0454092	0.0464922	-0.976706	0.328715	0.999698
EMLSAT00000001996	763.884	-0.0145648	0.0480535	-0.303096	0.761817	0.999698
EMLSAT00000001997	5458.73	0.0108833	0.0401526	0.271048	0.786354	0.999698
EMLSAT00000001998	435.991	-0.0137773	0.0467504	-0.2947	0.768223	0.999698
EMLSAT00000001999	649.641	0.01684	0.0480417	0.350529	0.725942	0.999698
EMLSAT00000001992	53.2091	6.58205e-05	0.0260079	0.00253079	0.997981	0.999698
EMLSAT00000001993	382.215	-0.0589638	0.0461135	-1.27867	0.201014	0.999698
EMLSAT00000001994	1658.14	-0.110855	0.0458201	-2.41935	0.0155484	0.999698
EMLSAT00000001995	3209.63	0.0107805	0.0416573	0.258791	0.795797	0.999698
EMLSAT00000002821	1736.7	0.0206456	0.0450633	0.458146	0.646848	0.999698
EMLSAT00000002816	260.717	-0.0199965	0.0426471	-0.468883	0.639153	0.999698
EMLSAT00000002817	104.883	-0.0206937	0.0337445	-0.613246	0.539714	0.999698
EMLSAT00000002818	1099.18	-0.0486165	0.0479123	-1.0147	0.31025	0.999698
EMLSAT00000002819	6527.35	0.0354196	0.0390454	0.907139	0.364333	0.999698
EMLSAT00000002820	9137.66	0.0466385	0.0367116	1.2704	0.203941	0.999698
EMLSAT00000002553	56.4751	-0.00206099	0.0264992	-0.0777758	0.938006	0.999698
EMLSAT00000001977	16865.3	0.000816293	0.0337035	0.0242199	0.980677	0.999698
EMLSAT00000001976	124.194	0.00938798	0.0358603	0.261793	0.793481	0.999698
EMLSAT00000001959	1.03769	-0.000168507	0.00408544	-0.0412457	0.9671	0.999698
EMLSAT00000001958	321.874	-0.0320267	0.0450674	-0.71064	0.477307	0.999698
EMLSAT00000001950	3525.34	-0.0852721	0.0411164	-2.07392	0.0380869	0.999698
EMLSAT00000005942	0.855046	-0.000711832	0.00335332	-0.212277	0.831891	0.999698
EMLSAT00000001933	461.662	0.00552268	0.0469331	0.117671	0.906328	0.999698
EMLSAT00000001934	283.542	0.010319	0.0437581	0.235818	0.813574	0.999698
EMLSAT00000001935	795.166	0.00182284	0.0480112	0.0379669	0.969714	0.999698
EMLSAT00000001936	3565.1	-0.0599559	0.0444972	-1.34741	0.177849	0.999698
EMLSAT00000001930	767.695	0.0152649	0.0480324	0.317804	0.750634	0.999698
EMLSAT00000001931	1866.8	0.0355142	0.0452477	0.784883	0.432522	0.999698
EMLSAT00000001932	659.41	-0.00316963	0.0480108	-0.0660191	0.947363	0.999698
EMLSAT00000002880	14435.2	0.0641385	0.0369233	1.73707	0.0823739	0.999698
EMLSAT00000002879	320.73	-0.00553754	0.0447505	-0.123742	0.901519	0.999698
EMLSAT00000002881	2866.4	-0.0291318	0.0430225	-0.67713	0.498324	0.999698
EMLSAT00000001928	45.0358	-0.0126122	0.0241339	-0.522595	0.601256	0.999698
EMLSAT00000001929	678.33	-0.0499677	0.0480576	-1.03975	0.298458	0.999698
EMLSAT00000002491	8.81161	0.00103633	0.0113399	0.0913878	0.927184	0.999698
EMLSAT00000002489	8.33985	0.000138091	0.0109233	0.0126418	0.989914	0.999698
EMLSAT00000002490	893.348	0.00244159	0.0479383	0.050932	0.95938	0.999698
EMLSAT00000002478	1250.37	0.00633926	0.0468642	0.135269	0.8924	0.999698
EMLSAT00000001925	640.971	-0.105038	0.0471152	-2.22939	0.0257877	0.999698
EMLSAT00000001924	1112.53	-0.00361961	0.0475241	-0.0761638	0.939289	0.999698
EMLSAT00000001921	7804.57	0.0189505	0.0385305	0.491833	0.622838	0.999698
EMLSAT00000001922	1676	-0.0294966	0.0452444	-0.65194	0.51444	0.999698
EMLSAT00000001923	1528.2	-0.0457849	0.0462854	-0.989186	0.322572	0.999698
EMLSAT00000002852	1.65007	-0.00167294	0.00521011	-0.321094	0.748139	0.999698
EMLSAT00000001903	55.9018	-0.00317056	0.0256421	-0.123647	0.901595	0.999698
EMLSAT00000001901	1210.41	-0.0486192	0.0470427	-1.03351	0.301364	0.999698
EMLSAT00000001902	6569.86	0.0363999	0.0375761	0.968697	0.332696	0.999698
EMLSAT00000001884	0.525334	-0.000772328	0.00267073	-0.289182	0.772442	0.999698
EMLSAT00000001885	0.327368	0.00105595	0.0022635	0.466511	0.64085	0.999698
EMLSAT00000001888	66.4342	0.00646782	0.0282896	0.228629	0.819157	0.999698
EMLSAT00000001887	0.171247	0.000522436	0.0022635	0.230809	0.817463	0.999698
EMLSAT00000001883	57.0076	0.00275373	0.0261718	0.105217	0.916203	0.999698
EMLSAT00000001886	769.006	0.0223727	0.0480647	0.46547	0.641595	0.999698
EMLSAT00000001881	2754.05	-0.0391153	0.0424655	-0.921107	0.356994	0.999698
EMLSAT00000001882	92.2081	0.0168335	0.0319264	0.52726	0.598013	0.999698
EMLSAT00000013565	1.99737	0.00172941	0.00570295	0.303248	0.761701	0.999698
EMLSAT00000001879	128.902	-0.035078	0.0355192	-0.987581	0.323358	0.999698
EMLSAT00000001872	196.199	0.0163494	0.0404778	0.40391	0.686279	0.999698
EMLSAT00000001873	1606.57	-0.00356074	0.0456359	-0.078025	0.937808	0.999698
EMLSAT00000001874	258.245	0.0159373	0.0434133	0.367106	0.71354	0.999698
EMLSAT00000001880	2051.03	-0.00968839	0.0440184	-0.220099	0.825794	0.999698
EMLSAT00000001875	870.146	-0.0100513	0.0479856	-0.209465	0.834086	0.999698
EMLSAT00000001876	19944.2	-0.026951	0.0351225	-0.767342	0.442878	0.999698
EMLSAT00000001877	2222.65	-0.0376184	0.0440898	-0.853221	0.393537	0.999698
EMLSAT00000001878	2110.62	0.0143017	0.0439367	0.325506	0.744798	0.999698
EMLSAT00000006549	1368.17	0.045242	0.0468649	0.96537	0.33436	0.999698
EMLSAT00000003733	1669.07	0.0551416	0.0457383	1.20559	0.227976	0.999698
EMLSAT00000001820	23.2104	-0.00610747	0.0180166	-0.338992	0.734616	0.999698
EMLSAT00000002902	489.551	0.0056373	0.0472685	0.119261	0.905068	0.999698
EMLSAT00000002837	0.339863	0.00105595	0.0022635	0.466511	0.64085	0.999698
EMLSAT00000005649	142.272	0.0073233	0.0371575	0.197088	0.843759	0.999698
EMLSAT00000005650	2088.91	0.0417233	0.0445694	0.936143	0.349199	0.999698
EMLSAT00000001815	196.273	-0.010284	0.0379541	-0.270959	0.786423	0.999698
EMLSAT00000001816	783.304	-0.00496002	0.0480386	-0.103251	0.917764	0.999698
EMLSAT00000001817	898.044	0.0185107	0.0479053	0.386401	0.699199	0.999698
EMLSAT00000001818	1382.25	0.0441178	0.0463675	0.951482	0.34136	0.999698
EMLSAT00000001819	90.749	0.000317116	0.0320661	0.00988947	0.992109	0.999698
EMLSAT00000007516	6.20103	0.00266967	0.00952805	0.28019	0.779331	0.999698
EMLSAT00000001790	742.485	-0.0059947	0.0479561	-0.125004	0.900521	0.999698
EMLSAT00000001789	99.9525	0.000657421	0.0330626	0.0198841	0.984136	0.999698
EMLSAT00000005635	61.9056	0.0289654	0.0277771	1.04278	0.29705	0.999698
EMLSAT00000003341	3.83859	0.00238425	0.00742735	0.321009	0.748204	0.999698
EMLSAT00000003340	0.846652	0.000720891	0.00333969	0.215856	0.8291	0.999698
EMLSAT00000001718	590.616	0.0278753	0.0477005	0.584383	0.558963	0.999698
EMLSAT00000002876	807.306	0.0357545	0.0479772	0.74524	0.456127	0.999698
EMLSAT00000002877	473.172	-0.0685268	0.0469845	-1.4585	0.144704	0.999698
EMLSAT00000002874	57.2345	-0.073985	0.0259559	-2.85042	0.00436622	0.999698
EMLSAT00000002875	43.2844	-0.0151143	0.0237295	-0.636942	0.524163	0.999698
EMLSAT00000001715	38.4424	-0.0262027	0.0216635	-1.20954	0.226457	0.999698
EMLSAT00000001716	0.340344	-1.10764e-05	0.0022635	-0.00489347	0.996096	0.999698
EMLSAT00000001717	66.4478	-0.0235465	0.0283695	-0.829995	0.406542	0.999698
EMLSAT00000001708	25356	-0.0533584	0.038798	-1.37529	0.169042	0.999698
EMLSAT00000001709	30607.1	0.0464486	0.0343215	1.35334	0.175947	0.999698
EMLSAT00000001710	3157.1	0.0114091	0.0429989	0.265333	0.790753	0.999698
EMLSAT00000001711	2282.69	0.0333478	0.0434126	0.768159	0.442393	0.999698
EMLSAT00000001712	1718.57	0.0114267	0.0451705	0.252967	0.800293	0.999698
EMLSAT00000002028	2.59224	-0.00237951	0.00575289	-0.413619	0.679153	0.999698
EMLSAT00000002029	3881.39	-0.108288	0.0430783	-2.51376	0.0119453	0.999698
EMLSAT00000002901	248.901	0.0226408	0.0431157	0.525117	0.599502	0.999698
EMLSAT00000001694	293.118	0.00955022	0.0441909	0.216113	0.8289	0.999698
EMLSAT00000001692	2165.72	0.0340858	0.044175	0.771608	0.440347	0.999698
EMLSAT00000001693	1061.52	0.0581135	0.0477928	1.21595	0.224005	0.999698
EMLSAT00000001691	28.8238	-0.00305538	0.0197354	-0.154818	0.876965	0.999698
EMLSAT00000001623	12.9267	0.0170702	0.013657	1.24992	0.211327	0.999698
EMLSAT00000002458	742.555	0.000957533	0.0480492	0.0199282	0.984101	0.999698
EMLSAT00000002459	1949.52	0.0192127	0.045245	0.424637	0.671101	0.999698
EMLSAT00000002460	6227.45	-0.0548888	0.0403482	-1.36038	0.173711	0.999698
EMLSAT00000001611	2.55067	0.000550271	0.00636416	0.086464	0.931098	0.999698
EMLSAT00000002720	201.522	0.0333228	0.0411639	0.809515	0.418219	0.999698
EMLSAT00000002721	1466.23	-0.0243071	0.0461185	-0.527057	0.598154	0.999698
EMLSAT00000002722	605.202	0.011594	0.0479477	0.241804	0.808932	0.999698
EMLSAT00000002723	974.746	0.0131791	0.0476057	0.276838	0.781905	0.999698
EMLSAT00000002724	66.0967	0.000442252	0.0282024	0.0156814	0.987489	0.999698
EMLSAT00000002725	370.707	0.0181469	0.0462048	0.392749	0.694505	0.999698
EMLSAT00000002726	515.962	0.0150524	0.0475175	0.316777	0.751413	0.999698
EMLSAT00000005118	317.114	0.00601032	0.0450492	0.133417	0.893864	0.999698
EMLSAT00000001587	9.97352	-0.0126401	0.0121233	-1.04263	0.297122	0.999698
EMLSAT00000001586	470.831	0.0318475	0.0472482	0.674045	0.500282	0.999698
EMLSAT00000001585	139.178	0.0432243	0.0369918	1.16848	0.242612	0.999698
EMLSAT00000002199	3.84526	-0.000358393	0.00757447	-0.0473159	0.962261	0.999698
EMLSAT00000001577	1.20984	0.00346279	0.00398112	0.869804	0.384408	0.999698
EMLSAT00000001575	191.472	-0.0451999	0.0406165	-1.11285	0.265775	0.999698
EMLSAT00000001576	2195.74	0.023058	0.0446774	0.5161	0.605785	0.999698
EMLSAT00000005029	898.874	0.0358369	0.0478469	0.748992	0.453862	0.999698
EMLSAT00000005030	614.864	0.0518091	0.0479821	1.07976	0.28025	0.999698
EMLSAT00000001946	2556.29	0.0589014	0.0427241	1.37865	0.168003	0.999698
EMLSAT00000001947	808.058	-0.0243898	0.0480024	-0.508096	0.611386	0.999698
EMLSAT00000001948	57.7496	0.0243244	0.0266711	0.912014	0.361761	0.999698
EMLSAT00000002193	300.404	0.0150952	0.0445599	0.338762	0.734789	0.999698
EMLSAT00000002194	4734.8	0.0270164	0.0394999	0.683963	0.493999	0.999698
EMLSAT00000002195	17.0977	0.000988008	0.0157264	0.0628247	0.949906	0.999698
EMLSAT00000002196	931.482	-0.0530492	0.0478201	-1.10935	0.267279	0.999698
EMLSAT00000002197	15.0262	-0.0145507	0.0147852	-0.984138	0.325048	0.999698
EMLSAT00000001951	38996.3	-0.00302571	0.0479519	-0.0630988	0.949688	0.999698
EMLSAT00000001534	0.874619	-0.00362637	0.00340132	-1.06616	0.286349	0.999698
EMLSAT00000001535	1058.84	0.00883823	0.0476783	0.185372	0.852937	0.999698
EMLSAT00000001536	69.3055	-0.00727328	0.0288456	-0.252146	0.800929	0.999698
EMLSAT00000001531	6.77534	-0.00252187	0.0102433	-0.246197	0.80553	0.999698
EMLSAT00000001524	46.7597	-0.0297214	0.0244073	-1.21773	0.223328	0.999698
EMLSAT00000001525	47.4508	-0.00986443	0.0235647	-0.41861	0.675501	0.999698
EMLSAT00000001523	219.491	-0.0274881	0.041618	-0.660487	0.508941	0.999698
EMLSAT00000002103	26.0945	0.00825875	0.0191693	0.430831	0.666591	0.999698
EMLSAT00000002104	3239.17	-0.007863	0.0413337	-0.190232	0.849127	0.999698
EMLSAT00000002105	240.293	-0.00598987	0.0423024	-0.141596	0.887399	0.999698
EMLSAT00000001499	899.379	0.0299817	0.0479356	0.625457	0.531671	0.999698
EMLSAT00000001498	175.404	-0.0133052	0.0388414	-0.342551	0.731936	0.999698
EMLSAT00000001500	0.168616	0.000522436	0.0022635	0.230809	0.817463	0.999698
EMLSAT00000001501	159.244	0.0120744	0.0386753	0.3122	0.754888	0.999698
EMLSAT00000001502	1714.02	0.0310007	0.0452699	0.684797	0.493472	0.999698
EMLSAT00000001503	549.439	0.0273413	0.0477913	0.572097	0.567256	0.999698
EMLSAT00000001504	382.892	-0.0135022	0.0463793	-0.291125	0.770956	0.999698
EMLSAT00000001493	81.1289	0.014122	0.0306419	0.460872	0.644891	0.999698
EMLSAT00000001490	1.39412	-0.00295728	0.00427766	-0.691331	0.489358	0.999698
EMLSAT00000001491	1228.09	0.00354906	0.0472502	0.0751121	0.940126	0.999698
EMLSAT00000001492	526.318	0.0422948	0.0476745	0.887156	0.374995	0.999698
EMLSAT00000001494	637.98	-0.0605763	0.0479082	-1.26443	0.206077	0.999698
EMLSAT00000001495	1907.03	-0.0196159	0.0451676	-0.43429	0.664078	0.999698
EMLSAT00000003642	399.076	-0.0137403	0.0466074	-0.29481	0.768139	0.999698
EMLSAT00000004552	326.757	0.0184402	0.044805	0.411566	0.680657	0.999698
EMLSAT00000002736	117.953	0.0221234	0.034827	0.635237	0.525274	0.999698
EMLSAT00000003593	443.982	0.0988012	0.0465623	2.12191	0.0338451	0.999698
EMLSAT00000001485	1302.05	0.0194427	0.04676	0.415797	0.677558	0.999698
EMLSAT00000001486	3063.88	-0.0249774	0.0443315	-0.563424	0.573146	0.999698
EMLSAT00000001487	76.5882	0.0143988	0.0285721	0.503945	0.6143	0.999698
EMLSAT00000001488	24.6653	0.021732	0.018669	1.16407	0.244395	0.999698
EMLSAT00000001480	1822.99	-0.082087	0.0447769	-1.83324	0.0667664	0.999698
EMLSAT00000001481	396.73	0.0296637	0.0462694	0.641109	0.521452	0.999698
EMLSAT00000001482	1971.9	-0.0156051	0.0443196	-0.352104	0.72476	0.999698
EMLSAT00000001483	1464.46	-0.02902	0.0460672	-0.62995	0.528727	0.999698
EMLSAT00000002861	5.65587	-0.00179296	0.00924838	-0.193868	0.84628	0.999698
EMLSAT00000003456	38.9814	0.00470675	0.0228847	0.205672	0.837047	0.999698
EMLSAT00000002620	25445.2	-0.00926469	0.0334194	-0.277225	0.781607	0.999698
EMLSAT00000001978	242.823	0.0257158	0.0427314	0.601801	0.547307	0.999698
EMLSAT00000001979	5453.72	-0.0280223	0.0417553	-0.671109	0.502151	0.999698
EMLSAT00000001980	1465.44	0.0254941	0.0467378	0.545472	0.585429	0.999698
EMLSAT00000001981	1354.23	0.0624943	0.0463679	1.34779	0.177726	0.999698
EMLSAT00000001982	32.2033	0.00179936	0.0208216	0.0864182	0.931134	0.999698
EMLSAT00000002548	9565.82	0.00566325	0.0383435	0.147698	0.882581	0.999698
EMLSAT00000002549	2323.1	0.0720649	0.0434725	1.65771	0.0973753	0.999698
EMLSAT00000002550	234.603	0.0488329	0.0425425	1.14786	0.251025	0.999698
EMLSAT00000002551	11119.3	0.0533971	0.0363089	1.47063	0.14139	0.999698
EMLSAT00000001416	15046.3	0.0241095	0.0347991	0.692818	0.488424	0.999698
EMLSAT00000001413	17387	0.0311944	0.03393	0.919376	0.357899	0.999698
EMLSAT00000001414	9483.97	0.00864993	0.036455	0.237277	0.812442	0.999698
EMLSAT00000001415	17285.5	0.00892133	0.0365224	0.24427	0.807022	0.999698
EMLSAT00000002921	0.14792	-0.000544589	0.0022635	-0.240596	0.809868	0.999698
EMLSAT00000001410	2450.7	0.00370704	0.0435095	0.0852006	0.932102	0.999698
EMLSAT00000001411	47.4079	-0.0147176	0.0249009	-0.591048	0.554488	0.999698
EMLSAT00000001412	481.252	-0.0385062	0.0473059	-0.813983	0.415655	0.999698
EMLSAT00000001402	2440.91	0.0110318	0.0437617	0.252089	0.800972	0.999698
EMLSAT00000001390	687.084	0.0200936	0.0480627	0.418071	0.675896	0.999698
EMLSAT00000001397	707.749	0.0652686	0.0480427	1.35856	0.174287	0.999698
EMLSAT00000001387	3.02236	-0.000170334	0.00670833	-0.0253914	0.979743	0.999698
EMLSAT00000001388	849.615	0.0425728	0.0479468	0.887918	0.374585	0.999698
EMLSAT00000013185	0.171247	0.000522436	0.0022635	0.230809	0.817463	0.999698
EMLSAT00000001389	1.02901	-2.76648e-05	0.00390473	-0.00708495	0.994347	0.999698
EMLSAT00000001391	4.27946	0.00323024	0.00777139	0.415658	0.67766	0.999698
EMLSAT00000001392	415.548	-0.0238488	0.0467481	-0.510155	0.609943	0.999698
EMLSAT00000001393	27.1181	-0.00886919	0.0193595	-0.458131	0.646858	0.999698
EMLSAT00000001394	5.49194	-0.00253574	0.00905155	-0.280145	0.779367	0.999698
EMLSAT00000001395	468.286	-0.00418622	0.0469281	-0.089205	0.928919	0.999698
EMLSAT00000001396	321.68	-0.0475888	0.044734	-1.06382	0.287411	0.999698
EMLSAT00000001399	1643.03	-0.0227301	0.0458708	-0.495525	0.62023	0.999698
EMLSAT00000001400	954.009	-0.023963	0.0479226	-0.500036	0.61705	0.999698
EMLSAT00000001401	194.988	-0.0390082	0.0408652	-0.954558	0.339801	0.999698
EMLSAT00000001381	110.815	-0.00175469	0.0342944	-0.0511653	0.959194	0.999698
EMLSAT00000001382	1657.09	0.00424704	0.045277	0.0938012	0.925267	0.999698
EMLSAT00000001384	63.7235	-0.00699176	0.0278	-0.251502	0.801426	0.999698
EMLSAT00000001383	1074.88	-0.0570521	0.0474843	-1.20149	0.22956	0.999698
EMLSAT00000002097	5825.16	0.0593677	0.0387241	1.5331	0.125252	0.999698
EMLSAT00000002098	6.48349	-0.00258729	0.00931164	-0.277855	0.781124	0.999698
EMLSAT00000002873	12.309	-0.0143115	0.0134083	-1.06736	0.285809	0.999698
EMLSAT00000003384	78.5429	0.0149721	0.0299942	0.499166	0.617662	0.999698
EMLSAT00000002016	71.8634	-0.038174	0.0285351	-1.33779	0.180964	0.999698
EMLSAT00000001342	524	-0.0349842	0.0475575	-0.735619	0.461963	0.999698
EMLSAT00000001314	0.685469	0.00120355	0.00279002	0.431376	0.666195	0.999698
EMLSAT00000001315	477.903	-0.00389361	0.0473844	-0.0821707	0.934511	0.999698
EMLSAT00000002310	2600.8	-0.0202125	0.0434142	-0.465574	0.64152	0.999698
EMLSAT00000002385	2.19485	0.000749339	0.00567964	0.131934	0.895036	0.999698
EMLSAT00000001497	1786.32	-0.0071317	0.0448429	-0.159038	0.873639	0.999698
EMLSAT00000001496	32.1665	-0.0166667	0.020885	-0.798022	0.424858	0.999698
EMLSAT00000001306	402.775	-0.000921062	0.0466616	-0.0197392	0.984251	0.999698
EMLSAT00000001307	94.9559	-0.00682823	0.0324064	-0.210706	0.833116	0.999698
EMLSAT00000001615	3315.81	0.02778	0.0416806	0.666498	0.505093	0.999698
EMLSAT00000001612	1981.65	0.0352894	0.0446523	0.790315	0.429344	0.999698
EMLSAT00000001613	1306.9	-0.0248215	0.0466436	-0.532151	0.594622	0.999698
EMLSAT00000001614	3588.21	0.00513803	0.0407875	0.125971	0.899755	0.999698
EMLSAT00000001301	1.33062	0.00156882	0.00456929	0.343341	0.731342	0.999698
EMLSAT00000001298	1370.74	-0.0322279	0.0473409	-0.680761	0.496023	0.999698
EMLSAT00000001288	475.658	-0.0015889	0.0472377	-0.0336363	0.973167	0.999698
EMLSAT00000001289	3631.41	0.02604	0.0414825	0.627735	0.530178	0.999698
EMLSAT00000001290	330.433	-0.0158498	0.0454142	-0.349005	0.727086	0.999698
EMLSAT00000001291	2178.26	0.0173118	0.043981	0.39362	0.693861	0.999698
EMLSAT00000001292	790.319	-0.0395868	0.0480451	-0.823951	0.409968	0.999698
EMLSAT00000001293	965.574	-0.0300668	0.0478017	-0.62899	0.529356	0.999698
EMLSAT00000001294	6440	0.0123929	0.0386883	0.320326	0.748721	0.999698
EMLSAT00000001295	458.66	0.0130255	0.0468425	0.27807	0.780959	0.999698
EMLSAT00000001296	1650.65	0.0171022	0.0456133	0.37494	0.707705	0.999698
EMLSAT00000001297	369.164	-0.0498036	0.0458415	-1.08643	0.277289	0.999698
EMLSAT00000001299	1236.56	-0.0190405	0.046797	-0.406874	0.684101	0.999698
EMLSAT00000001300	416.458	-0.017134	0.0467732	-0.36632	0.714126	0.999698
EMLSAT00000001791	248.758	-0.0105335	0.0426556	-0.246944	0.804952	0.999698
EMLSAT00000001282	34.3066	0.00738198	0.0210745	0.350281	0.726128	0.999698
EMLSAT00000001283	60.3204	-0.0175856	0.0274701	-0.640173	0.52206	0.999698
EMLSAT00000002795	40.7936	0.000482439	0.0230847	0.0208986	0.983327	0.999698
EMLSAT00000002492	1.15751	0.000585628	0.00408014	0.143531	0.885871	0.999698
EMLSAT00000002832	668.44	-0.0245616	0.0480454	-0.511217	0.609199	0.999698
EMLSAT00000002833	599.991	0.0763473	0.0479644	1.59175	0.111441	0.999698
EMLSAT00000002834	267.174	0.00909623	0.043756	0.207885	0.835319	0.999698
EMLSAT00000002494	0.327368	0.00105595	0.0022635	0.466511	0.64085	0.999698
EMLSAT00000002495	32.3291	-0.00406256	0.0208826	-0.194543	0.845751	0.999698
EMLSAT00000002496	0.686517	-0.00143798	0.00301327	-0.477217	0.633208	0.999698
EMLSAT00000002497	8.52559	0.00070787	0.0109029	0.0649251	0.948234	0.999698
EMLSAT00000001265	158.747	-0.018009	0.0353477	-0.509481	0.610415	0.999698
EMLSAT00000001266	732.785	0.0211603	0.0477752	0.442914	0.657828	0.999698
EMLSAT00000001264	4378.12	0.0303985	0.0397506	0.76473	0.444433	0.999698
EMLSAT00000001259	43.6617	-0.000891656	0.024001	-0.0371507	0.970365	0.999698
EMLSAT00000001260	16659.9	-0.0450809	0.0381897	-1.18045	0.237823	0.999698
EMLSAT00000001261	1793.99	-0.0511877	0.0459132	-1.11488	0.264902	0.999698
EMLSAT00000001262	691.452	0.00904798	0.0480437	0.188328	0.850619	0.999698
EMLSAT00000001263	52.9225	0.00725886	0.0257716	0.281661	0.778203	0.999698
EMLSAT00000001258	14.6245	-0.00207604	0.0146329	-0.141875	0.887179	0.999698
EMLSAT00000002289	0.646535	0.00144242	0.0029458	0.489652	0.62438	0.999698
EMLSAT00000002693	4.97399	-0.00871958	0.00838045	-1.04047	0.298123	0.999698
EMLSAT00000001255	1686.09	0.0216921	0.0453179	0.478666	0.632177	0.999698
EMLSAT00000001256	1183.08	-0.0322866	0.0473174	-0.682341	0.495023	0.999698
EMLSAT00000001254	951.044	0.0046273	0.0476962	0.0970161	0.922714	0.999698
EMLSAT00000004495	160.823	0.0387624	0.0387423	1.00052	0.317059	0.999698
EMLSAT00000004498	13224.4	-0.0143128	0.0344722	-0.415199	0.677996	0.999698
EMLSAT00000004496	68.8391	0.0102412	0.0285059	0.359267	0.719395	0.999698
EMLSAT00000004497	164.47	-0.00434413	0.03784	-0.114803	0.908602	0.999698
EMLSAT00000004499	148.653	0.0026042	0.0377863	0.0689191	0.945054	0.999698
EMLSAT00000004500	41.4046	0.0180605	0.0231465	0.780271	0.435231	0.999698
EMLSAT00000001238	343.383	-0.0500871	0.0455511	-1.09958	0.271515	0.999698
EMLSAT00000001236	1.70013	0.000658199	0.00471756	0.139521	0.889038	0.999698
EMLSAT00000001237	404.922	0.0714413	0.0466425	1.53168	0.125602	0.999698
EMLSAT00000002455	488.286	-0.0431127	0.0470584	-0.916154	0.359586	0.999698
EMLSAT00000002456	262.921	0.0246987	0.0425681	0.580217	0.561768	0.999698
EMLSAT00000002457	31.0378	0.0155992	0.0206045	0.757077	0.449004	0.999698
EMLSAT00000002793	1.34221	-0.00179294	0.00454679	-0.394331	0.693337	0.999698
EMLSAT00000002794	243.622	-0.0212406	0.0420152	-0.505546	0.613175	0.999698
EMLSAT00000002617	780.218	-0.0916721	0.0480528	-1.90774	0.0564253	0.999698
EMLSAT00000002613	56.6873	-0.0123509	0.0261646	-0.472047	0.636893	0.999698
EMLSAT00000002614	445.13	-0.0129098	0.0470823	-0.274196	0.783934	0.999698
EMLSAT00000002615	105.895	-0.0204658	0.033336	-0.613926	0.539264	0.999698
EMLSAT00000002616	903.227	0.027164	0.047823	0.568012	0.570027	0.999698
EMLSAT00000003160	73.6778	-0.0213669	0.0279867	-0.763467	0.445185	0.999698
EMLSAT00000003161	863.635	-0.0219493	0.0478856	-0.45837	0.646687	0.999698
EMLSAT00000001181	316.047	-0.0239402	0.0446822	-0.535788	0.592105	0.999698
EMLSAT00000003498	171.845	-0.00448833	0.0389089	-0.115355	0.908164	0.999698
EMLSAT00000001157	468.011	-0.0187693	0.047265	-0.397107	0.691288	0.999698
EMLSAT00000001155	2183.15	-0.0040572	0.0446421	-0.0908828	0.927586	0.999698
EMLSAT00000001156	430.831	0.0333853	0.0467233	0.714532	0.474898	0.999698
EMLSAT00000003564	2227.34	0.0531662	0.044969	1.18228	0.237093	0.999698
EMLSAT00000001834	9.74487	0.004952	0.0117291	0.422199	0.67288	0.999698
EMLSAT00000001835	1240.78	0.034405	0.0467663	0.73568	0.461925	0.999698
EMLSAT00000001836	61.0279	-0.0379852	0.0276514	-1.37372	0.169529	0.999698
EMLSAT00000001837	135.682	-0.0177178	0.0353568	-0.501113	0.616291	0.999698
EMLSAT00000001838	442.331	-0.0185258	0.0466879	-0.3968	0.691515	0.999698
EMLSAT00000001839	8.27791	-0.00298457	0.0110052	-0.271197	0.786239	0.999698
EMLSAT00000001527	760.876	0.0289351	0.0480631	0.602025	0.547158	0.999698
EMLSAT00000001528	908.961	0.0108471	0.0477617	0.227108	0.82034	0.999698
EMLSAT00000001529	148.908	-0.017816	0.0363137	-0.490614	0.623699	0.999698
EMLSAT00000001537	254.26	0.0104351	0.0432791	0.241111	0.809469	0.999698
EMLSAT00000002796	29.2596	-0.00646817	0.0197257	-0.327905	0.742984	0.999698
EMLSAT00000002797	5988.26	0.0129362	0.0398344	0.324751	0.74537	0.999698
EMLSAT00000001118	2724.2	0.063783	0.0424948	1.50096	0.133365	0.999698
EMLSAT00000002502	496.393	0.0785595	0.0473217	1.66011	0.0968913	0.999698
EMLSAT00000002503	1.17283	-0.00259777	0.00432738	-0.60031	0.5483	0.999698
EMLSAT00000002504	1302.3	0.0237938	0.0468951	0.507383	0.611886	0.999698
EMLSAT00000002505	110.474	-0.00651695	0.0343982	-0.189456	0.849735	0.999698
EMLSAT00000002506	185.447	-0.0321215	0.0392388	-0.818614	0.413007	0.999698
EMLSAT00000002507	9.1897	-0.00300869	0.0115407	-0.260704	0.794321	0.999698
EMLSAT00000002508	49.369	0.00653705	0.0246795	0.264877	0.791104	0.999698
EMLSAT00000001538	0.467568	-0.00168702	0.00236845	-0.712291	0.476285	0.999698
EMLSAT00000001302	371.523	-0.0512861	0.0458613	-1.11829	0.263445	0.999698
EMLSAT00000002045	1.37137	-0.00170697	0.0043882	-0.388991	0.697283	0.999698
EMLSAT00000001102	68.5546	0.00028549	0.0284547	0.0100331	0.991995	0.999698
EMLSAT00000001904	422.583	-0.00688034	0.0468249	-0.146938	0.883181	0.999698
EMLSAT00000001905	39.4279	0.0161547	0.0220559	0.732441	0.463899	0.999698
EMLSAT00000001101	442.226	-0.0145597	0.0470416	-0.309508	0.756935	0.999698
EMLSAT00000003015	0.840206	0.000614659	0.00350416	0.175408	0.860759	0.999698
EMLSAT00000003016	65.5513	0.015515	0.0282658	0.548897	0.583076	0.999698
EMLSAT00000001100	40.3597	-0.00105141	0.0226609	-0.0463977	0.962993	0.999698
EMLSAT00000001532	541.383	-0.121259	0.0473861	-2.55895	0.010499	0.999698
EMLSAT00000001099	439.057	0.019133	0.0470737	0.406448	0.684413	0.999698
EMLSAT00000002552	16.6664	-0.0193321	0.0146719	-1.31763	0.187628	0.999698
EMLSAT00000001616	1674.06	-0.0320703	0.045585	-0.703528	0.481727	0.999698
EMLSAT00000001617	0.662622	-0.00134221	0.00296888	-0.452092	0.651203	0.999698
EMLSAT00000001064	0.342494	0.00105595	0.0022635	0.466511	0.64085	0.999698
EMLSAT00000001065	0.660278	-2.29126e-05	0.00316988	-0.00722821	0.994233	0.999698
EMLSAT00000001066	13.3431	-0.00956974	0.0139684	-0.685099	0.493282	0.999698
EMLSAT00000001063	3.4473	-0.0136533	0.00692823	-1.97068	0.0487603	0.999698
EMLSAT00000001060	1.16737	0.000595798	0.00400914	0.14861	0.881862	0.999698
EMLSAT00000001057	999.937	-0.0742215	0.0475431	-1.56114	0.118491	0.999698
EMLSAT00000001058	144.726	0.0137397	0.0369176	0.372171	0.709766	0.999698
EMLSAT00000001059	1061.15	0.0212706	0.0477438	0.445515	0.655948	0.999698
EMLSAT00000001041	1.76355	-0.00221391	0.00532019	-0.416134	0.677312	0.999698
EMLSAT00000001042	374.488	0.0273028	0.0462001	0.590969	0.554541	0.999698
EMLSAT00000001043	149.867	0.0248234	0.037707	0.658324	0.51033	0.999698
EMLSAT00000001044	746.163	-0.00947224	0.048064	-0.197076	0.843768	0.999698
EMLSAT00000001045	1219.9	0.000310446	0.0469811	0.00660788	0.994728	0.999698
EMLSAT00000001046	404.681	0.0472322	0.0457263	1.03293	0.301635	0.999698
EMLSAT00000001047	1923.16	-0.0013424	0.0456598	-0.0294001	0.976545	0.999698
EMLSAT00000001048	51835.3	0.038363	0.0344004	1.11519	0.264769	0.999698
EMLSAT00000001049	520.161	-0.00866782	0.0474618	-0.182627	0.855091	0.999698
EMLSAT00000001050	1591.66	-0.0123468	0.0457164	-0.270073	0.787104	0.999698
EMLSAT00000001051	703.664	0.0254652	0.0480261	0.530236	0.595949	0.999698
EMLSAT00000001052	1139.8	0.0227006	0.0471841	0.481108	0.63044	0.999698
EMLSAT00000003098	527.924	-0.0235896	0.047674	-0.494812	0.620733	0.999698
EMLSAT00000000959	33644.1	0.0198598	0.0350996	0.565813	0.571521	0.999698
EMLSAT00000000938	315.66	-0.0101084	0.0448582	-0.225342	0.821713	0.999698
EMLSAT00000000934	1725.42	0.0112092	0.0468834	0.239087	0.811038	0.999698
EMLSAT00000000935	9132.6	0.0156677	0.0358889	0.436561	0.66243	0.999698
EMLSAT00000000936	5087.34	0.039094	0.0390942	0.999995	0.317313	0.999698
EMLSAT00000000937	1199.33	-0.0817454	0.0473784	-1.72537	0.0844602	0.999698
EMLSAT00000000939	8.16831	-0.00257932	0.0104372	-0.247129	0.804809	0.999698
EMLSAT00000001945	1680.34	0.0125867	0.0458735	0.274378	0.783794	0.999698
EMLSAT00000004492	53.3384	0.0186148	0.0252599	0.736932	0.461164	0.999698
EMLSAT00000004489	59.1875	-0.0180809	0.0270368	-0.668752	0.503654	0.999698
EMLSAT00000004490	281.925	0.021221	0.0442213	0.479882	0.631311	0.999698
EMLSAT00000004491	48.4819	0.00441104	0.0241234	0.182853	0.854913	0.999698
EMLSAT00000002748	19.81	-0.00198189	0.016079	-0.123259	0.901902	0.999698
EMLSAT00000002749	752.704	0.0566937	0.0480641	1.17954	0.238182	0.999698
EMLSAT00000002750	35.1919	-0.00663185	0.0217031	-0.305572	0.75993	0.999698
EMLSAT00000002751	291.712	0.0895312	0.044342	2.0191	0.0434764	0.999698
EMLSAT00000002745	803.841	0.0253648	0.0480542	0.527838	0.597612	0.999698
EMLSAT00000002746	51.4559	0.0010011	0.0248342	0.0403112	0.967845	0.999698
EMLSAT00000002747	1363.04	0.00722811	0.0466116	0.155071	0.876765	0.999698
EMLSAT00000002430	78.3485	0.00219607	0.0300183	0.0731578	0.941681	0.999698
EMLSAT00000002431	1072.71	0.049078	0.0477623	1.02755	0.304162	0.999698
EMLSAT00000002432	170.848	-0.00441917	0.0389949	-0.113327	0.909771	0.999698
EMLSAT00000002433	125.992	0.0327057	0.0359148	0.910648	0.362481	0.999698
EMLSAT00000002434	200.17	-0.0113271	0.0409879	-0.276353	0.782277	0.999698
EMLSAT00000002340	0.807912	-0.0019963	0.00329321	-0.606188	0.54439	0.999698
EMLSAT00000000923	2143.02	-0.0249715	0.0439478	-0.568209	0.569893	0.999698
EMLSAT00000000924	883.374	0.0235695	0.0479384	0.491662	0.622958	0.999698
EMLSAT00000000907	507.677	0.0549427	0.0473319	1.1608	0.245724	0.999698
EMLSAT00000000908	3303.52	0.0277626	0.0413986	0.670618	0.502464	0.999698
EMLSAT00000000909	5853.09	-0.00701226	0.037809	-0.185466	0.852864	0.999698
EMLSAT00000000905	1596.38	-0.0243542	0.0455482	-0.53469	0.592864	0.999698
EMLSAT00000001624	317.21	-0.0340129	0.0438675	-0.775355	0.43813	0.999698
EMLSAT00000003500	2.36056	0.00503861	0.0061487	0.819459	0.412524	0.999698
EMLSAT00000000893	1509.5	0.0148375	0.0466324	0.318181	0.750347	0.999698
EMLSAT00000000894	3845.4	-0.00394781	0.0418557	-0.0943196	0.924855	0.999698
EMLSAT00000001578	9068.62	0.0392302	0.0371301	1.05656	0.290711	0.999698
EMLSAT00000001579	304.428	-0.0449043	0.0448049	-1.00222	0.316238	0.999698
EMLSAT00000001580	4356.58	-0.00334449	0.0400843	-0.0834364	0.933505	0.999698
EMLSAT00000001581	522.14	0.00329244	0.0476142	0.0691482	0.944872	0.999698
EMLSAT00000001582	887.534	-0.116195	0.0478551	-2.42805	0.0151803	0.999698
EMLSAT00000001583	14.3058	0.0120606	0.014543	0.829311	0.406928	0.999698
EMLSAT00000001584	0.337233	0.00105595	0.0022635	0.466511	0.64085	0.999698
EMLSAT00000000873	1453.96	-0.00720933	0.0471425	-0.152926	0.878456	0.999698
EMLSAT00000000874	0.682222	-0.000165892	0.00275644	-0.0601835	0.952009	0.999698
EMLSAT00000000875	0.517901	-0.00186416	0.00246698	-0.755646	0.449861	0.999698
EMLSAT00000000876	0.80432	0.000802507	0.00320252	0.250586	0.802134	0.999698
EMLSAT00000000878	0.599881	-0.00106533	0.00265223	-0.401674	0.687924	0.999698
EMLSAT00000000879	578.479	-0.0232499	0.0329194	-0.706269	0.480021	0.999698
EMLSAT00000000881	16.4194	-0.00207083	0.0152713	-0.135602	0.892136	0.999698
EMLSAT00000000880	6203.18	0.0265098	0.037461	0.707663	0.479154	0.999698
EMLSAT00000001720	236.434	-0.0391722	0.0425242	-0.921176	0.356959	0.999698
EMLSAT00000001721	0.327848	-1.10764e-05	0.0022635	-0.00489347	0.996096	0.999698
EMLSAT00000001722	2844.57	0.00385459	0.0428743	0.0899044	0.928363	0.999698
EMLSAT00000001723	23020.1	-0.0319781	0.0479617	-0.666743	0.504936	0.999698
EMLSAT00000001724	392.856	-0.00329697	0.0456213	-0.0722682	0.942388	0.999698
EMLSAT00000001725	1362.51	0.0431504	0.0463826	0.930315	0.352208	0.999698
EMLSAT00000001728	21.8547	-0.0102681	0.016881	-0.608261	0.543015	0.999698
EMLSAT00000001726	575.443	0.00922535	0.047689	0.193448	0.846608	0.999698
EMLSAT00000001727	3016.91	-0.0145416	0.041801	-0.347877	0.727932	0.999698
EMLSAT00000001719	446.637	-0.0177032	0.0470281	-0.376439	0.706591	0.999698
EMLSAT00000000859	85.2613	0.0233786	0.0309384	0.755651	0.449858	0.999698
EMLSAT00000000860	91.1387	-0.0110662	0.031531	-0.350962	0.725617	0.999698
EMLSAT00000000861	2831.6	-0.0165674	0.0437958	-0.378288	0.705216	0.999698
EMLSAT00000000862	9.27748	-0.0128141	0.0113438	-1.12962	0.258637	0.999698
EMLSAT00000002464	2968.91	0.0409837	0.0417661	0.981267	0.326461	0.999698
EMLSAT00000002463	163.678	0.0162375	0.0386266	0.42037	0.674215	0.999698
EMLSAT00000000857	232.745	-0.00144214	0.0423311	-0.034068	0.972823	0.999698
EMLSAT00000004462	4.72295	-0.00498537	0.00797637	-0.625018	0.53196	0.999698
EMLSAT00000007127	159.417	0.0400988	0.0369468	1.08531	0.277784	0.999698
EMLSAT00000000839	501.108	0.0137572	0.0461986	0.297784	0.765868	0.999698
EMLSAT00000000837	0.18499	-0.000544589	0.0022635	-0.240596	0.809868	0.999698
EMLSAT00000000824	4.98171	0.0114855	0.00839421	1.36826	0.17123	0.999698
EMLSAT00000000825	38.0412	-0.0157302	0.0225328	-0.698103	0.485113	0.999698
EMLSAT00000000795	1128.39	0.00547464	0.0471447	0.116124	0.907554	0.999698
EMLSAT00000002512	106738	-0.0187682	0.0327366	-0.57331	0.566435	0.999698
EMLSAT00000002513	984.871	-0.0287907	0.0476054	-0.604778	0.545326	0.999698
EMLSAT00000004459	7.754	-0.0038305	0.0103484	-0.370154	0.711267	0.999698
EMLSAT00000000792	184.227	-0.00330647	0.0400281	-0.0826038	0.934167	0.999698
EMLSAT00000013159	2.62297	-0.000992542	0.00597716	-0.166056	0.868113	0.999698
EMLSAT00000013281	1.05593	-0.00151462	0.0037152	-0.407681	0.683508	0.999698
EMLSAT00000013538	4.87619	-0.00706287	0.00861769	-0.819578	0.412457	0.999698
EMLSAT00000000791	2.94454	0.00318684	0.00648735	0.491239	0.623257	0.999698
EMLSAT00000000782	1.47825	-0.000697702	0.00471444	-0.147993	0.882349	0.999698
EMLSAT00000001540	5589.99	-0.0353679	0.0382577	-0.924466	0.355244	0.999698
EMLSAT00000001543	1211.29	-0.0142536	0.0469813	-0.30339	0.761593	0.999698
EMLSAT00000001544	1538.4	-0.0276633	0.0468024	-0.591065	0.554477	0.999698
EMLSAT00000001541	1.01437	-0.0017975	0.00402875	-0.446168	0.655476	0.999698
EMLSAT00000001542	1.08503	-0.000422487	0.00369537	-0.114329	0.908977	0.999698
EMLSAT00000000778	4022.87	-0.00988784	0.0410389	-0.240938	0.809603	0.999698
EMLSAT00000000779	372.961	0.0207369	0.0461901	0.448947	0.65347	0.999698
EMLSAT00000000776	1.14902	-0.00253754	0.0043152	-0.588048	0.5565	0.999698
EMLSAT00000000777	0.316536	-1.10764e-05	0.0022635	-0.00489347	0.996096	0.999698
EMLSAT00000001609	20170.4	-0.0125016	0.033766	-0.370241	0.711203	0.999698
EMLSAT00000001610	22087.5	0.00866819	0.0346596	0.250095	0.802514	0.999698
EMLSAT00000001608	15.7638	-0.00558087	0.0151634	-0.368048	0.712837	0.999698
EMLSAT00000001478	135.738	-0.0285465	0.0362923	-0.786572	0.431532	0.999698
EMLSAT00000001474	614.024	-0.00272226	0.0479844	-0.0567322	0.954759	0.999698
EMLSAT00000001475	2093.72	0.0239998	0.0440686	0.544601	0.586028	0.999698
EMLSAT00000001476	1459.54	-0.00336721	0.0465517	-0.0723328	0.942337	0.999698
EMLSAT00000001477	186.293	-0.0135738	0.0403041	-0.336785	0.736279	0.999698
EMLSAT00000001618	144947	-0.0385496	0.0349693	-1.10238	0.270294	0.999698
EMLSAT00000001619	292354	-0.0175725	0.0324679	-0.541228	0.588351	0.999698
EMLSAT00000000728	0.874138	-0.00220888	0.00340653	-0.648424	0.516711	0.999698
EMLSAT00000000727	1.37199	-5.17665e-05	0.00465891	-0.0111113	0.991135	0.999698
EMLSAT00000000718	831.77	0.0135231	0.0480235	0.281594	0.778255	0.999698
EMLSAT00000000717	376.056	-0.0372904	0.0462377	-0.806492	0.419959	0.999698
EMLSAT00000002231	0.171728	-0.000544589	0.0022635	-0.240596	0.809868	0.999698
EMLSAT00000001385	1510.03	0.00264178	0.0458326	0.0576398	0.954036	0.999698
EMLSAT00000000653	18.111	0.00432363	0.0161869	0.267106	0.789387	0.999698
EMLSAT00000000575	289.079	0.0300261	0.0434577	0.690925	0.489613	0.999698
EMLSAT00000000576	90.5673	-0.00593651	0.0301266	-0.197052	0.843787	0.999698
EMLSAT00000001120	732.7	0.0120766	0.0480632	0.251264	0.80161	0.999698
EMLSAT00000000569	989.75	0.0380339	0.0476107	0.798851	0.424377	0.999698
EMLSAT00000000561	49.1515	0.00964071	0.0247362	0.389741	0.696728	0.999698
EMLSAT00000000558	5.46746	0.000268659	0.00892063	0.0301166	0.975974	0.999698
EMLSAT00000000559	1036.39	0.0622518	0.047558	1.30897	0.190546	0.999698
EMLSAT00000000560	374.194	-0.0278396	0.045721	-0.608901	0.54259	0.999698
EMLSAT00000002366	2.8119	0.00233047	0.00663266	0.351363	0.725316	0.999698
EMLSAT00000001404	0.645152	-7.55273e-05	0.00294341	-0.0256598	0.979529	0.999698
EMLSAT00000000535	53834.9	0.013283	0.0354268	0.374942	0.707704	0.999698
EMLSAT00000000531	4.01328	0.00310727	0.00785879	0.395388	0.692557	0.999698
EMLSAT00000000530	13.6561	-0.00295872	0.0137468	-0.215229	0.829589	0.999698
EMLSAT00000000529	2.87337	-0.000769709	0.00643132	-0.119681	0.904736	0.999698
EMLSAT00000000501	249.905	-0.0320372	0.0421805	-0.759527	0.447537	0.999698
EMLSAT00000000502	2312.39	0.000654685	0.0451864	0.0144885	0.98844	0.999698
EMLSAT00000000503	0.156121	0.000522436	0.0022635	0.230809	0.817463	0.999698
EMLSAT00000000505	115.802	-0.053354	0.0335004	-1.59264	0.111241	0.999698
EMLSAT00000002480	1376.6	0.0234926	0.0463838	0.506483	0.612517	0.999698
EMLSAT00000002481	1460.67	-0.00357266	0.0461886	-0.0773494	0.938346	0.999698
EMLSAT00000002482	458.235	0.0304838	0.0471402	0.646663	0.51785	0.999698
EMLSAT00000002483	1879.61	0.0229684	0.0449044	0.511495	0.609005	0.999698
EMLSAT00000000687	206.798	-0.0241276	0.039573	-0.609698	0.542062	0.999698
EMLSAT00000000686	261.915	-0.0106914	0.043616	-0.245127	0.806358	0.999698
EMLSAT00000000495	6712.19	-0.00925763	0.0386539	-0.2395	0.810718	0.999698
EMLSAT00000000481	6.22712	-0.0107664	0.00973676	-1.10575	0.268835	0.999698
EMLSAT00000000483	1144.48	0.0259644	0.0473062	0.548859	0.583102	0.999698
EMLSAT00000001869	3757.82	-0.0143961	0.0404021	-0.356322	0.721599	0.999698
EMLSAT00000001868	11.9735	0.0240209	0.0128466	1.86982	0.0615086	0.999698
EMLSAT00000001870	27.177	-0.0124833	0.0190513	-0.655246	0.51231	0.999698
EMLSAT00000001871	7.0457	-0.00715784	0.0103598	-0.690923	0.489614	0.999698
EMLSAT00000001867	30.8967	0.0124038	0.0196333	0.631776	0.527534	0.999698
EMLSAT00000001419	68.7945	-0.0493578	0.0286433	-1.72319	0.0848544	0.999698
EMLSAT00000001418	143.744	-0.0124976	0.0374968	-0.333299	0.738909	0.999698
EMLSAT00000000480	726.46	-0.0243949	0.0480652	-0.507538	0.611777	0.999698
EMLSAT00000000444	105.104	-0.00694482	0.0335854	-0.206781	0.836181	0.999698
EMLSAT00000002556	3945.14	-0.00437964	0.0478493	-0.0915298	0.927072	0.999698
EMLSAT00000002557	11622.2	0.0221952	0.0357108	0.621525	0.534254	0.999698
EMLSAT00000002562	17.1716	-0.0299975	0.0156203	-1.92042	0.0548049	0.999698
EMLSAT00000002558	142.883	0.0103728	0.0372041	0.278809	0.780392	0.999698
EMLSAT00000002559	224.587	0.0440616	0.0422209	1.0436	0.296673	0.999698
EMLSAT00000002560	15.9231	-0.0123963	0.0151807	-0.816583	0.414167	0.999698
EMLSAT00000002561	1530.58	0.00967013	0.0459138	0.210615	0.833188	0.999698
EMLSAT00000000420	3001.84	0.0424849	0.0418409	1.01539	0.309919	0.999698
EMLSAT00000000421	543.23	-0.00882591	0.0472612	-0.186748	0.851859	0.999698
EMLSAT00000000423	9.13239	-0.00224623	0.0116683	-0.192508	0.847345	0.999698
EMLSAT00000000422	34.0218	0.00704785	0.0208167	0.338567	0.734936	0.999698
EMLSAT00000002546	809.205	0.00202724	0.0479874	0.0422452	0.966303	0.999698
EMLSAT00000002547	2.04309	-0.0033068	0.00556953	-0.593731	0.552692	0.999698
EMLSAT00000000398	88.6354	-0.0437489	0.0315432	-1.38695	0.165457	0.999698
EMLSAT00000000399	1231.91	0.0148318	0.0471036	0.314876	0.752856	0.999698
EMLSAT00000000400	294.33	-0.0131124	0.0446191	-0.293874	0.768854	0.999698
EMLSAT00000000401	284.309	-0.00734723	0.0434351	-0.169154	0.865675	0.999698
EMLSAT00000000402	1347.96	0.0135205	0.0465867	0.290223	0.771646	0.999698
EMLSAT00000000403	840.543	-0.0416171	0.0479925	-0.867159	0.385855	0.999698
EMLSAT00000000404	14057.2	-0.00641739	0.0398003	-0.16124	0.871905	0.999698
EMLSAT00000000405	2695.44	0.0283531	0.0424768	0.667497	0.504455	0.999698
EMLSAT00000000394	548.759	-0.0128917	0.047712	-0.270198	0.787008	0.999698
EMLSAT00000000395	526.755	-0.0323179	0.0471215	-0.685843	0.492812	0.999698
EMLSAT00000000396	16.0368	0.000683573	0.0150398	0.0454509	0.963748	0.999698
EMLSAT00000000406	942.276	0.0012805	0.0479396	0.0267107	0.97869	0.999698
EMLSAT00000000397	12.6645	-0.00163701	0.0135086	-0.121183	0.903546	0.999698
EMLSAT00000000386	432.614	0.068193	0.0467255	1.45944	0.144444	0.999698
EMLSAT00000002086	3.36819	0.00135707	0.00716312	0.189452	0.849739	0.999698
EMLSAT00000002088	0.51111	0.00183956	0.0024573	0.74861	0.454092	0.999698
EMLSAT00000002087	766.303	0.0269195	0.0480649	0.560067	0.575434	0.999698
EMLSAT00000000369	460.736	-0.0174106	0.0469621	-0.370738	0.710833	0.999698
EMLSAT00000000368	1559.12	0.0128562	0.0460782	0.279008	0.780239	0.999698
EMLSAT00000002236	3599.48	-0.0120046	0.0409904	-0.292864	0.769626	0.999698
EMLSAT00000002233	1456.68	-0.020934	0.0461897	-0.453217	0.650392	0.999698
EMLSAT00000002237	42903.7	-0.0432208	0.0340619	-1.26889	0.204481	0.999698
EMLSAT00000002238	2160.4	-0.00302705	0.0439836	-0.0688223	0.945131	0.999698
EMLSAT00000002239	801.324	0.0708105	0.0480301	1.4743	0.140402	0.999698
EMLSAT00000002240	65.5044	0.00985157	0.027967	0.352256	0.724646	0.999698
EMLSAT00000002234	222.779	0.0221894	0.0420523	0.527662	0.597734	0.999698
EMLSAT00000002235	20.4276	-0.0151039	0.0147994	-1.02057	0.307456	0.999698
EMLSAT00000000367	80348.7	0.0328392	0.0346797	0.94693	0.343675	0.999698
EMLSAT00000000360	233.635	0.0305441	0.0416387	0.733551	0.463223	0.999698
EMLSAT00000000361	2890.65	0.00168835	0.0426534	0.039583	0.968426	0.999698
EMLSAT00000000362	186.969	0.01448	0.0371312	0.389968	0.69656	0.999698
EMLSAT00000000363	10.1909	-0.00425829	0.0119893	-0.355173	0.72246	0.999698
EMLSAT00000000364	1556.13	0.0340424	0.0461643	0.737417	0.460869	0.999698
EMLSAT00000000365	4575.85	-0.0470194	0.0398828	-1.17894	0.238422	0.999698
EMLSAT00000000357	175.686	-0.00514975	0.0396744	-0.1298	0.896724	0.999698
EMLSAT00000000358	168.617	0.0233695	0.038926	0.600357	0.548269	0.999698
EMLSAT00000000359	77.5717	-0.0295207	0.0297303	-0.992951	0.320734	0.999698
EMLSAT00000000355	0.689148	-0.00146031	0.00304282	-0.47992	0.631284	0.999698
EMLSAT00000002100	244.978	-0.0324585	0.0429891	-0.755042	0.450224	0.999698
EMLSAT00000002101	2.28365	0.00636674	0.00593055	1.07355	0.283024	0.999698
EMLSAT00000002102	1488.9	0.00606372	0.0458594	0.132224	0.894807	0.999698
EMLSAT00000002099	26843.6	0.0267704	0.0338821	0.790103	0.429468	0.999698
EMLSAT00000002017	520.561	-0.134789	0.0471448	-2.85905	0.00424911	0.999698
EMLSAT00000002018	16.6484	-0.0177046	0.0155105	-1.14146	0.253677	0.999698
EMLSAT00000002800	0.342494	0.00105595	0.0022635	0.466511	0.64085	0.999698
EMLSAT00000001813	65.8486	0.00916542	0.0280391	0.32688	0.743759	0.999698
EMLSAT00000001814	81.4483	-0.0299021	0.0303751	-0.984428	0.324905	0.999698
EMLSAT00000000316	7997.19	0.0232468	0.0388848	0.597837	0.549949	0.999698
EMLSAT00000000315	75.469	-0.00533458	0.0299822	-0.177925	0.858782	0.999698
EMLSAT00000001773	160.116	-0.0528493	0.0375378	-1.4079	0.159162	0.999698
EMLSAT00000001774	1241.12	0.0328449	0.0467709	0.702251	0.482523	0.999698
EMLSAT00000001776	4258.36	0.0188815	0.039529	0.477661	0.632892	0.999698
EMLSAT00000001777	871.368	-0.0103464	0.0480651	-0.215258	0.829566	0.999698
EMLSAT00000001778	4109.82	-0.0172994	0.0415821	-0.416029	0.677389	0.999698
EMLSAT00000001779	467.378	-0.00253245	0.0473297	-0.0535065	0.957328	0.999698
EMLSAT00000001780	823.174	0.0122444	0.0479934	0.255127	0.798625	0.999698
EMLSAT00000001772	12.0336	0.00123946	0.0126786	0.0977601	0.922123	0.999698
EMLSAT00000000306	4329.44	0.0266622	0.041421	0.643689	0.519777	0.999698
EMLSAT00000000301	31.9997	0.000908169	0.0210031	0.0432397	0.96551	0.999698
EMLSAT00000000304	8.5389	-0.00116515	0.0112284	-0.103768	0.917353	0.999698
EMLSAT00000000305	17.9801	-0.00709621	0.0152366	-0.465733	0.641406	0.999698
EMLSAT00000000292	2487.05	-0.0118498	0.0438001	-0.270543	0.786742	0.999698
EMLSAT00000000293	2100.74	0.0200652	0.0459462	0.436711	0.662321	0.999698
EMLSAT00000000294	45.5929	0.000565394	0.0241316	0.0234296	0.981308	0.999698
EMLSAT00000000295	287.835	-0.0181601	0.0440447	-0.41231	0.680113	0.999698
EMLSAT00000000297	941.803	-0.00686715	0.0479854	-0.143109	0.886204	0.999698
EMLSAT00000000298	4393.68	0.0907358	0.0414898	2.18694	0.0287466	0.999698
EMLSAT00000000299	225.564	0.0320933	0.0422279	0.760004	0.447252	0.999698
EMLSAT00000000300	197.526	-0.00748707	0.0407291	-0.183826	0.85415	0.999698
EMLSAT00000000302	53287	0.00998448	0.0319635	0.312371	0.754758	0.999698
EMLSAT00000000303	555.059	-0.0177627	0.04783	-0.371371	0.710362	0.999698
EMLSAT00000001988	29558.8	0.0269622	0.0344035	0.783703	0.433214	0.999698
EMLSAT00000001990	17647.4	-0.0286752	0.0359898	-0.79676	0.42559	0.999698
EMLSAT00000002055	26.5487	0.0111177	0.018891	0.588515	0.556186	0.999698
EMLSAT00000002048	231.785	0.0428399	0.0418181	1.02443	0.30563	0.999698
EMLSAT00000002049	859.027	-0.0777082	0.0480612	-1.61686	0.105908	0.999698
EMLSAT00000002050	13.6657	-0.0013709	0.0138772	-0.0987884	0.921306	0.999698
EMLSAT00000002051	288.579	-0.0604432	0.0443418	-1.36312	0.172845	0.999698
EMLSAT00000002052	1155.95	0.0257693	0.0470175	0.548078	0.583638	0.999698
EMLSAT00000002053	95.9596	0.00831864	0.0317391	0.262095	0.793248	0.999698
EMLSAT00000002054	62.0066	-0.0442744	0.0274481	-1.61302	0.10674	0.999698
EMLSAT00000000287	92.4982	-0.00418668	0.031618	-0.132415	0.894656	0.999698
EMLSAT00000000281	59.4383	0.0148698	0.0269378	0.552005	0.580945	0.999698
EMLSAT00000000282	101.924	0.0275394	0.03244	0.848932	0.395919	0.999698
EMLSAT00000000283	105.597	0.00446762	0.0306441	0.145791	0.884087	0.999698
EMLSAT00000000284	185.363	-0.00903909	0.0393845	-0.229509	0.818473	0.999698
EMLSAT00000000285	99.3965	0.0120228	0.0332127	0.361994	0.717357	0.999698
EMLSAT00000000286	7490.9	-0.0077556	0.036849	-0.210469	0.833301	0.999698
EMLSAT00000000288	1.63172	-0.00459821	0.00499463	-0.920632	0.357243	0.999698
EMLSAT00000000289	5.02321	-0.00168327	0.00875054	-0.192362	0.847458	0.999698
EMLSAT00000000279	1100.26	-0.00827544	0.0473976	-0.174596	0.861397	0.999698
EMLSAT00000000290	233.133	-0.055697	0.0424219	-1.31293	0.189206	0.999698
EMLSAT00000000291	1336.21	0.0208459	0.0466848	0.446523	0.655219	0.999698
EMLSAT00000000280	2637.13	0.0484498	0.0439964	1.10122	0.2708	0.999698
EMLSAT00000003163	1.67125	-0.00167375	0.00504762	-0.331592	0.740197	0.999698
EMLSAT00000000268	507.326	0.106977	0.0467705	2.28727	0.0221798	0.999698
EMLSAT00000000269	89.3615	-0.0224798	0.0314609	-0.714531	0.474899	0.999698
EMLSAT00000000270	692.393	-0.0180754	0.0480604	-0.376097	0.706845	0.999698
EMLSAT00000000271	438.27	0.00690458	0.0469801	0.146968	0.883157	0.999698
EMLSAT00000000272	523.162	0.0563842	0.0475567	1.18562	0.235772	0.999698
EMLSAT00000000273	319.795	0.00690839	0.0443098	0.155911	0.876103	0.999698
EMLSAT00000000274	347.874	-0.0155006	0.0454659	-0.340929	0.733157	0.999698
EMLSAT00000000275	338.613	0.017726	0.0454237	0.390237	0.696361	0.999698
EMLSAT00000000276	651.355	-0.0135318	0.0480463	-0.28164	0.77822	0.999698
EMLSAT00000000277	247.122	0.000986971	0.0423352	0.0233132	0.9814	0.999698
EMLSAT00000000278	1016.92	0.00696455	0.0476298	0.146223	0.883746	0.999698
EMLSAT00000000266	4534.23	0.0604715	0.0398579	1.51718	0.129222	0.999698
EMLSAT00000000267	109.837	-0.0221666	0.03403	-0.651385	0.514798	0.999698
EMLSAT00000000256	457.586	0.000459791	0.046629	0.00986061	0.992132	0.999698
EMLSAT00000001984	1200.34	0.0384654	0.0469274	0.819677	0.4124	0.999698
EMLSAT00000001985	1615.32	0.0849725	0.0460096	1.84684	0.0647702	0.999698
EMLSAT00000001987	0.654736	0.00240056	0.00277288	0.865729	0.386639	0.999698
EMLSAT00000001983	46.4056	0.00353452	0.0245513	0.143964	0.885529	0.999698
EMLSAT00000004710	1.80757	0.000971512	0.00539023	0.180236	0.856967	0.999698
EMLSAT00000001697	0.677096	0.0024699	0.00281259	0.878159	0.379857	0.999698
EMLSAT00000001695	1.46341	0.000764734	0.0048038	0.159193	0.873516	0.999698
EMLSAT00000001696	0.327368	0.00105595	0.0022635	0.466511	0.64085	0.999698
EMLSAT00000000182	55.6764	-0.000302753	0.0262403	-0.0115377	0.990794	0.999698
EMLSAT00000000183	0.171247	0.000522436	0.0022635	0.230809	0.817463	0.999698
EMLSAT00000000184	203.639	-0.0380835	0.0410004	-0.928858	0.352963	0.999698
EMLSAT00000000185	5217.34	0.0304397	0.0393509	0.773544	0.439201	0.999698
EMLSAT00000000534	0.319648	-0.0010781	0.0022635	-0.476298	0.633862	0.999698
EMLSAT00000001053	1548.37	-0.0733818	0.0459497	-1.597	0.110265	0.999698
EMLSAT00000001054	13777.7	0.0575941	0.0343564	1.67637	0.0936656	0.999698
EMLSAT00000001055	76.7848	0.0299063	0.0297146	1.00645	0.314199	0.999698
EMLSAT00000000925	1.66415	0.001446	0.00458958	0.315061	0.752715	0.999698
EMLSAT00000000926	2.27723	-0.00406244	0.00559126	-0.726569	0.46749	0.999698
EMLSAT00000000927	1.04832	-0.000179716	0.00357471	-0.0502743	0.959904	0.999698
EMLSAT00000000928	1113.99	-0.0239911	0.0477462	-0.502473	0.615335	0.999698
EMLSAT00000000929	18815.2	-0.0151512	0.0342882	-0.441879	0.658577	0.999698
EMLSAT00000001284	1423.65	0.00782645	0.0464133	0.168625	0.866091	0.999698
EMLSAT00000001285	977.956	-0.0113079	0.0478732	-0.236205	0.813274	0.999698
EMLSAT00000001286	1180.07	-0.0224848	0.0474301	-0.474062	0.635456	0.999698
EMLSAT00000001566	871.872	-0.0431581	0.0480625	-0.897959	0.369208	0.999698
EMLSAT00000001565	38.1544	-0.0341189	0.0217953	-1.56542	0.117484	0.999698
EMLSAT00000001567	636.797	-0.129158	0.0472324	-2.73452	0.00624705	0.999698
EMLSAT00000002649	4.40255	0.00133554	0.00819856	0.162899	0.870598	0.999698
EMLSAT00000000380	3.27463	0.00440987	0.00665182	0.662957	0.507358	0.999698
EMLSAT00000000377	37.7746	-0.00830604	0.0223735	-0.371245	0.710455	0.999698
EMLSAT00000000378	48.0482	0.019661	0.0248115	0.792417	0.428118	0.999698
EMLSAT00000000379	305	-0.0066161	0.0447957	-0.147695	0.882583	0.999698
EMLSAT00000002187	312.814	-0.0287678	0.0445224	-0.646141	0.518188	0.999698
EMLSAT00000002188	2627.76	0.0419531	0.0430667	0.974143	0.329986	0.999698
EMLSAT00000002189	2120.62	0.00654807	0.043832	0.14939	0.881246	0.999698
EMLSAT00000002377	524.91	-0.0194308	0.047651	-0.407774	0.68344	0.999698
EMLSAT00000002379	2927.35	0.0118057	0.0418491	0.282102	0.777866	0.999698
EMLSAT00000002370	1344.94	-0.0531271	0.0463591	-1.14599	0.251799	0.999698
EMLSAT00000002372	224.613	-0.0115889	0.0419044	-0.276555	0.782122	0.999698
EMLSAT00000002373	1115.46	0.00343949	0.0473452	0.0726471	0.942087	0.999698
EMLSAT00000002374	506.347	-0.0337794	0.0475772	-0.709991	0.47771	0.999698
EMLSAT00000002375	1123.15	0.00397476	0.0471555	0.0842906	0.932825	0.999698
EMLSAT00000002376	481.992	-0.0250325	0.0473679	-0.528471	0.597173	0.999698
EMLSAT00000002378	1349.67	0.0198891	0.046478	0.427924	0.668706	0.999698
EMLSAT00000002380	590.225	0.0193855	0.0471029	0.411556	0.680665	0.999698
EMLSAT00000002381	182.074	-0.050053	0.0395111	-1.26681	0.205224	0.999698
EMLSAT00000002382	1.01125	-8.55584e-05	0.0037568	-0.0227743	0.98183	0.999698
EMLSAT00000002383	420.437	-0.0273452	0.0460358	-0.593999	0.552513	0.999698
EMLSAT00000002367	569.286	0.0351359	0.0476728	0.737021	0.46111	0.999698
EMLSAT00000002384	1.32027	-0.00177655	0.00476118	-0.373131	0.709051	0.999698
EMLSAT00000002368	480.758	0.00874961	0.0473822	0.18466	0.853496	0.999698
EMLSAT00000002369	285.939	0.000918589	0.043332	0.0211988	0.983087	0.999698
EMLSAT00000002371	114.956	0.0103578	0.0327617	0.316157	0.751883	0.999698
EMLSAT00000000129	191.238	-0.0286901	0.0404915	-0.708548	0.478605	0.999698
EMLSAT00000000130	330.246	-0.020895	0.0451861	-0.462421	0.643779	0.999698
EMLSAT00000000131	54.5911	-0.013307	0.0256422	-0.518947	0.603797	0.999698
EMLSAT00000000128	239.474	-0.00494896	0.0422284	-0.117195	0.906706	0.999698
EMLSAT00000001067	43.4281	-0.0236729	0.0239653	-0.987799	0.323251	0.999698
EMLSAT00000000090	232.703	-0.00927719	0.0416211	-0.222897	0.823616	0.999698
EMLSAT00000000089	11.6315	-0.00116628	0.01302	-0.0895762	0.928624	0.999698
EMLSAT00000000145	129.949	-0.0516582	0.0362348	-1.42565	0.153969	0.999698
EMLSAT00000000146	1964.57	0.0265242	0.0442929	0.598837	0.549281	0.999698
EMLSAT00000000147	47.0614	0.0184911	0.0231553	0.79857	0.42454	0.999698
EMLSAT00000000148	433.242	0.0322036	0.0467335	0.689091	0.490766	0.999698
EMLSAT00000000149	2726.95	-0.0140663	0.0426254	-0.329997	0.741402	0.999698
EMLSAT00000000150	642.691	0.0098612	0.0479481	0.205664	0.837054	0.999698
EMLSAT00000000143	2145.31	0.000678379	0.0437948	0.0154899	0.987641	0.999698
EMLSAT00000000144	52.9651	-0.0153881	0.0254758	-0.604027	0.545825	0.999698
EMLSAT00000000082	3580.71	-0.0104557	0.0415889	-0.251405	0.801501	0.999698
EMLSAT00000000081	11160.8	0.0154793	0.0358118	0.43224	0.665567	0.999698
EMLSAT00000000043	2315.65	0.0199353	0.0444003	0.44899	0.653439	0.999698
EMLSAT00000000044	565.714	-0.000368197	0.0476023	-0.00773485	0.993829	0.999698
EMLSAT00000000023	2.08614	-0.00221253	0.00564755	-0.391768	0.69523	0.999698
EMLSAT00000000025	0.341111	-1.10764e-05	0.0022635	-0.00489347	0.996096	0.999698
EMLSAT00000000024	1.03894	-0.00152797	0.00355812	-0.429433	0.667608	0.999698
EMLSAT00000000015	94.9433	0.000722744	0.0323817	0.0223195	0.982193	0.999698
EMLSAT00000000014	96.8307	-0.0164872	0.0329408	-0.500511	0.616715	0.999698
EMLSAT00000000016	54.5155	-0.0156317	0.0262458	-0.595589	0.55145	0.999698
EMLSAT00000000017	767.434	-0.0257483	0.0480317	-0.536069	0.591911	0.999698
EMLSAT00000000019	7.69173	-0.00174231	0.0104093	-0.16738	0.867071	0.999698
EMLSAT00000000020	8.67424	-0.000195965	0.0112584	-0.0174061	0.986113	0.999698
EMLSAT00000000022	4.95043	0.00157819	0.00883143	0.178701	0.858172	0.999698
EMLSAT00000000021	1.79754	0.00400155	0.00525756	0.761104	0.446595	0.999698
EMLSAT00000001794	127.069	-0.0360913	0.0356129	-1.01343	0.310853	0.999698
EMLSAT00000001792	362.699	-0.0135311	0.0445065	-0.304025	0.761109	0.999698
EMLSAT00000001793	205.121	0.013993	0.0384906	0.363544	0.716199	0.999698
EMLSAT00000001795	1082.13	-0.0367562	0.0472961	-0.777151	0.437069	0.999698
EMLSAT00000001796	1017.68	-0.044268	0.047857	-0.925005	0.354963	0.999698
EMLSAT00000001797	216.598	0.0328512	0.0417254	0.787319	0.431095	0.999698
EMLSAT00000001798	0.29584	-0.0010781	0.0022635	-0.476298	0.633862	0.999698
EMLSAT00000001799	857.537	0.0116294	0.0478993	0.242789	0.808169	0.999698
EMLSAT00000001800	228.918	0.0149601	0.0409187	0.365607	0.714659	0.999698
EMLSAT00000001801	709.395	-0.0164103	0.0480431	-0.341575	0.732671	0.999698
EMLSAT00000001802	244.33	-0.0475677	0.0426546	-1.11518	0.264772	0.999698
EMLSAT00000001803	1523.63	0.0181036	0.0463768	0.390358	0.696272	0.999698
EMLSAT00000001804	33.3804	-0.0136146	0.021427	-0.635395	0.525171	0.999698
EMLSAT00000001805	5463.33	0.0286311	0.038873	0.73653	0.461408	0.999698
EMLSAT00000013013	1447.33	0.0229528	0.0460951	0.497944	0.618523	0.999698
EMLSAT00000013014	396.797	-0.0373682	0.0464723	-0.804096	0.421342	0.999698
EMLSAT00000013015	206.126	-0.045317	0.0407907	-1.11096	0.266585	0.999698
EMLSAT00000013016	53.6972	-0.0123074	0.0253936	-0.484663	0.627915	0.999698
EMLSAT00000013017	1527.86	0.03038	0.0461402	0.658427	0.510263	0.999698
EMLSAT00000013018	802.325	-0.0106655	0.047988	-0.222253	0.824117	0.999698
EMLSAT00000013019	190.163	-0.0086083	0.0386052	-0.222983	0.823549	0.999698
EMLSAT00000013020	372.732	0.0476539	0.0461837	1.03183	0.30215	0.999698
EMLSAT00000013021	2669.31	-0.0108031	0.042922	-0.251691	0.80128	0.999698
EMLSAT00000013012	6619	-0.0589544	0.0392736	-1.50112	0.133324	0.999698
EMLSAT00000001180	956.25	0.033976	0.0477387	0.711709	0.476645	0.999698
EMLSAT00000002426	236.162	0.00922071	0.0407575	0.226234	0.82102	0.999698
EMLSAT00000002427	353.605	-0.0118798	0.0449579	-0.264242	0.791593	0.999698
EMLSAT00000000856	36.2396	0.00210073	0.0219857	0.0955501	0.923878	0.999698
EMLSAT00000012946	17406.6	-0.000162119	0.0338347	-0.0047915	0.996177	0.999698
EMLSAT00000012947	2233.25	0.00137981	0.0443098	0.0311402	0.975158	0.999698
EMLSAT00000000542	872.84	0.0184152	0.0479197	0.384292	0.700762	0.999698
EMLSAT00000000544	441.168	-0.0332067	0.0460175	-0.721609	0.470535	0.999698
EMLSAT00000000543	248.616	-0.0173787	0.0429923	-0.404228	0.686045	0.999698
EMLSAT00000012918	818.344	0.00105829	0.0480572	0.0220215	0.982431	0.999698
EMLSAT00000012890	384.996	0.0183182	0.0464062	0.394735	0.693038	0.999698
EMLSAT00000012809	0.369981	-0.0010781	0.0022635	-0.476298	0.633862	0.999698
EMLSAT00000001267	2175.07	-0.0237718	0.04426	-0.537094	0.591203	0.999698
EMLSAT00000001268	1387.35	0.0131237	0.0462314	0.28387	0.77651	0.999698
EMLSAT00000001269	1080.22	0.0274925	0.0472819	0.58146	0.560931	0.999698
EMLSAT00000001270	3387.18	0.013769	0.0426979	0.322475	0.747093	0.999698
EMLSAT00000012801	0.339863	0.00105595	0.0022635	0.466511	0.64085	0.999698
EMLSAT00000012800	9.55262	-0.00257888	0.0116153	-0.222025	0.824294	0.999698
EMLSAT00000012792	107.229	-0.0298996	0.0339332	-0.881131	0.378247	0.999698
EMLSAT00000000826	523.515	-0.0227259	0.0475796	-0.477639	0.632907	0.999698
EMLSAT00000000573	1044.05	0.0133861	0.047385	0.282496	0.777563	0.999698
EMLSAT00000000570	1011.31	-0.0177923	0.0474784	-0.374745	0.70785	0.999698
EMLSAT00000000571	33.7564	0.00567344	0.020507	0.276659	0.782042	0.999698
EMLSAT00000000574	207.681	0.0474969	0.0407585	1.16532	0.243888	0.999698
EMLSAT00000000572	6347.34	0.0194635	0.0390601	0.498297	0.618275	0.999698
EMLSAT00000000656	471.427	-0.071364	0.0470916	-1.51543	0.129663	0.999698
EMLSAT00000012742	259.662	-0.0101496	0.0430429	-0.235802	0.813586	0.999698
EMLSAT00000012728	6.2556	0.00161993	0.00925345	0.175062	0.861031	0.999698
EMLSAT00000012729	0.636184	-0.00127732	0.00292375	-0.436877	0.662201	0.999698
EMLSAT00000012730	1169.67	-0.00373684	0.0470817	-0.0793693	0.936739	0.999698
EMLSAT00000012731	7442.67	0.0815287	0.0373266	2.18419	0.028948	0.999698
EMLSAT00000012732	7505.39	-0.0137808	0.0393951	-0.349809	0.726482	0.999698
EMLSAT00000012741	19.884	-0.00998021	0.0163199	-0.611538	0.540844	0.999698
EMLSAT00000012733	1814.98	0.0159209	0.0453673	0.350934	0.725638	0.999698
EMLSAT00000012734	512.19	0.0133936	0.0475377	0.281747	0.778138	0.999698
EMLSAT00000012735	335.94	0.0181054	0.0449498	0.402791	0.687102	0.999698
EMLSAT00000012736	1280.32	-0.00888608	0.0468724	-0.18958	0.849638	0.999698
EMLSAT00000012737	0.171728	-0.000544589	0.0022635	-0.240596	0.809868	0.999698
EMLSAT00000012738	1090.83	-0.000809728	0.0478653	-0.0169168	0.986503	0.999698
EMLSAT00000012739	0.961688	-4.45734e-06	0.00378923	-0.00117632	0.999061	0.999698
EMLSAT00000012740	3556.68	-0.0152268	0.0408543	-0.37271	0.709364	0.999698
EMLSAT00000012727	40.7792	0.0222049	0.0226148	0.981875	0.326161	0.999698
EMLSAT00000012698	100.939	-0.0647988	0.0322004	-2.01236	0.0441819	0.999698
EMLSAT00000012699	283.452	-0.0283379	0.0423541	-0.669071	0.50345	0.999698
EMLSAT00000012700	4764.77	-0.0193097	0.039863	-0.484401	0.628101	0.999698
EMLSAT00000012693	2260.75	0.0138985	0.043612	0.318685	0.749966	0.999698
EMLSAT00000012694	3716.84	0.0263728	0.041116	0.641426	0.521246	0.999698
EMLSAT00000012695	292.486	-0.00906087	0.0428496	-0.211458	0.83253	0.999698
EMLSAT00000012696	141.117	-0.00575849	0.037049	-0.155429	0.876483	0.999698
EMLSAT00000012697	1305.19	0.0352572	0.0472612	0.746007	0.455663	0.999698
EMLSAT00000012684	1.9659	-0.00328566	0.00546573	-0.601138	0.547748	0.999698
EMLSAT00000012682	24.1097	-0.00402886	0.0184747	-0.218074	0.827371	0.999698
EMLSAT00000012683	10.0133	0.00543918	0.0119814	0.453971	0.64985	0.999698
EMLSAT00000012685	5.69859	-0.000403284	0.0093169	-0.0432852	0.965474	0.999698
EMLSAT00000001434	175.396	0.00842967	0.0397076	0.212293	0.831878	0.999698
EMLSAT00000001435	12.4986	-0.00745234	0.0133863	-0.556712	0.577724	0.999698
EMLSAT00000001436	1663.05	0.0117811	0.0452811	0.260177	0.794727	0.999698
EMLSAT00000001437	108.846	0.00749849	0.0325291	0.230516	0.817691	0.999698
EMLSAT00000001438	133.97	-0.0254039	0.0362412	-0.700969	0.483322	0.999698
EMLSAT00000001158	492.243	-0.00986679	0.0472787	-0.208694	0.834687	0.999698
EMLSAT00000012651	21.3675	-0.00331533	0.0166481	-0.199141	0.842152	0.999698
EMLSAT00000012650	4311.87	-0.018405	0.0399648	-0.460529	0.645136	0.999698
EMLSAT00000012654	81.0366	0.000979427	0.0304763	0.0321373	0.974363	0.999698
EMLSAT00000012652	209.059	-0.0360427	0.0401527	-0.89764	0.369378	0.999698
EMLSAT00000012653	39.4059	-0.0134734	0.0221625	-0.607937	0.54323	0.999698
EMLSAT00000012648	2997.73	-0.013762	0.0423188	-0.325198	0.745031	0.999698
EMLSAT00000012645	274.936	0.0264498	0.0439889	0.601283	0.547651	0.999698
EMLSAT00000012646	2.06323	0.00105108	0.0050496	0.208151	0.835111	0.999698
EMLSAT00000012647	343.832	-0.02966	0.0455106	-0.651715	0.514585	0.999698
EMLSAT00000012643	250.964	-0.019718	0.0422249	-0.466975	0.640518	0.999698
EMLSAT00000012644	25.8589	0.00205193	0.0186329	0.110124	0.912311	0.999698
EMLSAT00000001479	134.688	0.00867186	0.0363191	0.238768	0.811285	0.999698
EMLSAT00000001952	481.5	0.0346525	0.0473891	0.731232	0.464637	0.999698
EMLSAT00000001955	36.782	0.00662633	0.0216121	0.306603	0.759145	0.999698
EMLSAT00000001953	0.337233	0.00105595	0.0022635	0.466511	0.64085	0.999698
EMLSAT00000001954	0.171728	-0.000544589	0.0022635	-0.240596	0.809868	0.999698
EMLSAT00000001956	21.5114	-0.00745603	0.0168919	-0.441398	0.658925	0.999698
EMLSAT00000001460	2458.46	-0.12358	0.0448363	-2.75625	0.00584677	0.999698
EMLSAT00000001461	20.0311	-0.000570845	0.0166303	-0.0343255	0.972618	0.999698
EMLSAT00000001458	9923.72	-0.0227264	0.0367505	-0.618395	0.536315	0.999698
EMLSAT00000001459	1199.56	0.045597	0.0471235	0.967606	0.333241	0.999698
EMLSAT00000012631	390.21	-0.00117603	0.0456071	-0.0257862	0.979428	0.999698
EMLSAT00000001026	421.334	-0.00218308	0.0462849	-0.0471661	0.962381	0.999698
EMLSAT00000001025	278.885	-0.0162762	0.0426195	-0.381896	0.702538	0.999698
EMLSAT00000001466	284.758	-0.0284566	0.042731	-0.665947	0.505445	0.999698
EMLSAT00000001462	351.967	-0.0255811	0.0457694	-0.558911	0.576222	0.999698
EMLSAT00000001463	1.15646	-0.00078089	0.00412302	-0.189397	0.849781	0.999698
EMLSAT00000001464	212.217	-0.0392177	0.0416823	-0.940873	0.34677	0.999698
EMLSAT00000001467	56.2069	0.0184443	0.0266152	0.692997	0.488311	0.999698
EMLSAT00000001465	709.229	-0.000482579	0.0480601	-0.0100412	0.991988	0.999698
EMLSAT00000000318	6816.56	0.0092619	0.0394148	0.234985	0.81422	0.999698
EMLSAT00000000319	556.183	-0.0267535	0.047791	-0.559802	0.575615	0.999698
EMLSAT00000000320	347.305	-0.0211965	0.0456625	-0.464199	0.642505	0.999698
EMLSAT00000000321	6.07429	-0.00348148	0.00939421	-0.370599	0.710936	0.999698
EMLSAT00000000322	257.738	0.00748877	0.0430613	0.173909	0.861937	0.999698
EMLSAT00000000323	11.2202	-0.00102835	0.0122965	-0.0836301	0.933351	0.999698
EMLSAT00000000324	0.467087	-0.000515302	0.00235095	-0.219189	0.826503	0.999698
EMLSAT00000000317	612.98	-0.011638	0.0479475	-0.242724	0.808219	0.999698
EMLSAT00000012629	73.2156	-0.0368597	0.0294306	-1.25243	0.210414	0.999698
EMLSAT00000012627	33.331	-0.0136442	0.0212973	-0.640656	0.521746	0.999698
EMLSAT00000012607	150.003	-0.010097	0.0372715	-0.270903	0.786465	0.999698
EMLSAT00000012605	630.734	0.004633	0.0479498	0.0966219	0.923027	0.999698
EMLSAT00000012606	1255.51	-0.0521509	0.0467186	-1.11628	0.264303	0.999698
EMLSAT00000012604	137.57	-0.0202959	0.0368646	-0.550552	0.581941	0.999698
EMLSAT00000012603	4.92514	0.000517654	0.00875897	0.0590999	0.952873	0.999698
EMLSAT00000012601	732.104	0.0410344	0.0480369	0.854227	0.392979	0.999698
EMLSAT00000012602	2583.7	0.0453117	0.0435296	1.04094	0.297904	0.999698
EMLSAT00000002228	1744.24	0.062145	0.0453607	1.37002	0.170681	0.999698
EMLSAT00000002229	502.121	-0.0526264	0.047539	-1.10701	0.268288	0.999698
EMLSAT00000002225	684.889	-0.103163	0.047932	-2.15227	0.031376	0.999698
EMLSAT00000002226	36.102	-0.00650237	0.0216781	-0.299952	0.764214	0.999698
EMLSAT00000002227	3.04627	-0.0018252	0.00670934	-0.272039	0.785592	0.999698
EMLSAT00000012598	195.824	0.0169978	0.0407568	0.417054	0.676639	0.999698
EMLSAT00000012599	728.635	-0.0815804	0.0479254	-1.70224	0.0887109	0.999698
EMLSAT00000012600	66.495	5.62109e-05	0.0276318	0.00203428	0.998377	0.999698
EMLSAT00000012595	83.5794	-0.0314497	0.0308777	-1.01853	0.308427	0.999698
EMLSAT00000012596	1456.67	0.00248483	0.046074	0.0539312	0.95699	0.999698
EMLSAT00000000001	1.99695	0.00142124	0.00564411	0.25181	0.801188	0.999698
EMLSAT00000012577	719.509	-0.00423997	0.0480643	-0.0882145	0.929706	0.999698
EMLSAT00000012575	33.6681	-0.00825091	0.0205714	-0.401087	0.688356	0.999698
EMLSAT00000000242	53.507	-0.0256023	0.0258019	-0.992263	0.321069	0.999698
EMLSAT00000000241	56.8392	0.0110624	0.0266817	0.414608	0.678429	0.999698
EMLSAT00000012573	399.547	-0.0305907	0.0466299	-0.656032	0.511803	0.999698
EMLSAT00000012574	5.83965	0.00298378	0.00921521	0.323789	0.746098	0.999698
EMLSAT00000012569	1804.82	-0.00116072	0.0450175	-0.0257838	0.97943	0.999698
EMLSAT00000012570	626.725	0.0741497	0.0478126	1.55084	0.12094	0.999698
EMLSAT00000012571	1662.26	0.0143502	0.0454219	0.315931	0.752055	0.999698
EMLSAT00000012572	5873.8	0.0225324	0.0387459	0.581543	0.560875	0.999698
EMLSAT00000000003	4.43063	0.0103815	0.00820454	1.26534	0.20575	0.999698
EMLSAT00000000740	3995.09	-0.0425666	0.0409675	-1.03903	0.298789	0.999698
EMLSAT00000000781	916.741	0.0293145	0.0480134	0.610549	0.541498	0.999698
EMLSAT00000012558	0.168616	0.000522436	0.0022635	0.230809	0.817463	0.999698
EMLSAT00000012557	14.8766	0.00465053	0.0144491	0.321857	0.747561	0.999698
EMLSAT00000001186	21.0706	-0.0259346	0.0171815	-1.50945	0.131184	0.999698
EMLSAT00000001187	2304.38	-0.0151583	0.045596	-0.332449	0.73955	0.999698
EMLSAT00000001188	84.3622	-0.00922001	0.0307205	-0.300125	0.764082	0.999698
EMLSAT00000001182	1060.06	-0.0114702	0.0477997	-0.239964	0.810358	0.999698
EMLSAT00000001183	672.767	-0.0390551	0.0480224	-0.813268	0.416065	0.999698
EMLSAT00000001184	949.506	-0.0150779	0.0477685	-0.315646	0.752271	0.999698
EMLSAT00000001185	844.071	-0.00401179	0.0479415	-0.0836809	0.93331	0.999698
EMLSAT00000001568	766.943	0.0155601	0.048047	0.323851	0.746051	0.999698
EMLSAT00000001571	4438.02	0.0232295	0.0393813	0.589862	0.555283	0.999698
EMLSAT00000001572	345.174	-0.0562322	0.0456403	-1.23207	0.217921	0.999698
EMLSAT00000001573	166.363	0.0208167	0.0391585	0.531601	0.595002	0.999698
EMLSAT00000001569	993.406	0.021231	0.0476576	0.44549	0.655966	0.999698
EMLSAT00000001574	828.096	-0.0119114	0.0479498	-0.248413	0.803815	0.999698
EMLSAT00000001570	1128.25	-0.0325588	0.0471225	-0.690939	0.489604	0.999698
EMLSAT00000000858	37.9942	-0.003687	0.00926603	-0.397906	0.6907	0.999698
EMLSAT00000012540	301.348	0.0232236	0.0446715	0.519875	0.603151	0.999698
EMLSAT00000012531	0.512072	-0.000653296	0.00245728	-0.265861	0.790346	0.999698
EMLSAT00000012532	199.381	-0.00768699	0.0402745	-0.190865	0.848632	0.999698
EMLSAT00000012533	154.914	-0.00468103	0.0383762	-0.121977	0.902917	0.999698
EMLSAT00000012534	0.51111	0.00183956	0.0024573	0.74861	0.454092	0.999698
EMLSAT00000012535	367.052	0.00472968	0.0455177	0.103908	0.917242	0.999698
EMLSAT00000012536	1101.32	0.00629355	0.0473449	0.13293	0.894249	0.999698
EMLSAT00000012537	1641.63	0.017725	0.0453154	0.391148	0.695688	0.999698
EMLSAT00000012538	96.3421	0.0110708	0.0326774	0.33879	0.734768	0.999698
EMLSAT00000012539	20603.8	-0.00652383	0.039403	-0.165567	0.868498	0.999698
EMLSAT00000012469	79.8652	0.023918	0.0302954	0.789492	0.429825	0.999698
EMLSAT00000012468	238.301	0.0252929	0.0422985	0.597961	0.549866	0.999698
EMLSAT00000012455	51.5268	0.00499083	0.0256079	0.194894	0.845476	0.999698
EMLSAT00000012451	1688.83	-0.129898	0.0453625	-2.86355	0.00418921	0.999698
EMLSAT00000012452	237.591	0.00473152	0.0421489	0.112257	0.910619	0.999698
EMLSAT00000012454	2349.26	-0.0199079	0.0446087	-0.446279	0.655396	0.999698
EMLSAT00000012438	2217.39	0.0215021	0.0449634	0.478214	0.632498	0.999698
EMLSAT00000000769	6.68823	-0.000120511	0.0100867	-0.0119476	0.990467	0.999698
EMLSAT00000000772	7.05751	-0.00363334	0.0104081	-0.349089	0.727023	0.999698
EMLSAT00000000773	314.318	-0.0122481	0.044438	-0.275623	0.782838	0.999698
EMLSAT00000000770	6677.04	0.0119039	0.0371355	0.320553	0.748549	0.999698
EMLSAT00000000771	762.738	-0.00837176	0.0480662	-0.174171	0.861731	0.999698
EMLSAT00000000774	80.9289	-0.0218363	0.0307335	-0.710505	0.477391	0.999698
EMLSAT00000012430	896.753	0.0424561	0.0478298	0.887649	0.37473	0.999698
EMLSAT00000012432	419.829	0.00613541	0.0467164	0.131333	0.895512	0.999698
EMLSAT00000012431	0.18499	-0.000544589	0.0022635	-0.240596	0.809868	0.999698
EMLSAT00000012376	692.233	0.0229362	0.0480659	0.477183	0.633232	0.999698
EMLSAT00000000084	1130.72	0.00610443	0.0472267	0.129258	0.897153	0.999698
EMLSAT00000012349	65.8833	-0.012885	0.028275	-0.455703	0.648603	0.999698
EMLSAT00000012350	234.419	-0.0169957	0.0416274	-0.408281	0.683067	0.999698
EMLSAT00000012347	3645.52	-0.00930557	0.0408063	-0.228042	0.819613	0.999698
EMLSAT00000012342	27732.2	0.0312763	0.0350827	0.891502	0.37266	0.999698
EMLSAT00000012343	638.827	0.0104684	0.0480055	0.218067	0.827377	0.999698
EMLSAT00000012344	3597.46	0.0223223	0.0407031	0.548417	0.583406	0.999698
EMLSAT00000012345	1036.15	-0.0343663	0.0474548	-0.72419	0.468949	0.999698
EMLSAT00000012346	3818.66	-0.0506552	0.0403821	-1.2544	0.209697	0.999698
EMLSAT00000012288	26.183	-0.00606107	0.0187379	-0.323466	0.746342	0.999698
EMLSAT00000012289	311.969	0.00222794	0.0442609	0.0503365	0.959854	0.999698
EMLSAT00000012290	4890.22	-0.0152839	0.0393353	-0.388555	0.697605	0.999698
EMLSAT00000012286	1093.04	0.0532301	0.0478211	1.11311	0.265662	0.999698
EMLSAT00000012287	491.84	0.0581842	0.0473193	1.22961	0.218843	0.999698
EMLSAT00000012463	8.14123	-0.000631971	0.0106118	-0.0595536	0.952511	0.999698
EMLSAT00000012464	303.154	-0.0666951	0.0444403	-1.50078	0.133413	0.999698
EMLSAT00000012465	533.83	-0.0203787	0.0473751	-0.430156	0.667082	0.999698
EMLSAT00000012466	33.7201	-0.0121201	0.0212299	-0.570897	0.56807	0.999698
EMLSAT00000012467	131.126	0.0349134	0.0359492	0.971187	0.331455	0.999698
EMLSAT00000000478	38.2556	-0.000727443	0.0225191	-0.0323034	0.97423	0.999698
EMLSAT00000000479	366.131	0.025594	0.0460481	0.555809	0.578341	0.999698
EMLSAT00000012284	616.545	-0.0343599	0.0479748	-0.716208	0.473863	0.999698
EMLSAT00000012285	1352.45	-0.0251029	0.0469697	-0.534448	0.593032	0.999698
EMLSAT00000001593	798.407	0.04394	0.0479945	0.91552	0.359919	0.999698
EMLSAT00000001588	640.253	0.018626	0.0480204	0.387876	0.698108	0.999698
EMLSAT00000001589	143.013	-0.0700764	0.0374516	-1.87112	0.0613288	0.999698
EMLSAT00000001590	336.499	-0.0148974	0.0454023	-0.32812	0.742821	0.999698
EMLSAT00000001591	629.906	-0.0264848	0.0479761	-0.552041	0.58092	0.999698
EMLSAT00000001592	3621.71	0.0333427	0.0414846	0.803736	0.421549	0.999698
EMLSAT00000012253	6.39535	0.00472251	0.0089153	0.529708	0.596314	0.999698
EMLSAT00000012252	52.626	-0.0314138	0.025711	-1.22181	0.221781	0.999698
EMLSAT00000000170	33.6253	0.0121246	0.0213043	0.569116	0.569278	0.999698
EMLSAT00000000171	19.6843	0.00239773	0.0168548	0.142258	0.886876	0.999698
EMLSAT00000000172	0.881572	-0.000911493	0.00361577	-0.252088	0.800973	0.999698
EMLSAT00000000173	816.152	0.0273356	0.047988	0.569635	0.568925	0.999698
EMLSAT00000000174	108.836	0.00183799	0.0342407	0.0536784	0.957191	0.999698
EMLSAT00000000175	102.628	-0.0487837	0.0335863	-1.45249	0.146366	0.999698
EMLSAT00000000176	854.187	-0.0144325	0.0479511	-0.300984	0.763427	0.999698
EMLSAT00000000177	493.123	0.0126985	0.0472462	0.268772	0.788105	0.999698
EMLSAT00000000178	3400.57	-0.016278	0.0411599	-0.395483	0.692487	0.999698
EMLSAT00000000160	13501.9	0.0558713	0.034713	1.60952	0.107502	0.999698
EMLSAT00000000161	1727.79	-0.0171477	0.0451322	-0.379943	0.703988	0.999698
EMLSAT00000000162	215.723	-0.0292375	0.0417853	-0.699707	0.48411	0.999698
EMLSAT00000000163	298.672	0.0183095	0.0444647	0.411775	0.680504	0.999698
EMLSAT00000000164	606.679	-0.0134412	0.0476956	-0.281812	0.778087	0.999698
EMLSAT00000000165	182.077	-0.0163882	0.0398115	-0.411644	0.6806	0.999698
EMLSAT00000000166	956.547	0.0371809	0.0477976	0.777882	0.436638	0.999698
EMLSAT00000000167	374.189	0.0140741	0.0453873	0.31009	0.756493	0.999698
EMLSAT00000000168	479.696	-0.018166	0.0473355	-0.383771	0.701148	0.999698
EMLSAT00000000169	738.478	0.0135473	0.0480655	0.281851	0.778058	0.999698
EMLSAT00000012250	1588.2	-0.00322239	0.0455718	-0.0707102	0.943628	0.999698
EMLSAT00000012251	200.442	0.0289117	0.0408457	0.707827	0.479053	0.999698
EMLSAT00000012248	31.4743	0.00376139	0.0207753	0.181051	0.856328	0.999698
EMLSAT00000012249	435.226	0.0316627	0.0468599	0.675689	0.499238	0.999698
EMLSAT00000000138	5.42195	-0.00587207	0.00856763	-0.685379	0.493105	0.999698
EMLSAT00000000135	862.265	-0.0381957	0.0478636	-0.798011	0.424864	0.999698
EMLSAT00000000136	5131.54	0.00454889	0.0391489	0.116194	0.907498	0.999698
[truncated: 11,673 more rows]

## Sheet: Normalized counts
Normalized counts of all RNAseq samples.
Normalization was done using DESeq2. C = control, A = aFTZ-F1 knockdown, B = bFTZ-F1 knockdown
Gene ID	C1	C2	C3	A1	A2	A3	B1	B2	B3
aFTZF1_EMLSAT00000008900_and_EMLSAT00000008902,mrna1	801.609	896.372	1035.47	731.209	995.245	1034.21	579.835	635.518	804.898
bFTZF1_EMLSAT00000008902,mrna1	830.998	940.098	1102.76	749.116	1047.72	1087.58	612.968	659.565	829.525
COX1,t01	4.42979e+06	4.44789e+06	4.21262e+06	4.55286e+06	3.4877e+06	3.73173e+06	3.91754e+06	3.18282e+06	2.36532e+06
COX2,t01	216276	185791	188355	225418	201050	189951	204966	204950	254104
COX3,t01	241113	218366	244510	252829	220723	233665	237300	223210	232896
E75A_EMLSAT00000003771,mrna1	10.1341	13.9921	14.1101	7.95874	13.8101	10.0702	8.77061	10.3057	18.1459
E75A_EMLSAT00000003771,mrna2	1273.86	1388.72	1331.78	1048.56	1177.54	1030.18	763.043	730.846	1058.94
E75B,mrna1	6.08047	6.99607	28.2203	11.9381	10.1274	23.1614	4.87256	3.43523	10.3691
E75B,mrna2	1058	1205.95	1139.66	874.466	1005.37	879.125	648.051	618.342	881.37
EMLSAT00000000001	2.02682	0.874509	2.17079	0.994842	3.68268	2.01403	4.87256	8.58809	0
EMLSAT00000000002	0	0	0	0	0	0	0	0	0
EMLSAT00000000003	2.02682	3.49804	1.08539	8.95358	5.52402	5.03508	1.94903	6.01166	1.29613
EMLSAT00000000004	5631.53	5171.85	5129.58	5701.44	5235.85	5314.02	5914.32	5827.88	6507.88
EMLSAT00000000005	13563.5	13029.3	12626.4	13886	13765.9	13003.6	13083.8	14420.3	13485
EMLSAT00000000006	1487.69	1618.72	1504.36	1522.11	1566.06	1458.16	1446.18	1410.16	1210.59
EMLSAT00000000007	15963.3	14495.9	14745.1	15818	15655.1	15532.2	15192.7	16252.1	17311.1
EMLSAT00000000008	14.1878	17.4902	23.8787	13.9278	11.9687	19.1333	12.6687	14.5997	25.9227
EMLSAT00000000009	3182.11	3435.07	3058.64	3207.37	3174.47	2876.04	3864.92	3751.28	3071.83
EMLSAT00000000010	722.563	674.247	728.3	719.271	698.789	688.799	722.114	702.505	602.702
EMLSAT00000000011	263.487	310.451	389.657	176.087	330.521	345.407	230.959	164.032	351.252
EMLSAT00000000012	269.568	248.361	222.506	226.824	272.519	212.48	246.552	223.29	174.978
EMLSAT00000000013	754.992	662.878	1361.09	825.719	684.979	1475.28	850.749	809.857	3140.53
EMLSAT00000000014	100.328	87.4509	109.625	88.541	82.8604	101.709	94.5277	102.198	136.094
EMLSAT00000000015	83.0998	97.0705	98.7709	78.5925	112.322	89.6244	79.91	79.8692	104.987
EMLSAT00000000016	67.8986	55.9686	47.7574	51.7318	50.6369	47.3298	48.7256	38.6464	31.1072
EMLSAT00000000017	636.423	804.549	859.633	615.807	792.698	812.662	621.739	608.895	832.117
EMLSAT00000000018	0	0	0	0	0	0	0	0	0
EMLSAT00000000019	3.04024	7.87058	13.0247	7.95874	7.36537	6.0421	5.84708	3.43523	7.7768
EMLSAT00000000020	10.1341	7.87058	7.59776	5.96905	6.4447	13.0912	7.7961	6.01166	11.6652
EMLSAT00000000021	0	1.74902	1.08539	2.98453	2.76201	2.01403	1.94903	1.71762	3.8884
EMLSAT00000000022	4.05365	5.24706	4.34158	4.97421	5.52402	5.03508	2.92354	3.43523	5.18453
EMLSAT00000000023	2.02682	4.37255	1.08539	2.98453	1.84134	0	3.89805	0.858809	2.59227
EMLSAT00000000024	1.01341	0	3.25618	0	1.84134	0	3.89805	1.71762	0
EMLSAT00000000025	0	0	1.08539	0	0.920671	0	0	0	0
EMLSAT00000000026	71.9523	25.3608	34.7326	65.6596	58.9229	32.2245	70.1649	68.7047	77.768
EMLSAT00000000027	40.5365	50.7215	52.099	48.7473	48.7956	40.2807	55.5472	55.8226	44.0685
EMLSAT00000000028	63.845	70.8353	37.9888	69.639	58.9229	47.3298	101.349	67.8459	53.1414
EMLSAT00000000029	1370.13	1319.63	1244.95	1506.19	1164.65	1424.93	1382.83	1352.62	1263.73
EMLSAT00000000030	23.3085	21.8627	19.5371	35.8143	27.6201	17.1193	30.2099	22.329	24.6265
EMLSAT00000000031	267.541	273.721	262.666	248.711	246.74	244.705	178.336	181.209	141.278
EMLSAT00000000032	4968.76	4837.79	5178.42	4886.67	5270.84	5067.31	4385.31	4712.28	6025.72
EMLSAT00000000033	3.04024	0	1.08539	0	0	2.01403	2.92354	0.858809	0
EMLSAT00000000034	4052.63	4497.6	3343.02	4520.56	4244.29	3397.67	6599.4	6299.36	3526.78
EMLSAT00000000035	19.2548	15.7412	10.8539	11.9381	9.20671	8.05613	10.7196	12.8821	3.8884
EMLSAT00000000036	160.119	142.545	143.272	166.139	155.593	175.221	157.871	152.868	97.2099
EMLSAT00000000037	65.8718	76.0823	72.7215	120.376	57.0816	83.5824	86.7316	81.5868	32.4033
EMLSAT00000000038	12.1609	14.8667	10.8539	10.9433	7.36537	21.1473	15.5922	10.3057	6.48066
EMLSAT00000000039	7.09388	6.12157	9.76855	1.98968	3.68268	8.05613	14.6177	9.4469	3.8884
EMLSAT00000000040	9.12071	9.6196	6.51237	7.95874	8.28604	9.06315	10.7196	12.0233	19.442
EMLSAT00000000041	5366.02	5156.98	5480.16	5527.34	5388.69	5482.2	5172.71	5582.26	7514.98
EMLSAT00000000042	10.1341	12.2431	8.68316	7.95874	3.68268	6.0421	15.5922	12.0233	2.59227
EMLSAT00000000043	2186.94	2294.71	2268.48	2096.13	2498.7	2301.03	2180.96	2304.18	3388.09
EMLSAT00000000044	606.02	564.059	498.196	576.014	523.862	565.943	680.21	565.096	483.457
EMLSAT00000000045	117.556	140.796	125.906	131.319	123.37	126.884	150.075	89.3161	158.128
EMLSAT00000000046	34.456	34.1059	24.9641	22.8814	28.5408	22.1544	39.955	47.2345	41.4762
EMLSAT00000000047	44.5901	33.2314	60.7821	26.8607	26.6995	57.3999	31.1844	32.6347	28.5149
EMLSAT00000000048	1367.09	1443.81	1421.87	1273.4	1382.85	1439.03	1382.83	1409.31	1169.11
EMLSAT00000000049	147.958	179.274	176.919	124.355	149.149	169.179	158.846	136.551	194.42
EMLSAT00000000050	3639.16	3506.78	3468.92	3796.32	3666.11	3457.09	3676.84	4099.95	4730.88
EMLSAT00000000051	281.729	285.965	306.081	285.52	318.552	307.14	299.175	269.666	237.192
EMLSAT00000000052	3058.48	3239.18	3252.93	3070.08	3397.28	3317.11	3417.62	3490.2	3535.85
EMLSAT00000000053	671.892	682.117	712.019	657.591	673.01	718.003	673.388	749.74	1022.65
EMLSAT00000000054	3768.88	3462.18	3501.48	3619.24	3580.49	3615.19	3508.25	3994.32	4934.38
EMLSAT00000000055	725.603	608.659	641.468	690.421	684.979	629.385	668.516	700.788	828.229
EMLSAT00000000056	1280.95	1183.21	1153.77	1139.09	1137.03	1124.84	1181.11	1016.83	939.696
EMLSAT00000000057	638.45	703.98	671.859	648.637	695.106	633.413	693.853	748.022	736.203
EMLSAT00000000058	477.317	434.631	431.987	455.638	444.684	527.677	466.792	506.697	505.492
EMLSAT00000000059	964.768	787.058	798.851	884.415	814.794	790.508	842.953	883.714	759.534
EMLSAT00000000060	458.062	501.968	512.306	447.679	415.223	461.213	504.798	397.628	521.045
EMLSAT00000000061	129.717	153.914	142.187	148.232	137.18	157.095	85.7571	121.951	107.579
EMLSAT00000000062	964.768	824.662	923.671	870.487	965.784	979.827	668.516	668.153	768.607
EMLSAT00000000063	2435.23	2361.18	2603.86	2255.31	2359.68	2778.36	2278.41	2262.1	2496.35
EMLSAT00000000064	5.06706	3.49804	3.25618	2.98453	1.84134	2.01403	4.87256	0.858809	5.18453
EMLSAT00000000065	49.6572	47.2235	75.9776	65.6596	69.0503	64.449	67.2414	66.9871	58.326
EMLSAT00000000066	192.548	208.133	161.724	163.154	232.93	122.856	281.634	302.301	162.017
EMLSAT00000000067	237.138	235.243	173.663	250.7	248.581	176.228	289.43	238.749	154.24
EMLSAT00000000068	3.04024	13.1176	2.17079	2.98453	5.52402	6.0421	2.92354	9.4469	0
EMLSAT00000000069	205.723	208.133	208.396	180.066	208.072	187.305	187.106	180.35	88.137
EMLSAT00000000070	124.65	146.043	168.236	116.397	120.608	153.066	118.891	113.363	99.8022
EMLSAT00000000071	2626.76	2647.14	2444.31	2512.97	2571.43	2495.39	2633.13	2572.13	2185.28
EMLSAT00000000072	7.09388	1.74902	2.17079	1.98968	0.920671	1.00702	1.94903	1.71762	6.48066
EMLSAT00000000073	992.13	1043.29	943.208	1012.75	890.289	935.518	1046.63	882.855	747.869
EMLSAT00000000074	1.01341	5.24706	9.76855	10.9433	2.76201	4.02807	1.94903	0.858809	1.29613
EMLSAT00000000075	209.776	155.663	142.187	181.061	135.339	178.242	204.648	187.22	194.42
EMLSAT00000000076	667.839	687.364	650.151	643.663	606.722	623.343	607.121	582.272	369.398
EMLSAT00000000077	923.218	882.38	985.538	942.116	929.877	1000.97	980.36	965.301	1080.97
EMLSAT00000000078	187.481	245.737	287.63	172.108	262.391	239.67	266.042	212.985	338.291
EMLSAT00000000079	55.7377	76.0823	51.0136	59.6905	71.8123	63.442	49.7001	62.693	79.0641
EMLSAT00000000080	54.7243	49.847	49.9282	51.7318	59.8436	36.2526	68.2159	41.2228	37.5878
EMLSAT00000000081	10993.5	9704.43	11984.9	10805	10104.4	12166.8	6911.24	7037.94	10354.8
EMLSAT00000000082	3874.27	3931.79	2774.27	3961.46	3967.17	2600.12	1791.15	1906.56	2084.18
EMLSAT00000000083	0	0	0	1.98968	0	0	0	2.57643	1.29613
EMLSAT00000000084	1071.18	1096.63	1152.69	1128.15	1095.6	1118.8	1099.25	1115.59	1192.44
EMLSAT00000000085	422.593	414.517	475.403	380.03	421.667	506.529	469.715	438.851	502.899
EMLSAT00000000086	327.332	310.451	291.971	365.107	333.283	256.789	353.748	378.735	360.325
EMLSAT00000000087	631.356	597.29	548.124	661.57	626.977	637.441	720.165	678.459	648.066
EMLSAT00000000088	868.494	956.713	992.051	849.595	952.894	1029.17	961.844	944.69	1003.21
EMLSAT00000000089	13.1744	13.1176	8.68316	7.95874	16.5721	9.06315	19.4903	6.87047	11.6652
EMLSAT00000000090	244.232	209.882	240.958	227.819	243.978	204.424	209.52	193.232	193.124
EMLSAT00000000091	47.6304	52.4706	28.2203	32.8298	70.8916	47.3298	24.3628	42.0816	18.1459
EMLSAT00000000092	1.01341	0	0	0	0	1.00702	0	0	1.29613
EMLSAT00000000093	0	4.37255	3.25618	0.994842	0.920671	0	7.7961	5.15285	2.59227
EMLSAT00000000094	55.7377	38.4784	44.5012	42.7782	38.6682	54.3789	62.3688	30.0583	36.2917
EMLSAT00000000095	1090.43	1135.11	1113.62	1085.37	1195.03	1107.72	1046.63	1178.29	1578.69
EMLSAT00000000096	864.44	792.305	772.801	926.198	756.791	757.276	820.54	852.797	955.25
EMLSAT00000000097	476.304	576.302	606.736	420.818	493.48	493.438	553.523	563.378	566.41
EMLSAT00000000098	0	0	0	0	0	0	0	0	0
EMLSAT00000000099	0	0.874509	0	0	0	0	0	0.858809	3.8884
EMLSAT00000000100	6865.87	7125.5	6474.38	7305.13	6747.6	6732.91	7042.8	7379.74	8883.69
EMLSAT00000000101	709.388	954.964	793.424	726.235	622.373	680.743	749.4	577.119	228.119
EMLSAT00000000102	1223.19	1313.51	1166.8	1227.64	1170.17	1165.12	1371.14	1287.35	1350.57
EMLSAT00000000103	1701.52	1816.36	1775.71	1749.93	1579.87	1751.2	1762.89	1722.77	1395.93
EMLSAT00000000104	909.031	769.568	830.327	845.616	791.777	815.683	809.82	828.75	1017.46
EMLSAT00000000105	2239.64	2153.92	2299.95	2174.73	1969.31	2250.68	2333.96	2079.18	1681.08
EMLSAT00000000106	131.744	107.565	110.71	97.4945	91.1464	113.793	121.814	99.6218	68.695
EMLSAT00000000107	3890.49	3748.15	3692.51	3933.61	4167.88	3778.33	3582.31	3776.18	4808.65
EMLSAT00000000108	590.819	517.71	590.455	621.776	491.638	601.189	572.039	451.733	321.441
EMLSAT00000000109	91.2071	69.0862	77.063	61.6802	70.8916	72.5052	74.063	66.1283	86.8409
EMLSAT00000000110	1155.29	1079.14	1176.57	1184.86	1183.06	1286.97	1030.06	1136.2	1347.98
EMLSAT00000000111	17.228	12.2431	24.9641	14.9226	13.8101	15.1052	11.6942	14.5997	16.8497
EMLSAT00000000112	1683.28	1435.07	2434.54	1722.07	1478.6	2559.84	1418.89	1349.19	3424.38
EMLSAT00000000113	25.3353	18.3647	11.9393	20.8917	29.4615	16.1123	13.6432	18.035	38.884
EMLSAT00000000114	2364.29	2666.38	2589.75	2382.65	2588.93	2552.79	2679.91	2763.65	3294.77
EMLSAT00000000115	8.1073	22.7372	14.1101	11.9381	7.36537	10.0702	14.6177	17.1762	6.48066
EMLSAT00000000116	867.481	909.49	948.635	975.94	1030.23	859.992	861.469	948.125	1097.82
EMLSAT00000000117	806.676	878.882	899.792	758.07	905.019	828.774	800.075	760.904	876.186
EMLSAT00000000118	3312.84	3215.57	3029.34	3184.49	3426.74	3025.08	3372.79	3442.96	3280.51
EMLSAT00000000119	993.144	1016.18	1031.13	1067.47	1075.34	1007.02	1068.07	1024.56	1127.64
EMLSAT00000000120	601.967	561.435	484.086	555.122	503.607	531.705	565.217	553.932	499.011
EMLSAT00000000122	4017.17	3333.63	3651.27	3846.06	3676.24	3526.57	4493.48	4234.79	4706.26
EMLSAT00000000123	1837.32	1767.38	1858.2	1679.29	1911.31	1844.85	1574.81	1655.78	2024.56
EMLSAT00000000124	8785.27	9175.35	7212.45	8893.89	9563.93	6751.04	11067.5	12434.7	9985.41
EMLSAT00000000125	3.04024	1.74902	4.34158	0.994842	2.76201	3.02105	0.974513	0	2.59227
EMLSAT00000000126	714.456	789.682	757.606	631.725	677.614	667.652	718.216	659.565	877.482
EMLSAT00000000127	218.897	257.98	229.018	223.84	236.612	246.719	267.016	246.478	110.171
EMLSAT00000000128	286.796	153.039	269.178	315.365	151.911	234.635	378.111	311.748	453.646
EMLSAT00000000129	196.602	205.51	185.603	183.051	174.007	182.27	175.412	206.114	167.201
EMLSAT00000000130	331.386	366.419	297.398	306.411	329.6	315.196	292.354	326.347	289.038
EMLSAT00000000131	60.8047	48.9725	60.7821	55.7112	56.1609	39.2736	52.6237	64.4106	66.1028
EMLSAT00000000132	6885.12	5972.02	12978.1	7002.69	6152.84	13292.6	3473.16	3096.86	9425.48
EMLSAT00000000133	1343.78	1540.01	1328.52	1400.74	1452.82	1364.51	1514.39	1514.94	1162.63
EMLSAT00000000134	868.494	806.298	935.61	854.57	794.539	819.711	816.642	748.881	299.407
EMLSAT00000000135	889.776	868.388	844.437	848.6	826.762	803.599	828.336	856.232	716.761
EMLSAT00000000136	4959.64	4853.53	5270.68	5141.34	4693.58	5319.06	5210.72	4829.08	3368.65
EMLSAT00000000137	297.943	292.961	284.373	325.313	267.915	288.007	293.328	313.465	383.655
EMLSAT00000000138	3.04024	6.12157	10.8539	6.9639	0.920671	4.02807	4.87256	2.57643	3.8884
EMLSAT00000000139	533.055	501.968	506.879	538.21	494.4	500.487	526.237	550.496	327.922
EMLSAT00000000140	76.0059	83.9529	78.1484	89.5358	69.0503	76.5332	66.2669	49.8109	23.3304
EMLSAT00000000141	3270.28	3257.55	3593.74	3174.54	3379.78	3468.16	3304.57	3446.4	5080.84
EMLSAT00000000142	728.643	576.302	518.819	706.338	607.643	464.235	726.012	656.13	724.538
EMLSAT00000000143	2168.7	2202.89	1949.37	2185.67	2164.5	1972.74	1758.02	1952.93	2427.66
EMLSAT00000000144	58.7779	60.3411	47.7574	43.7731	45.1129	56.3929	70.1649	44.6581	32.4033
EMLSAT00000000145	174.307	128.553	119.393	148.232	105.877	89.6244	181.259	157.162	136.094
EMLSAT00000000146	1948.79	1850.46	1913.55	1997.64	1914.07	1952.6	1878.86	1995.87	1729.04
EMLSAT00000000147	17.228	28.8588	77.063	31.835	20.2548	101.709	8.77061	11.1645	44.0685
EMLSAT00000000148	426.646	425.886	386.401	453.648	411.54	449.129	399.55	389.04	456.239
EMLSAT00000000149	2833.5	2693.49	2562.62	2783.57	2571.43	2626.3	2938.16	2798	3087.39
EMLSAT00000000150	660.745	620.902	594.796	737.178	591.071	583.062	704.573	602.884	556.041
EMLSAT00000000151	3.04024	5.24706	4.34158	4.97421	4.60335	3.02105	4.87256	2.57643	6.48066
EMLSAT00000000152	25.3353	23.6118	40.1596	29.8453	29.4615	27.1894	25.3373	29.1995	42.7724
EMLSAT00000000153	1138.06	1121.12	1125.55	1093.33	1265	1202.38	1169.42	1096.7	1752.37
EMLSAT00000000154	0	0	0	0	0.920671	0	4.87256	1.71762	1.29613
EMLSAT00000000155	24818.5	25939.7	25164.9	23734.9	24802.9	24099.9	28850.4	25518.6	20539.8
EMLSAT00000000156	2424.08	2171.41	2057.91	2428.41	2030.08	2142.93	2719.86	2324.8	863.224
EMLSAT00000000157	18.2414	26.2353	29.3057	24.8711	34.0648	22.1544	49.7001	52.3873	31.1072
EMLSAT00000000158	1273.86	1186.71	1387.13	1237.58	1277.89	1384.65	1137.26	1192.89	900.812
EMLSAT00000000159	3188.19	3233.94	3255.1	3099.93	3030.85	3219.43	2992.73	3026.44	3005.73
EMLSAT00000000160	13809.8	12790.6	12284.5	14233.2	13640.7	12814.3	13919.9	13991.7	21273.4
EMLSAT00000000161	1800.83	1655.45	1680.19	1783.75	1650.76	1611.23	1688.83	1918.58	1810.7
EMLSAT00000000162	223.964	217.753	219.25	195.984	199.786	214.494	199.775	187.22	138.686
EMLSAT00000000163	315.171	261.478	286.544	304.422	297.377	295.056	320.615	322.912	343.475
EMLSAT00000000164	612.101	592.043	600.223	654.606	604.881	511.564	650	666.436	708.985
EMLSAT00000000165	192.548	153.039	205.14	163.154	157.435	201.403	95.5022	126.245	71.2873
EMLSAT00000000166	886.736	953.215	912.817	998.822	972.228	913.364	805.922	873.408	855.448
EMLSAT00000000167	363.815	343.682	378.803	343.221	417.985	357.491	350.825	373.582	344.771
EMLSAT00000000168	490.491	505.466	439.585	474.54	464.939	452.15	449.25	487.803	325.329
EMLSAT00000000169	761.072	676.87	718.531	723.25	711.679	760.297	715.292	767.775	655.843
EMLSAT00000000170	32.4292	32.3568	26.0495	41.7834	41.4302	24.1684	56.5217	49.8109	41.4762
EMLSAT00000000171	19.2548	16.6157	20.6225	17.9072	18.4134	23.1614	24.3628	14.5997	31.1072
EMLSAT00000000172	1.01341	0	2.17079	0.994842	0	1.00702	0.974513	1.71762	3.8884
EMLSAT00000000173	804.649	756.451	799.936	874.466	772.443	801.585	754.273	796.974	974.692
EMLSAT00000000174	127.69	108.439	83.5754	125.35	105.877	90.6315	101.349	152.868	79.0641
EMLSAT00000000175	109.449	118.059	110.71	85.5564	88.3844	92.6455	97.4513	66.1283	31.1072
EMLSAT00000000176	897.883	878.882	764.118	838.652	907.781	747.206	848.8	857.091	786.752
EMLSAT00000000177	467.183	472.235	498.196	497.421	513.734	457.185	529.16	585.708	500.307
EMLSAT00000000178	3276.36	3372.11	3445.04	3143.7	3400.96	3400.69	3208.1	3390.58	3776.93
EMLSAT00000000179	60.8047	36.7294	48.8428	44.7679	42.3509	38.2666	40.9295	21.4702	33.6994
EMLSAT00000000180	5.06706	3.49804	1.08539	4.97421	3.68268	7.04911	3.89805	13.7409	3.8884
EMLSAT00000000181	201.669	206.384	220.335	216.876	183.213	210.466	180.285	136.551	149.055
EMLSAT00000000182	48.6438	54.2196	60.7821	37.804	57.0816	69.4841	41.904	35.2112	71.2873
EMLSAT00000000183	0	0	0	0	0	1.00702	1.94903	0	1.29613
EMLSAT00000000184	198.629	220.376	213.823	189.02	176.769	201.403	213.418	199.244	162.017
EMLSAT00000000185	4874.51	4818.55	5476.9	4869.75	5169.57	5532.55	4684.48	4714.86	5819.64
EMLSAT00000000186	117.556	112.812	91.1732	90.5306	81.9397	74.5192	78.9355	62.693	40.1801
EMLSAT00000000187	791.475	864.89	842.266	815.771	714.441	876.104	818.591	774.645	899.516
EMLSAT00000000188	158.092	141.671	144.358	161.164	150.99	114.8	141.304	150.292	162.017
EMLSAT00000000189	193.562	205.51	205.14	237.767	196.103	212.48	226.087	225.008	232.008
EMLSAT00000000190	3.04024	5.24706	5.42697	3.97937	4.60335	4.02807	6.82159	11.1645	1.29613
EMLSAT00000000191	11095.8	10668.1	10745.4	12142.1	11419.1	11484	10737.2	12138.4	15077.9
EMLSAT00000000192	11.1475	0.874509	4.34158	2.98453	1.84134	7.04911	2.92354	3.43523	0
EMLSAT00000000193	562.444	522.957	525.331	569.05	552.402	560.908	578.86	560.802	409.578
EMLSAT00000000194	2119.04	2097.07	2047.05	2282.17	2122.15	2131.85	1839.88	2112.67	2712.81
EMLSAT00000000195	1668.08	1829.47	1794.16	1604.68	1683.91	1791.48	1754.12	1602.54	1284.47
EMLSAT00000000196	1588.02	1657.2	1449	1554.94	1606.57	1406.8	1803.82	1692.71	1345.39
EMLSAT00000000197	1403.58	1282.91	1224.33	1393.77	1392.97	1380.62	1333.13	1417.03	1450.37
EMLSAT00000000198	28.3755	21.8627	29.3057	23.8762	18.4134	29.2035	9.74513	18.8938	7.7768
EMLSAT00000000199	354.694	369.917	423.304	335.262	295.535	358.498	362.519	306.595	331.81
EMLSAT00000000200	3344.26	3203.33	3130.28	3349.63	3132.12	3181.16	3282.16	3271.2	2590.97
EMLSAT00000000201	11958.3	11989.5	12314.9	12170.9	12257.8	12652.2	10626.1	11107.8	8743.71
EMLSAT00000000202	861.4	981.2	1222.15	920.229	893.051	1208.42	687.031	707.658	776.383
EMLSAT00000000203	844.172	875.384	764.118	891.379	761.395	845.894	759.145	772.069	830.821
EMLSAT00000000204	160.119	171.404	171.492	154.201	161.117	174.214	188.081	129.68	232.008
EMLSAT00000000205	242.205	155.663	181.261	195.984	231.088	227.586	216.342	209.549	202.197
EMLSAT00000000206	53.7108	30.6078	53.1843	33.8246	40.5095	56.3929	32.1589	21.4702	7.7768
EMLSAT00000000207	355.708	298.208	386.401	347.2	308.425	442.08	267.991	259.36	278.669
EMLSAT00000000208	0	0	0	0.994842	0	0	0.974513	0	1.29613
EMLSAT00000000209	3.04024	0.874509	3.25618	0	1.84134	4.02807	1.94903	0	3.8884
EMLSAT00000000210	50.6706	49.847	37.9888	48.7473	50.6369	56.3929	28.2609	48.0933	57.0298
EMLSAT00000000211	10.1341	5.24706	9.76855	8.95358	19.3341	19.1333	13.6432	15.4586	5.18453
EMLSAT00000000212	0	0	0	0	0	0	0	0	0
EMLSAT00000000213	0	0	0	0	0	0	0	0	0
EMLSAT00000000214	238.152	232.619	232.274	233.788	209.913	243.698	227.061	220.714	224.231
EMLSAT00000000215	2594.33	2982.08	1515.21	2825.35	2897.35	1491.39	4450.6	4514.76	3436.05
EMLSAT00000000216	84.1132	76.0823	141.101	95.5049	96.6704	181.263	52.6237	71.2811	86.8409
EMLSAT00000000217	6.08047	2.62353	6.51237	5.96905	5.52402	7.04911	12.6687	3.43523	5.18453
EMLSAT00000000218	24.3219	54.2196	81.4046	28.8504	46.0335	83.5824	6.82159	6.87047	34.9956
EMLSAT00000000219	58.7779	35.8549	45.5866	41.7834	36.8268	48.3368	38.9805	39.5052	46.6608
EMLSAT00000000220	38.5097	38.4784	31.4764	27.8556	38.6682	31.2175	59.4453	58.399	80.3602
EMLSAT00000000221	8.1073	1.74902	4.34158	4.97421	5.52402	3.02105	7.7961	7.72928	2.59227
EMLSAT00000000222	522.921	448.623	484.086	483.493	439.16	433.017	480.435	477.498	680.47
EMLSAT00000000223	743.844	696.109	641.468	739.168	638.946	658.589	698.726	675.024	388.84
EMLSAT00000000224	5561.61	7498.04	3840.13	5940.2	7456.51	3456.08	8997.67	10243	5397.1
EMLSAT00000000225	92.2205	83.9529	59.6967	84.5616	69.971	86.6034	89.6552	106.492	127.021
EMLSAT00000000226	921.192	953.215	824.9	844.621	957.498	937.532	988.156	1009.1	1025.24
EMLSAT00000000227	200.656	175.776	171.492	200.958	185.055	184.284	258.246	249.913	260.523
EMLSAT00000000228	316.185	327.067	337.558	368.092	313.949	255.782	414.168	391.617	229.415
EMLSAT00000000229	447.928	443.376	449.353	451.658	465.859	408.849	464.843	477.498	501.603
EMLSAT00000000230	3563.16	3593.36	3453.73	3627.19	3735.16	3283.88	3613.49	3853.47	4059.49
EMLSAT00000000231	353.681	341.059	351.668	315.365	307.504	325.266	350.825	286.842	186.643
EMLSAT00000000232	1041.79	985.572	882.426	903.317	1002.61	926.455	865.367	894.879	788.049
EMLSAT00000000233	3512.49	3660.7	3600.25	2987.51	3455.28	3223.46	3547.23	3688.58	4475.55
EMLSAT00000000234	1162.38	1141.23	1116.87	1129.15	1217.13	1235.61	1179.16	1127.62	1303.91
EMLSAT00000000235	1761.31	1767.38	1791.99	1635.52	1841.34	1774.36	1741.45	1784.6	2002.52
EMLSAT00000000236	2061.28	1958.9	1914.64	1953.87	2044.81	1981.81	1786.28	1919.44	1742
EMLSAT00000000237	1.01341	0	2.17079	0	0	1.00702	0.974513	0	0
EMLSAT00000000238	11.1475	20.1137	14.1101	17.9072	16.5721	7.04911	16.5667	12.8821	6.48066
EMLSAT00000000239	1.01341	0	0	0	0	0	0	0	1.29613
EMLSAT00000000240	3.04024	0.874509	3.25618	0	2.76201	6.0421	1.94903	1.71762	0
EMLSAT00000000241	56.7511	54.2196	48.8428	54.7163	58.0023	62.435	43.8531	54.1049	54.4376
EMLSAT00000000242	56.7511	62.0902	56.4405	56.706	45.1129	38.2666	31.1844	36.07	22.0343
EMLSAT00000000243	0	0	0	0	0	0	0	0	0
EMLSAT00000000244	2917.61	3072.15	2408.49	2944.73	3013.36	2347.35	2543.48	2654.58	1837.92
EMLSAT00000000245	18.2414	10.4941	13.0247	7.95874	18.4134	13.0912	15.5922	23.1878	15.5536
EMLSAT00000000246	1.01341	0	2.17079	0	1.84134	2.01403	1.94903	5.15285	3.8884
EMLSAT00000000247	585.752	662.878	704.421	600.885	626.056	669.666	655.847	619.201	706.392
EMLSAT00000000248	2450.43	2510.72	2442.14	2422.44	2585.24	2410.8	2452.85	2629.67	2235.83
EMLSAT00000000249	4194.51	4410.15	4276.46	4239.02	4003.08	4178.11	4280.06	4002.05	3914.32
EMLSAT00000000250	605.007	628.772	545.954	583.972	525.703	514.585	545.727	522.156	444.573
EMLSAT00000000251	137.824	148.667	81.4046	125.35	176.769	62.435	168.591	186.361	55.7337
EMLSAT00000000252	137.824	148.667	158.468	143.257	151.911	169.179	188.081	172.621	174.978
EMLSAT00000000253	0	0	0	0	0	0	0	0	0
EMLSAT00000000254	0	0	0	0	0	0	0	0	0
EMLSAT00000000255	1081.31	1059.91	1011.59	1071.45	962.101	1007.02	1163.57	1061.49	790.641
EMLSAT00000000256	411.445	409.27	529.673	398.932	472.304	474.305	397.601	359.841	597.517
EMLSAT00000000257	1560.65	1640.58	1593.36	1631.54	1597.36	1566.92	1446.18	1539.84	1683.68
EMLSAT00000000258	1204.95	1267.16	1256.89	1164.96	1356.15	1286.97	1280.51	1457.4	1967.53
EMLSAT00000000259	281.729	274.596	215.994	262.638	313.028	272.901	289.43	313.465	348.66
EMLSAT00000000260	1564.71	1635.33	1953.71	1613.63	1704.16	2058.34	1521.21	1593.09	1753.67
EMLSAT00000000261	3711.12	3614.35	3700.11	3832.13	3632.05	3613.17	4236.21	3818.26	2108.81
EMLSAT00000000262	0	0	0	0	0	0	0	0	0
EMLSAT00000000263	76.0059	101.443	86.8316	99.4842	83.781	88.6174	98.4258	90.1749	72.5834
EMLSAT00000000264	28280.3	26453	26690.9	27305.4	27955.2	27055.5	28169.3	29528.4	31030.7
EMLSAT00000000265	173.293	181.898	160.638	182.056	176.769	178.242	161.769	182.067	138.686
EMLSAT00000000266	4278.63	4493.23	4230.87	4539.47	4554.56	4624.22	5702.85	5815.85	5772.97
EMLSAT00000000267	98.301	127.678	113.966	81.5771	105.877	119.835	108.171	107.351	86.8409
EMLSAT00000000268	446.915	722.345	171.492	466.581	965.784	219.53	2783.21	3309.85	1312.98
EMLSAT00000000269	107.422	88.3254	84.6608	77.5977	81.019	87.6104	65.2923	100.481	107.579
EMLSAT00000000270	723.576	692.611	650.151	685.446	712.599	616.294	859.52	797.833	753.053
EMLSAT00000000271	431.714	428.51	423.304	411.865	449.287	438.052	406.372	456.886	663.62
EMLSAT00000000272	492.518	493.223	484.086	558.107	497.162	557.887	505.772	576.261	508.084
EMLSAT00000000273	344.56	316.572	274.605	306.411	310.266	332.315	327.436	357.264	528.822
EMLSAT00000000274	336.453	335.812	366.863	297.458	320.393	392.736	385.907	346.959	203.493
EMLSAT00000000275	328.346	342.808	308.252	315.365	355.379	345.407	364.468	368.429	474.385
EMLSAT00000000276	647.57	662.004	628.444	630.73	654.597	615.287	625.637	676.741	499.011
EMLSAT00000000277	209.776	228.247	290.886	212.896	262.391	251.754	234.858	210.408	184.051
EMLSAT00000000278	966.795	969.831	1048.49	1000.81	1014.58	991.911	1002.77	1057.19	1204.11
EMLSAT00000000279	1068.14	1087.02	1101.68	994.842	1123.22	1108.72	1011.54	1063.21	1060.24
EMLSAT00000000280	2647.03	2406.65	2534.4	2650.26	2734.39	2567.89	2375.86	2730.15	3699.16
EMLSAT00000000281	54.7243	48.098	61.8675	50.737	66.2883	68.4771	66.2669	30.9171	59.6221
EMLSAT00000000282	88.1669	84.8274	105.283	87.5461	127.973	106.744	87.7061	73.8575	120.54
EMLSAT00000000283	108.435	79.5804	118.308	70.6338	124.291	120.842	81.8591	72.9987	152.944
EMLSAT00000000284	165.186	178.4	208.396	130.324	194.262	215.501	161.769	162.315	243.673
EMLSAT00000000285	90.1937	90.949	103.113	95.5049	102.194	103.723	90.6297	98.763	136.094
EMLSAT00000000286	7322.92	7137.75	7683.51	7125.06	7195.04	7676.49	7174.36	7277.54	8010.1
EMLSAT00000000287	104.381	76.0823	95.5147	79.5874	84.7017	104.73	98.4258	85.0221	92.0254
EMLSAT00000000288	3.04024	3.49804	1.08539	0.994842	0	1.00702	1.94903	0.858809	2.59227
EMLSAT00000000289	7.09388	4.37255	4.34158	3.97937	2.76201	7.04911	12.6687	9.4469	3.8884
EMLSAT00000000290	257.407	251.859	227.933	206.927	216.358	213.487	229.985	224.149	301.999
EMLSAT00000000291	1365.07	1258.42	1268.83	1372.88	1360.75	1248.7	1328.26	1348.33	1556.66
EMLSAT00000000292	2557.85	2498.47	2317.32	2392.6	2450.83	2440	2914.77	3089.13	3232.55
EMLSAT00000000293	2038.99	2009.62	2070.93	1989.68	2300.76	1969.72	2030.88	2119.54	2493.76
EMLSAT00000000294	47.6304	42.851	43.4158	36.8092	50.6369	47.3298	40.9295	34.3523	34.9956
EMLSAT00000000295	296.93	282.467	286.544	267.613	302.901	259.81	267.016	275.678	206.085
EMLSAT00000000296	0	0	0	0	0	0	0	0	0
EMLSAT00000000297	921.192	898.121	968.172	976.935	932.639	852.943	933.583	903.467	858.04
EMLSAT00000000298	4539.07	3781.38	4100.62	4580.25	4336.36	4553.73	3882.46	4140.32	5465.79
EMLSAT00000000299	221.937	207.259	207.31	238.762	237.533	216.509	209.52	247.337	256.634
EMLSAT00000000300	208.763	214.255	166.065	187.03	209.913	178.242	189.055	173.479	195.716
EMLSAT00000000301	29.389	34.9804	29.3057	31.835	35.9062	27.1894	28.2609	26.6231	24.6265
EMLSAT00000000302	52862.6	53056.5	50477.4	53565.3	53736.8	50340.7	52410.3	55461	60182
EMLSAT00000000303	539.135	529.078	589.369	518.313	514.655	580.041	419.04	510.132	601.406
EMLSAT00000000304	13.1744	5.24706	7.59776	7.95874	8.28604	8.05613	7.7961	1.71762	5.18453
EMLSAT00000000305	20.2682	10.4941	27.1349	6.9639	13.8101	27.1894	10.7196	11.1645	27.2188
EMLSAT00000000306	4207.69	4047.23	4341.58	4010.21	4362.14	4542.65	4147.53	4111.12	2764.65
EMLSAT00000000307	1995.41	2160.04	1866.88	2158.81	2255.64	1979.79	2061.09	2104.08	2820.38
EMLSAT00000000308	112.489	118.059	123.735	143.257	79.1777	118.828	95.5022	79.8692	72.5834
EMLSAT00000000309	657.704	699.607	619.76	570.045	546.878	586.083	593.478	537.614	312.368
EMLSAT00000000310	1136.03	1063.4	1111.44	1071.45	1074.42	1089.59	1232.76	1200.61	960.434
EMLSAT00000000311	97.2876	77.8313	118.308	104.458	109.56	108.758	123.763	98.763	163.313
EMLSAT00000000312	42.5633	48.9725	46.672	27.8556	40.5095	43.3017	30.2099	31.7759	37.5878
EMLSAT00000000313	76.0059	94.447	71.6361	70.6338	76.4157	81.5683	75.0375	75.5752	81.6564
EMLSAT00000000314	410.432	407.521	398.34	393.958	416.143	412.877	471.664	442.286	399.209
EMLSAT00000000315	64.8584	68.2117	93.344	61.6802	70.8916	85.5964	38.9805	19.7526	85.5448
EMLSAT00000000316	7942.11	7449.07	7939.66	7745.84	8124	7925.22	5581.03	5742.85	9343.82
EMLSAT00000000317	429.687	441.627	945.379	427.782	418.905	945.588	506.747	495.533	716.761
EMLSAT00000000318	6756.42	6584.18	6659.98	6636.59	7094.69	6438.86	7195.8	7197.68	7201.31
EMLSAT00000000319	586.766	550.941	535.1	551.143	510.972	542.782	616.866	541.908	594.925
EMLSAT00000000320	361.788	368.168	315.85	333.272	341.569	326.273	328.411	394.193	390.136
EMLSAT00000000321	8.1073	8.74509	3.25618	4.97421	3.68268	7.04911	27.2864	24.0466	6.48066
EMLSAT00000000322	260.447	247.486	244.214	250.7	284.487	231.614	305.997	245.619	252.746
EMLSAT00000000323	16.2146	9.6196	7.59776	20.8917	2.76201	9.06315	10.7196	13.7409	15.5536
EMLSAT00000000324	0	1.74902	0	0	0	1.00702	0	0	0
EMLSAT00000000325	49.6572	60.3411	77.063	72.6235	53.3989	54.3789	47.7511	55.8226	28.5149
EMLSAT00000000326	19.2548	21.8627	19.5371	20.8917	31.3028	23.1614	20.4648	19.7526	19.442
EMLSAT00000000327	0	0.874509	1.08539	0.994842	0.920671	2.01403	0	0	1.29613
EMLSAT00000000328	39.5231	55.0941	41.245	31.835	64.447	43.3017	47.7511	51.5285	46.6608
EMLSAT00000000329	500.626	513.337	415.706	583.972	479.669	484.375	590.555	501.544	400.505
EMLSAT00000000330	3143.6	3401.84	2893.66	3339.69	3302.45	2934.45	3069.71	3169.86	3194.97
EMLSAT00000000331	3.04024	0.874509	1.08539	0	1.84134	1.00702	0.974513	4.29404	3.8884
EMLSAT00000000332	5.06706	0	1.08539	1.98968	1.84134	1.00702	0.974513	0.858809	1.29613
EMLSAT00000000333	9792.6	10436.4	10306.9	9929.52	10462.5	10025.9	10189.5	10584.8	11354.1
EMLSAT00000000334	2381.52	2475.74	2169.7	2490.09	2354.16	2191.27	2585.38	2584.16	2959.07
EMLSAT00000000335	1044.83	1088.76	1097.33	1008.77	1000.77	1018.09	1135.31	1049.46	937.104
EMLSAT00000000336	1305.27	1316.14	1273.17	1283.35	1224.49	1287.97	1237.63	1258.15	1263.73
EMLSAT00000000337	464.143	427.635	451.524	407.885	429.033	459.199	489.205	443.145	480.865
EMLSAT00000000338	1168.46	1757.76	519.904	1178.89	2014.43	479.34	1439.36	1852.45	537.895
EMLSAT00000000339	186.468	243.114	211.652	182.056	208.072	216.509	189.055	212.985	212.566
EMLSAT00000000340	2633.86	2453.87	2345.54	2631.36	2481.21	2417.85	2756.9	2540.36	2754.28
EMLSAT00000000341	294.903	293.835	287.63	276.566	295.535	285.993	285.532	328.924	241.081
EMLSAT00000000342	281.729	292.086	314.764	302.432	289.091	278.944	295.277	286.842	213.862
EMLSAT00000000343	358.748	349.804	349.497	382.019	339.728	342.386	365.442	389.899	277.372
EMLSAT00000000344	544.202	510.713	514.477	576.014	579.102	563.929	583.733	590.002	593.629
EMLSAT00000000345	374.962	391.78	374.461	410.87	340.648	384.68	381.034	364.994	298.111
EMLSAT00000000346	7582.35	7770.02	8368.39	7600.6	7840.43	8166.9	7256.22	7131.55	8903.13
EMLSAT00000000347	2419.01	2317.45	2837.22	2353.8	2345.87	2781.38	1548.5	1695.29	1656.46
EMLSAT00000000348	1036.72	960.211	997.478	1078.41	1066.14	1067.44	851.724	895.737	1227.44
EMLSAT00000000349	609.061	552.69	706.592	670.524	564.371	784.466	564.243	465.474	601.406
EMLSAT00000000350	3502.35	3355.49	3465.67	3590.39	3562.08	3418.82	3225.64	3388	4326.49
EMLSAT00000000351	1454.25	1536.51	1520.64	1463.41	1497.01	1530.66	1527.06	1588.8	1635.72
EMLSAT00000000352	6.08047	7.87058	15.1955	4.97421	12.8894	11.0772	7.7961	10.3057	9.07293
EMLSAT00000000353	0	0	0	0	0	0	0	0	0
EMLSAT00000000354	0	0	0	0	0	0	0	0	0
EMLSAT00000000355	0	0.874509	2.17079	0	0	1.00702	3.89805	1.71762	3.8884
EMLSAT00000000356	0	0.874509	1.08539	1.98968	0.920671	0	0	0	3.8884
EMLSAT00000000357	168.226	173.153	180.176	169.123	159.276	185.291	155.922	136.551	125.725
EMLSAT00000000358	168.226	163.533	145.443	177.082	160.197	179.249	149.1	129.68	108.875
EMLSAT00000000359	87.1534	84.8274	78.1484	56.706	82.8604	67.4701	75.0375	55.8226	29.8111
EMLSAT00000000360	204.709	219.502	234.445	217.87	281.725	218.523	259.22	279.113	289.038
EMLSAT00000000361	2758.51	2900.75	2851.33	2904.94	2780.43	2838.78	2896.25	3047.05	3271.44
EMLSAT00000000362	164.173	169.655	197.542	248.711	135.339	186.298	213.418	158.88	172.386
EMLSAT00000000363	16.2146	6.99607	9.76855	6.9639	11.048	9.06315	3.89805	6.87047	22.0343
EMLSAT00000000364	1402.56	1497.16	1599.87	1402.73	1659.97	1607.2	1522.19	1484.88	1500.92
EMLSAT00000000365	4015.14	4190.65	5539.86	3938.58	3840.12	5431.85	3622.26	3135.51	2787.98
EMLSAT00000000366	0	0	0	0	0	0	0	0.858809	0
EMLSAT00000000367	75888.3	61030.3	96882.3	74204.3	66015.8	99276.7	65231.9	67570.2	141985
EMLSAT00000000368	1521.13	1444.69	1597.7	1471.37	1554.09	1598.13	1376.99	1583.64	1572.21
EMLSAT00000000369	440.834	441.627	497.111	446.684	456.653	432.01	439.505	418.24	528.822
EMLSAT00000000370	1573.83	1632.71	1581.42	1533.05	1623.14	1640.43	1339.95	1339.74	1808.11
EMLSAT00000000371	0	3.49804	0	0	0	0	0	0.858809	0
EMLSAT00000000372	5.06706	13.1176	8.68316	3.97937	6.4447	10.0702	3.89805	6.01166	6.48066
EMLSAT00000000373	0	0	0	0	0	0	0	0	0
EMLSAT00000000374	1.01341	0	0	0	0	0	0	0	0
EMLSAT00000000375	0	0	0	0	0	0	0	0	0
EMLSAT00000000376	6.08047	6.12157	3.25618	5.96905	1.84134	12.0842	8.77061	3.43523	7.7768
EMLSAT00000000377	42.5633	50.7215	23.8787	38.7988	39.5888	27.1894	34.1079	33.4935	11.6652
EMLSAT00000000378	48.6438	40.2274	39.0742	62.6751	54.3196	38.2666	70.1649	52.3873	54.4376
EMLSAT00000000379	340.506	310.451	255.068	318.35	317.631	255.782	291.379	287.701	269.596
EMLSAT00000000380	0	4.37255	2.17079	5.96905	2.76201	4.02807	1.94903	6.01166	6.48066
EMLSAT00000000381	3.04024	9.6196	10.8539	12.9329	11.048	15.1052	2.92354	4.29404	12.9613
EMLSAT00000000382	2.02682	0.874509	4.34158	1.98968	3.68268	9.06315	1.94903	0	7.7768
EMLSAT00000000383	0	0	0	0	0	0	0	0	0
EMLSAT00000000384	2674.39	2816.79	2737.37	2580.62	2773.98	2709.88	2522.04	2684.64	2514.5
EMLSAT00000000385	732.697	647.137	876.999	642.668	553.323	931.49	361.544	373.582	764.718
EMLSAT00000000386	446.915	374.29	376.632	457.627	452.97	441.073	389.805	403.64	589.74
EMLSAT00000000387	534.068	522.957	520.99	518.313	495.321	572.992	517.466	557.367	476.977
EMLSAT00000000388	63.845	48.9725	55.3551	62.6751	57.0816	69.4841	43.8531	66.9871	64.8066
EMLSAT00000000389	6066.28	5786.63	6506.94	5889.47	5903.34	6715.79	5912.37	5875.11	6651.75
EMLSAT00000000390	185.454	231.745	197.542	217.87	237.533	203.417	152.998	174.338	99.8022
EMLSAT00000000391	26.3487	13.9921	18.4517	19.8968	16.5721	16.1123	24.3628	26.6231	36.2917
EMLSAT00000000392	1472.49	1275.03	1362.17	1558.92	1193.19	1359.47	1508.55	1156.82	1270.21
EMLSAT00000000393	1.01341	2.62353	1.08539	1.98968	1.84134	4.02807	1.94903	1.71762	3.8884
EMLSAT00000000394	515.827	559.686	557.893	542.189	517.417	540.768	570.09	621.777	610.478
EMLSAT00000000395	465.156	551.815	580.686	515.328	503.607	487.396	533.058	513.568	655.843
EMLSAT00000000396	14.1878	18.3647	14.1101	21.8865	12.8894	13.0912	7.7961	21.4702	9.07293
EMLSAT00000000397	13.1744	13.1176	11.9393	13.9278	7.36537	15.1052	6.82159	13.7409	7.7768
EMLSAT00000000398	78.0327	106.69	108.539	60.6854	94.8291	73.5122	75.0375	59.2578	81.6564
EMLSAT00000000399	1190.76	1216.44	1190.68	1191.82	1320.24	1150.01	1293.18	1360.35	1652.57
EMLSAT00000000400	311.118	297.333	271.349	307.406	282.646	264.845	381.034	289.419	226.823
EMLSAT00000000401	278.688	269.349	296.313	316.36	266.995	247.726	296.252	271.384	296.814
EMLSAT00000000402	1418.78	1330.13	1193.93	1448.49	1284.34	1268.84	1456.9	1468.56	1338.9
EMLSAT00000000403	897.883	820.29	825.985	806.817	760.474	841.866	849.775	851.079	925.439
EMLSAT00000000404	13025.4	14994.3	13532.7	14351.6	14158.1	12784.1	14775.6	14680.5	17182.8
EMLSAT00000000405	2606.5	2634.9	2595.18	2686.07	2752.81	2609.18	2787.11	2716.41	2970.74
EMLSAT00000000406	921.192	871.011	982.282	849.595	958.418	969.757	808.845	963.583	983.765
EMLSAT00000000407	1153.26	1133.36	1153.77	1169.93	1194.11	1131.89	1036.88	1204.05	1845.69
EMLSAT00000000408	30.4024	44.6	33.6472	29.8453	49.7162	33.2315	834.183	938.678	343.475
EMLSAT00000000409	1369.12	1396.59	1509.78	1455.45	1448.22	1511.53	1363.34	1344.04	1077.09
EMLSAT00000000410	136.811	193.267	206.225	128.335	196.103	211.473	183.208	148.574	252.746
EMLSAT00000000411	857.347	920.858	827.071	874.466	870.034	866.034	829.31	824.456	650.659
EMLSAT00000000412	2718.98	2650.64	1978.67	2426.42	2863.29	1923.4	2411.92	2709.54	1795.14
EMLSAT00000000413	789.448	805.423	823.815	765.034	793.618	840.859	747.451	810.715	746.572
EMLSAT00000000414	45.6035	34.1059	35.818	38.7988	27.6201	37.2596	37.0315	48.9521	24.6265
EMLSAT00000000415	340.506	366.419	303.911	377.045	385.761	348.428	391.754	479.215	436.797
EMLSAT00000000416	763.099	748.58	671.859	746.132	772.443	675.708	767.916	989.348	821.748
EMLSAT00000000417	1347.84	1512.03	1128.81	1397.75	1402.18	1048.3	1391.6	1362.93	909.885
EMLSAT00000000418	591.833	592.043	555.722	607.849	607.643	573.999	543.778	602.025	546.968
EMLSAT00000000419	157.079	229.996	209.481	181.061	169.403	175.221	196.852	245.619	215.158
EMLSAT00000000420	3014.9	3128.12	2533.31	3061.13	3261.02	2694.78	2891.38	3263.47	3218.3
EMLSAT00000000421	552.31	508.964	551.381	523.287	580.943	484.375	568.141	539.332	440.685
EMLSAT00000000422	24.3219	27.9843	43.4158	34.8195	38.6682	31.2175	174.438	186.361	134.798
EMLSAT00000000423	8.1073	6.12157	14.1101	4.97421	7.36537	13.0912	0.974513	3.43523	0
EMLSAT00000000424	1543.43	1559.25	1567.31	1596.72	1583.55	1629.35	1424.74	1773.44	2281.19
EMLSAT00000000425	5.06706	1.74902	2.17079	1.98968	1.84134	3.02105	2.92354	0.858809	3.8884
EMLSAT00000000426	60.8047	54.2196	52.099	60.6854	37.7475	59.414	54.5727	44.6581	25.9227
EMLSAT00000000427	1975.14	2054.22	2091.56	1794.7	2048.49	2120.78	2034.78	1961.52	2449.69
EMLSAT00000000428	1145.16	1254.05	755.435	1262.45	1241.06	828.774	1403.3	1544.14	1125.04
EMLSAT00000000429	4677.91	4767.83	4614.01	4514.59	5197.19	4571.85	5144.45	5760.03	6707.49
EMLSAT00000000430	1219.13	1191.96	1124.47	1092.34	1245.67	1083.55	1282.46	1417.89	1999.93
EMLSAT00000000431	247.273	263.227	252.897	207.922	290.011	234.635	253.373	263.654	300.703
EMLSAT00000000432	10.1341	14.8667	15.1955	12.9329	14.7307	13.0912	14.6177	14.5997	9.07293
EMLSAT00000000433	204.709	161.784	143.272	182.056	143.625	185.291	183.208	187.22	125.725
EMLSAT00000000434	286.796	287.714	243.128	221.85	295.535	240.677	281.634	307.454	287.741
EMLSAT00000000435	1146.17	1135.99	1075.63	1162.97	1260.4	1215.47	1114.84	1336.31	1596.84
EMLSAT00000000436	1514.04	1602.1	1450.09	1605.68	1640.64	1486.36	1810.64	1900.54	1983.08
EMLSAT00000000437	210.79	251.859	225.762	245.726	236.612	206.438	229.985	237.89	180.162
EMLSAT00000000438	511.773	522.957	431.987	513.339	507.29	463.227	515.517	509.274	702.504
EMLSAT00000000439	6304.44	6222.13	5899.12	6525.17	6013.82	6246.52	5600.52	6277.89	5480.05
EMLSAT00000000440	149.985	130.302	148.699	132.314	145.466	156.088	143.253	130.539	171.09
EMLSAT00000000441	2859.85	2947.97	2731.94	2932.8	2866.05	2615.22	3082.38	2883.02	2806.13
EMLSAT00000000442	3901.64	4199.39	3387.52	4076.86	4110.79	3388.61	4102.7	4406.55	4015.42
EMLSAT00000000443	0	0	0	0	0	0	0	0	0
EMLSAT00000000444	96.2741	99.6941	119.393	95.5049	107.718	100.702	85.7571	115.08	129.613
EMLSAT00000000445	526.974	557.062	540.527	589.941	587.388	524.655	525.262	553.073	627.328
EMLSAT00000000446	6432.13	6237.88	6340.88	7017.62	6426.28	6852.75	6525.34	6888.5	7660.14
EMLSAT00000000447	53.7108	63.8392	93.344	34.8195	79.1777	84.5894	76.012	49.8109	107.579
EMLSAT00000000448	1016.45	1005.69	1013.76	981.909	985.118	1008.02	1011.54	1031.43	889.147
EMLSAT00000000449	24590.4	24931.4	23035.3	24999.4	25463	23123.1	26834.2	28491.8	37082.4
EMLSAT00000000450	292.876	297.333	284.373	316.36	355.379	278.944	324.513	377.876	491.234
EMLSAT00000000451	107.422	121.557	129.162	143.257	127.053	138.968	126.687	122.81	45.3646
EMLSAT00000000452	548.256	507.215	812.961	488.468	518.338	876.104	511.619	417.381	978.58
EMLSAT00000000453	929.299	893.749	1155.95	834.673	706.154	1047.3	698.726	570.249	974.692
EMLSAT00000000454	0	0	1.08539	0	0	0	0	0	2.59227
EMLSAT00000000455	22.2951	19.2392	29.3057	23.8762	12.8894	10.0702	49.7001	13.7409	40.1801
EMLSAT00000000456	155.052	160.91	163.895	164.149	157.435	169.179	175.412	182.926	274.78
EMLSAT00000000457	24.3219	32.3568	34.7326	22.8814	23.9374	26.1824	29.2354	22.329	16.8497
EMLSAT00000000458	329.359	352.427	383.144	326.308	328.679	338.357	339.13	317.759	174.978
EMLSAT00000000459	460.089	443.376	421.133	437.731	413.381	465.242	495.052	468.91	559.929
EMLSAT00000000460	599.94	558.811	523.16	481.504	508.21	520.627	569.115	535.038	684.358
EMLSAT00000000461	22.2951	22.7372	27.1349	23.8762	18.4134	31.2175	16.5667	12.8821	25.9227
EMLSAT00000000462	146.945	116.31	129.162	171.113	143.625	173.207	152.998	156.303	191.828
EMLSAT00000000463	1554.57	1532.14	1472.88	1529.07	1532.92	1476.29	1452.02	1509.79	1639.61
EMLSAT00000000464	0	0	1.08539	0	0	0	0	0.858809	0
EMLSAT00000000465	5.06706	4.37255	4.34158	10.9433	11.048	11.0772	5.84708	6.01166	6.48066
EMLSAT00000000466	3082.8	3584.61	3708.79	2928.82	3748.05	4000.88	2991.75	3247.16	4391.3
EMLSAT00000000467	1455.26	1392.22	1248.2	1358.95	1429.8	1346.38	1410.12	1551.01	1465.93
EMLSAT00000000468	2979.43	3362.49	3689.26	2904.94	3446.99	3688.7	3153.52	3100.3	3850.81
EMLSAT00000000469	381.043	359.423	340.814	427.782	339.728	333.322	443.403	342.665	527.526
EMLSAT00000000470	744.858	822.039	698.994	757.075	756.791	735.122	795.202	808.998	594.925
EMLSAT00000000471	217.884	202.012	164.98	150.221	240.295	180.256	209.52	249.055	238.488
EMLSAT00000000472	489.478	508.09	511.221	529.256	538.592	512.571	495.052	547.92	566.41
EMLSAT00000000473	1132.99	1108	1148.35	1111.24	1146.24	1126.85	1120.69	1186.01	1255.95
EMLSAT00000000474	689.12	774.815	798.851	655.601	882.003	864.02	724.063	714.529	1031.72
EMLSAT00000000475	0	0	0	0	0	0	0	0	0
EMLSAT00000000476	128.703	139.047	120.479	123.36	163.879	136.954	143.253	140.845	163.313
EMLSAT00000000477	94.2473	94.447	105.283	106.448	118.767	111.779	124.738	129.68	204.789
EMLSAT00000000478	22.2951	41.9764	48.8428	24.8711	34.9855	52.3648	7.7961	23.1878	28.5149
EMLSAT00000000479	385.097	341.059	326.704	383.014	366.427	355.477	381.034	370.147	444.573
EMLSAT00000000480	702.295	717.972	754.349	662.565	672.09	771.374	659.745	687.047	1075.79
EMLSAT00000000481	12.1609	5.24706	7.59776	3.97937	3.68268	4.02807	1.94903	2.57643	2.59227
EMLSAT00000000482	0	0	0	0	0	0	0	0	0
EMLSAT00000000483	1050.91	1103.63	1164.63	1142.08	1066.14	1216.48	780.585	856.232	811.379
EMLSAT00000000484	138.837	158.286	155.211	191.01	141.783	159.109	163.718	143.421	178.866
EMLSAT00000000485	743.844	700.482	639.298	743.147	792.698	740.157	786.432	775.504	860.632
EMLSAT00000000486	204.709	196.765	300.654	202.948	220.961	348.428	37.0315	42.0816	36.2917
EMLSAT00000000487	113.502	137.298	108.539	126.345	124.291	109.765	76.012	119.374	97.2099
EMLSAT00000000488	621.222	624.4	598.053	533.235	560.688	626.364	581.784	517.003	438.093
EMLSAT00000000489	372.936	403.149	429.816	429.772	345.252	441.073	374.213	395.911	289.038
EMLSAT00000000490	0	0	0	0	0	0	0	0	0
EMLSAT00000000491	0	0	0	0	0	0	0	0	0
EMLSAT00000000492	2912.55	2921.74	2850.25	2842.26	3213.14	2678.66	2738.38	2776.53	3022.58
EMLSAT00000000493	4.05365	3.49804	1.08539	4.97421	2.76201	3.02105	1.94903	0.858809	1.29613
EMLSAT00000000494	0	0	0	0	0	0	0	0	0
EMLSAT00000000495	6685.48	6731.97	6432.05	6970.86	6627.91	6109.57	5782.76	6972.67	9986.7
EMLSAT00000000496	492.518	480.98	513.392	493.442	523.862	513.578	647.076	690.482	478.273
EMLSAT00000000497	2335.91	2396.16	2284.76	2349.82	2425.05	2238.6	2489.88	2526.62	2399.14
EMLSAT00000000498	114.516	115.435	133.504	105.453	117.846	119.835	99.4003	93.6101	76.4718
EMLSAT00000000499	1.01341	0	0	0	0.920671	1.00702	1.94903	0	0
EMLSAT00000000500	0	0	0	0	0	0	0	0	0
EMLSAT00000000501	213.83	245.737	308.252	182.056	270.677	251.754	231.934	215.561	276.076
EMLSAT00000000502	2303.49	2153.92	2352.05	2088.17	2327.46	2400.73	2076.69	2161.62	3285.7
EMLSAT00000000503	0	0	0	0	0.920671	0	0	0	0
EMLSAT00000000504	0	0	0	0	0	0	1.94903	0	0
EMLSAT00000000505	121.609	112.812	150.87	124.355	81.019	91.6385	138.381	72.9987	9.07293
EMLSAT00000000506	1214.07	1282.03	1257.97	1130.14	1388.37	1354.44	1182.08	1246.13	1688.86
EMLSAT00000000507	139.851	125.929	131.333	113.412	118.767	148.031	115.967	128.821	165.905
EMLSAT00000000508	1234.34	1296.9	1255.8	1312.2	1163.73	1161.09	1241.53	1186.01	731.019
EMLSAT00000000509	60.8047	44.6	45.5866	40.7885	46.0335	41.2877	42.8786	46.3757	42.7724
EMLSAT00000000510	101.341	104.941	122.65	87.5461	104.036	108.758	105.247	79.8692	86.8409
EMLSAT00000000511	55.7377	54.2196	113.966	70.6338	26.6995	142.996	30.2099	33.4935	16.8497
EMLSAT00000000512	88319.9	69050.4	93168.1	88901.1	75070.6	101017	70105.5	68246.9	116796
EMLSAT00000000513	1315.41	1319.63	1255.8	1458.44	1321.16	1274.88	1363.34	1411.88	1389.45
EMLSAT00000000514	278.688	288.588	287.63	254.68	241.216	251.754	267.016	244.76	128.317
EMLSAT00000000515	248.286	263.227	272.434	245.726	289.091	280.958	285.532	306.595	325.329
EMLSAT00000000516	936.393	773.941	817.302	1043.59	867.272	809.641	1199.62	1079.52	948.769
EMLSAT00000000517	597.913	557.062	529.673	584.967	600.277	570.978	550.6	571.108	587.148
EMLSAT00000000518	417.526	388.282	403.767	446.684	417.985	420.933	432.684	496.391	524.934
EMLSAT00000000519	1098.54	952.341	1007.25	993.847	1150.84	1014.07	1058.32	1160.25	1688.86
EMLSAT00000000520	250.313	221.251	231.189	264.628	224.644	227.586	291.379	280.83	324.033
EMLSAT00000000521	490.491	428.51	430.902	455.638	464.939	463.227	519.415	451.733	491.234
EMLSAT00000000522	585.752	538.698	523.16	531.246	599.357	572.992	596.402	644.965	419.947
EMLSAT00000000523	669.865	666.376	688.14	659.58	671.169	697.862	672.414	658.706	876.186
EMLSAT00000000524	10391.5	11296.9	10697.7	10556.3	10925.6	9978.52	10968.1	10820.1	8002.32
EMLSAT00000000525	3016.93	3138.61	2927.31	2826.35	3052.94	2749.15	2961.54	3113.18	2570.23
EMLSAT00000000526	21.2817	13.9921	10.8539	11.9381	11.9687	4.02807	7.7961	6.87047	6.48066
EMLSAT00000000527	701.281	654.133	694.653	760.06	715.361	736.129	690.929	757.469	865.817
EMLSAT00000000528	451.982	436.38	543.783	469.566	365.506	489.41	430.735	392.476	244.969
EMLSAT00000000529	3.04024	2.62353	3.25618	3.97937	0	4.02807	4.87256	1.71762	0
EMLSAT00000000530	15.2012	14.8667	11.9393	15.9175	6.4447	16.1123	29.2354	5.15285	1.29613
EMLSAT00000000531	5.06706	2.62353	2.17079	9.94842	1.84134	2.01403	3.89805	4.29404	0
EMLSAT00000000532	0	0	0	0	0	0	1.94903	0	0
EMLSAT00000000533	31.4158	26.2353	43.4158	30.8401	31.3028	37.2596	37.0315	34.3523	28.5149
EMLSAT00000000534	1.01341	0.874509	0	0	0	0	0	0	0
EMLSAT00000000535	52728.8	49422	55684	51994.4	53204.6	54188.6	31756.4	36008.1	72754.5
EMLSAT00000000536	217.884	199.388	146.528	160.17	198.865	148.031	166.642	178.632	208.677
EMLSAT00000000537	204.709	230.87	185.603	176.087	216.358	180.256	203.673	192.373	270.892
EMLSAT00000000538	1.01341	0.874509	0	0.994842	0.920671	0	0.974513	0	0
EMLSAT00000000539	1403.58	1322.26	1230.84	1347.02	1371.8	1335.3	1353.6	1350.05	1338.9
EMLSAT00000000540	625.275	607.784	643.639	603.869	578.181	612.266	490.18	569.39	754.349
EMLSAT00000000541	50.6706	48.098	35.818	45.7627	36.8268	36.2526	40.9295	46.3757	62.2144
EMLSAT00000000542	929.299	771.317	843.352	897.348	823.08	879.125	798.126	719.682	965.619
EMLSAT00000000543	256.393	257.106	234.445	266.618	230.168	220.537	233.883	237.89	187.939
EMLSAT00000000544	492.518	465.239	383.144	478.519	360.903	419.926	536.956	321.194	134.798
EMLSAT00000000545	12.1609	15.7412	13.0247	7.95874	6.4447	12.0842	12.6687	6.87047	2.59227
EMLSAT00000000546	24.3219	35.8549	29.3057	34.8195	23.0168	32.2245	33.1334	15.4586	22.0343
EMLSAT00000000547	48.6438	76.0823	58.6113	78.5925	61.6849	75.5262	60.4198	55.8226	54.4376
EMLSAT00000000548	182.414	282.467	264.836	228.814	224.644	249.74	215.367	226.725	94.6177
EMLSAT00000000549	32.4292	38.4784	31.4764	52.7266	60.7643	26.1824	42.8786	57.5402	55.7337
EMLSAT00000000550	4339.43	4587.68	3666.46	4572.3	4755.26	3760.2	4594.83	5012.01	4676.45
EMLSAT00000000551	188.495	240.49	243.128	183.051	209.913	163.137	302.099	281.689	129.613
EMLSAT00000000552	9.12071	5.24706	1.08539	7.95874	3.68268	8.05613	3.89805	5.15285	0
EMLSAT00000000553	2879.1	2721.47	2759.07	2941.75	2902.87	2859.93	2786.13	2609.92	3327.17
EMLSAT00000000554	661.758	721.47	695.738	698.379	691.424	700.883	545.727	507.556	348.66
EMLSAT00000000555	1137.05	1066.9	1088.65	1208.73	990.642	1116.78	1135.31	1099.28	558.633
EMLSAT00000000556	0	0	0	0	0	0	0.974513	0	0
EMLSAT00000000557	100.328	118.059	109.625	103.464	104.956	132.926	123.763	140.845	168.497
EMLSAT00000000558	5.06706	4.37255	6.51237	5.96905	8.28604	2.01403	3.89805	4.29404	9.07293
EMLSAT00000000559	959.701	986.447	990.965	1061.5	998.928	1109.73	955.022	1077.8	1293.54
EMLSAT00000000560	327.332	391.78	413.535	340.236	324.076	407.842	344.977	305.736	203.493
EMLSAT00000000561	56.7511	34.9804	46.672	46.7576	46.0335	58.4069	30.2099	31.7759	63.5105
EMLSAT00000000562	681.013	648.011	740.239	661.57	603.96	678.729	570.09	648.401	734.907
EMLSAT00000000563	5.06706	10.4941	3.25618	2.98453	8.28604	9.06315	7.7961	17.1762	12.9613
EMLSAT00000000564	1161.37	1409.71	695.738	1194.81	1268.68	619.315	2017.24	1842.14	1254.66
EMLSAT00000000565	10787.8	10380.4	11749.4	10534.4	10585.9	11673.3	11377.4	11492.6	13157
EMLSAT00000000566	653.651	774.815	730.471	707.333	753.109	607.231	709.445	669.871	501.603
EMLSAT00000000567	0	0	1.08539	0	0	0	0	0.858809	0
EMLSAT00000000568	4.05365	2.62353	4.34158	0.994842	1.84134	5.03508	5.84708	9.4469	1.29613
EMLSAT00000000569	979.969	939.223	930.183	981.909	1004.45	996.946	887.781	1029.71	1064.12
EMLSAT00000000570	961.728	940.972	1109.27	941.121	928.036	1077.51	805.922	792.68	558.633
EMLSAT00000000571	31.4158	41.1019	22.7933	38.7988	27.6201	37.2596	38.006	43.7992	28.5149
EMLSAT00000000572	6070.34	6224.76	6242.11	5939.21	6687.75	6240.48	5286.73	5740.28	7352.96
EMLSAT00000000573	1015.44	992.568	1044.15	1015.73	1021.02	1063.41	908.246	992.783	1138
EMLSAT00000000574	169.24	169.655	232.274	214.886	209.913	227.586	97.4513	112.504	187.939
EMLSAT00000000575	277.675	243.988	299.569	257.664	311.187	313.182	267.991	286.842	296.814
EMLSAT00000000576	95.2607	80.4549	95.5147	68.6441	113.243	80.5613	91.6042	88.4573	149.055
EMLSAT00000000577	18.2414	11.3686	20.6225	8.95358	6.4447	13.0912	17.5412	4.29404	15.5536
EMLSAT00000000578	14.1878	0	6.51237	7.95874	0	17.1193	7.7961	0	2.59227
EMLSAT00000000579	34.456	26.2353	33.6472	23.8762	45.1129	26.1824	28.2609	30.0583	46.6608
EMLSAT00000000580	8.1073	5.24706	4.34158	11.9381	6.4447	11.0772	9.74513	14.5997	14.2575
EMLSAT00000000581	195.589	206.384	191.029	180.066	213.596	171.193	196.852	219.855	270.892
EMLSAT00000000582	0	0	0	0	0	0	0	0	0
EMLSAT00000000583	464.143	490.6	473.232	385.999	480.59	506.529	404.423	390.758	331.81
EMLSAT00000000584	81.073	111.937	142.187	80.5822	121.529	136.954	82.8336	123.668	147.759
EMLSAT00000000585	4698.18	4209.89	4177.68	4780.22	4428.43	4309.02	4465.22	4724.31	5616.14
EMLSAT00000000586	211.803	269.349	303.911	196.979	303.821	291.028	253.373	268.807	339.587
EMLSAT00000000587	267.541	251.859	224.677	240.752	241.216	223.558	272.864	209.549	314.96
EMLSAT00000000588	1944.74	1658.94	1785.47	1924.02	1690.35	1839.82	1958.77	1660.08	1766.63
EMLSAT00000000589	221.937	241.365	332.131	255.674	279.884	308.147	286.507	298.007	228.119
EMLSAT00000000590	136.811	153.039	155.211	147.237	152.831	150.045	121.814	97.9042	59.6221
EMLSAT00000000591	386.11	415.392	424.389	389.978	382.999	418.919	427.811	507.556	509.38
EMLSAT00000000592	1578.9	1558.38	1473.97	1509.18	1641.56	1558.86	1619.64	1653.21	1486.66
EMLSAT00000000593	808.703	825.537	856.376	837.657	837.81	853.95	851.724	799.551	672.693
EMLSAT00000000594	1173.53	1096.63	1168.97	1183.86	1181.22	1179.22	1300	1389.55	1231.33
EMLSAT00000000595	22.2951	27.9843	26.0495	8.95358	25.7788	20.1403	22.4138	16.3174	36.2917
EMLSAT00000000596	223.964	234.369	155.211	199.963	276.201	168.172	207.571	276.536	239.785
EMLSAT00000000597	3018.95	2919.99	3081.44	3054.17	3075.96	3123.76	3092.13	3187.9	3345.32
EMLSAT00000000598	84.1132	66.4627	90.0878	75.608	81.9397	99.6946	143.253	134.833	127.021
EMLSAT00000000599	627.302	558.811	604.565	655.601	566.213	570.978	591.529	613.189	680.47
EMLSAT00000000600	671.892	695.235	611.077	673.508	629.739	684.771	715.292	730.846	1060.24
EMLSAT00000000601	837.078	780.937	818.388	815.771	843.334	785.473	783.508	885.432	1193.74
EMLSAT00000000602	422.593	410.145	390.742	476.529	407.857	403.814	440.48	436.275	410.874
EMLSAT00000000603	392.19	440.753	378.803	407.885	404.174	428.989	452.174	486.945	435.501
EMLSAT00000000604	62.8315	52.4706	54.2697	42.7782	33.1441	44.3087	44.8276	56.6814	32.4033
EMLSAT00000000605	32.4292	15.7412	34.7326	34.8195	23.0168	27.1894	31.1844	29.1995	16.8497
EMLSAT00000000606	412.459	433.757	458.037	449.669	378.396	438.052	458.021	427.687	361.621
EMLSAT00000000607	594.873	642.764	620.846	631.725	580.943	589.105	609.07	544.485	254.042
EMLSAT00000000608	57.7645	39.3529	44.5012	59.6905	49.7162	53.3719	64.3178	59.2578	106.283
EMLSAT00000000609	7383.72	7412.34	6785.89	7398.64	7387.46	6662.42	7430.66	7460.47	10174.6
EMLSAT00000000610	155755	140451	145098	159733	146365	152240	146842	153884	179855
EMLSAT00000000611	10.1341	3.49804	9.76855	8.95358	6.4447	7.04911	10.7196	3.43523	3.8884
EMLSAT00000000612	12.1609	7.87058	13.0247	9.94842	12.8894	18.1263	15.5922	6.87047	10.3691
EMLSAT00000000613	0	0	0	0	0	0	4.87256	1.71762	1.29613
EMLSAT00000000614	8.1073	7.87058	3.25618	10.9433	11.9687	3.02105	202.699	194.95	76.4718
EMLSAT00000000615	185.454	185.396	148.699	161.164	164.8	150.045	176.387	200.102	195.716
EMLSAT00000000616	115125	105262	112517	117484	111339	112881	111182	112820	134838
EMLSAT00000000617	758.032	777.439	751.093	804.827	842.414	749.22	811.769	790.963	732.315
EMLSAT00000000618	5417.7	5644.96	5133.92	5494.51	4944	4952.51	5497.23	4929.56	3347.91
EMLSAT00000000619	346.587	326.192	289.8	333.272	297.377	284.986	341.079	329.783	329.218
EMLSAT00000000620	229.031	306.078	240.958	258.659	275.281	287	269.94	261.078	230.712
EMLSAT00000000621	771.207	714.474	718.531	709.323	725.489	673.694	792.279	735.999	401.801
EMLSAT00000000622	227.004	181.898	202.969	254.68	236.612	230.607	223.163	233.596	291.63
EMLSAT00000000623	203.696	237.867	286.544	183.051	295.535	253.768	241.679	202.679	268.299
EMLSAT00000000624	3041.25	3217.32	3225.79	3130.77	3255.49	3229.5	3271.44	3335.61	3559.18
EMLSAT00000000625	334.426	366.419	354.924	352.174	383.92	397.771	362.519	405.358	334.402
EMLSAT00000000626	1069.15	1037.17	1078.88	1146.06	1146.24	1039.24	1077.81	1173.13	1567.02
EMLSAT00000000627	525.961	517.71	510.136	513.339	533.989	551.845	524.288	564.237	475.681
EMLSAT00000000628	1255.62	1342.37	721.788	1212.71	1380.09	691.82	1316.57	1528.68	880.074
EMLSAT00000000629	372.936	402.274	408.108	392.963	390.364	357.491	443.403	370.147	278.669
EMLSAT00000000630	54.7243	67.3372	78.1484	81.5771	72.733	56.3929	98.4258	89.3161	159.424
EMLSAT00000000631	1504.92	1463.05	1561.88	1522.11	1416.91	1466.22	1430.58	1496.9	1655.16
EMLSAT00000000632	169.24	167.906	187.773	110.427	145.466	172.2	160.795	148.574	99.8022
EMLSAT00000000633	1402.56	1368.61	1254.72	1415.66	1385.61	1274.88	1557.27	1545	921.55
EMLSAT00000000634	483.398	509.839	453.695	561.091	526.624	498.473	527.211	548.779	452.35
EMLSAT00000000635	2847.69	3071.28	2828.54	2708.96	2701.25	2712.9	2881.63	2680.34	2353.78
EMLSAT00000000636	841.132	849.149	920.415	881.43	950.132	863.013	947.226	991.924	951.361
EMLSAT00000000637	79.0461	86.5764	74.8922	82.5719	85.6224	65.4561	93.5532	79.8692	95.9138
EMLSAT00000000638	23.3085	26.2353	48.8428	27.8556	23.9374	44.3087	20.4648	27.4819	11.6652
EMLSAT00000000639	13940.5	16247.5	14335.9	14727.6	14866.1	13535.3	16141.8	15444	17022.1
EMLSAT00000000640	558.39	586.796	604.565	556.117	578.181	524.655	634.408	647.542	365.509
EMLSAT00000000641	2.02682	1.74902	2.17079	0.994842	0.920671	2.01403	1.94903	0	0
EMLSAT00000000642	0	2.62353	3.25618	3.97937	0	1.00702	0.974513	4.29404	0
EMLSAT00000000643	454.009	628.772	674.03	432.756	577.261	616.294	542.804	517.862	750.461
EMLSAT00000000644	43.5767	55.0941	40.1596	47.7524	35.9062	41.2877	77.961	49.8109	34.9956
EMLSAT00000000645	248.286	208.133	239.872	256.669	243.978	243.698	229.985	255.925	282.557
EMLSAT00000000646	502.652	483.604	503.623	493.442	460.335	494.445	490.18	507.556	484.754
EMLSAT00000000647	900.923	940.972	885.682	985.889	974.07	915.378	952.099	960.148	841.19
EMLSAT00000000648	2764.59	3128.12	3412.48	2738.8	2983.89	3229.5	2765.67	2687.21	2106.22
EMLSAT00000000649	463.129	462.615	436.329	387.988	331.441	354.47	436.582	281.689	102.394
EMLSAT00000000650	1304.26	1363.36	1432.72	1263.45	1396.66	1400.76	1420.84	1352.62	1441.3
EMLSAT00000000651	0	2.62353	0	0.994842	0	0	0	0	0
EMLSAT00000000652	469.21	425.886	425.475	424.798	443.763	452.15	496.027	462.898	499.011
EMLSAT00000000653	19.2548	18.3647	13.0247	17.9072	22.0961	16.1123	16.5667	13.7409	16.8497
EMLSAT00000000654	0	0	0	0	0	0	0	0	0
EMLSAT00000000655	0	0	0	0	0	0	0	0	0
EMLSAT00000000656	336.453	703.106	442.841	328.298	585.547	382.666	331.334	561.661	224.231
EMLSAT00000000657	721.549	766.07	738.068	707.333	755.871	781.445	711.394	699.929	545.672
EMLSAT00000000658	713.442	736.337	647.981	688.431	795.46	666.645	428.786	407.075	406.986
EMLSAT00000000659	312.131	389.157	377.717	347.2	371.03	417.912	360.57	379.593	314.96
EMLSAT00000000660	1876.84	1983.39	1984.1	2016.55	1917.76	2097.61	2005.55	1830.12	1788.66
EMLSAT00000000661	317.198	331.439	287.63	350.184	286.329	296.063	293.328	329.783	324.033
EMLSAT00000000662	10116.9	10996.1	8578.96	10114.6	11114.3	8353.2	11011	11366.3	8365.24
EMLSAT00000000663	476.304	427.635	408.108	434.746	463.097	434.024	411.244	450.016	483.457
EMLSAT00000000664	33502.4	30669.9	33744.9	32869.6	32100.1	34502.4	31444.6	32386.5	39598.1
EMLSAT00000000665	1475.53	1484.04	1797.41	1494.25	1306.43	1630.36	1442.28	1343.18	1097.82
EMLSAT00000000666	8347.48	7146.49	7550.01	8606.38	7860.69	7834.59	7965.67	8287.5	8708.72
EMLSAT00000000667	1020.51	1096.63	1139.66	989.868	984.197	1030.18	939.43	1002.23	979.876
EMLSAT00000000668	694.187	766.07	683.799	661.57	705.234	673.694	632.459	722.258	491.234
EMLSAT00000000669	9943.6	9435.08	9529.77	10280.7	9293.25	9688.5	9985.83	9799.87	11468.2
EMLSAT00000000670	1.01341	1.74902	2.17079	0.994842	1.84134	1.00702	0.974513	0.858809	0
EMLSAT00000000671	2748.37	2062.97	4259.09	2811.42	2302.6	4647.38	2890.4	2770.52	5143.05
EMLSAT00000000672	5.06706	1.74902	4.34158	0	4.60335	4.02807	1.94903	3.43523	0
EMLSAT00000000673	309.091	306.078	344.07	305.417	323.155	326.273	341.079	360.7	496.419
EMLSAT00000000674	179.374	160.91	117.223	171.113	182.293	95.6665	108.171	152.009	53.1414
EMLSAT00000000675	2718.98	2857.9	2638.59	2808.44	2974.69	2590.05	2978.11	3053.06	3178.12
EMLSAT00000000676	2593.32	2578.05	2422.6	2498.05	2732.55	2364.47	2526.91	2636.54	2644.11
EMLSAT00000000677	1863.66	1956.28	1932	2007.59	1846.87	1862.98	1989.95	1920.3	1806.81
EMLSAT00000000678	553.323	509.839	549.21	483.493	511.893	556.88	513.568	559.084	602.702
EMLSAT00000000679	4189.45	4341.06	4463.14	4161.43	4734.09	4413.75	4125.11	4663.33	5470.98
EMLSAT00000000680	1816.03	1635.33	1621.58	1758.88	1730.86	1624.32	1735.61	1864.47	1784.77
EMLSAT00000000681	590.819	585.921	631.7	626.751	669.328	679.736	652.923	655.271	771.199
EMLSAT00000000682	450.968	407.521	392.913	463.597	382.078	410.863	412.219	458.604	371.99
EMLSAT00000000683	19369.3	21372.1	16534.9	19889.9	21001.4	15869.6	15365.1	15607.1	10755.3
EMLSAT00000000684	591.833	536.949	596.967	586.957	596.595	621.329	617.841	651.836	642.882
EMLSAT00000000685	872.548	1060.78	1049.58	917.245	1041.28	1093.62	1005.7	1137.92	928.031
EMLSAT00000000686	231.058	271.972	278.946	230.803	269.757	260.817	347.901	298.007	159.424
EMLSAT00000000687	191.535	245.737	195.371	227.819	183.213	175.221	361.544	349.535	292.926
EMLSAT00000000688	973.889	1031.05	966.001	1023.69	1073.5	945.588	1201.57	1284.78	1280.58
EMLSAT00000000689	682.026	727.592	595.882	630.73	733.775	605.217	777.661	766.057	845.078
EMLSAT00000000690	4791.41	4637.52	4556.49	4700.63	4858.38	4392.61	5562.52	5924.92	5802.79
EMLSAT00000000691	1213.05	1133.36	1272.08	1323.14	1295.38	1391.7	1233.73	1246.99	1184.67
EMLSAT00000000692	760.059	792.305	926.927	628.74	853.462	878.118	709.445	717.105	951.361
EMLSAT00000000693	14.1878	13.9921	7.59776	13.9278	17.4927	9.06315	12.6687	12.0233	11.6652
EMLSAT00000000694	1063.07	1038.92	1017.01	1009.76	979.594	1071.47	807.871	870.832	856.744
EMLSAT00000000695	269.568	223.874	240.958	229.809	262.391	270.887	107.196	123.668	176.274
EMLSAT00000000696	165.186	150.416	161.724	159.175	187.817	150.045	150.075	189.797	79.0641
EMLSAT00000000697	1146.17	1148.23	1126.64	1213.71	1031.15	1183.24	1159.67	1118.17	508.084
EMLSAT00000000698	721.549	899.87	807.534	695.395	973.149	827.767	704.573	1045.17	1055.05
EMLSAT00000000699	4.05365	0.874509	0	4.97421	0.920671	0	0.974513	5.15285	2.59227
EMLSAT00000000700	457.049	482.729	510.136	486.478	484.273	496.459	581.784	541.049	676.581
EMLSAT00000000701	35.4694	26.2353	28.2203	14.9226	23.9374	30.2105	25.3373	29.1995	47.9569
EMLSAT00000000702	1637.67	1667.69	1433.81	1807.63	1668.26	1519.59	1779.46	1770.86	1916.98
EMLSAT00000000703	422.593	353.302	403.767	386.994	364.586	399.785	419.04	401.922	361.621
EMLSAT00000000704	590.819	553.564	634.956	519.308	630.659	622.336	543.778	632.942	769.903
EMLSAT00000000705	1373.17	1594.23	567.661	1473.36	1771.37	514.585	654.872	695.635	274.78
EMLSAT00000000706	9209.89	8219.51	9308.35	8889.91	8699.42	9176.94	3011.24	3189.62	5290.81
EMLSAT00000000707	0	0	0	0	0	0	0	0	0
EMLSAT00000000708	2475.77	1916.05	2145.83	2629.37	2165.42	2182.2	3241.23	2886.46	3756.19
EMLSAT00000000709	1016.45	974.203	1021.36	992.853	1095.6	1024.14	906.297	1070.93	1048.57
EMLSAT00000000710	0	9.6196	3.25618	1.98968	7.36537	8.05613	0	4.29404	0
EMLSAT00000000711	410.432	432.882	436.329	441.71	488.876	438.052	442.429	478.356	505.492
EMLSAT00000000712	1063.07	1140.36	1079.97	1112.23	1090.07	1111.75	1059.3	1051.18	991.541
EMLSAT00000000713	1777.52	2069.96	1071.28	1811.61	2076.11	954.651	1345.8	1778.59	1268.91
EMLSAT00000000714	4217.82	4014.87	4785.51	4248.97	4373.19	4807.5	3477.06	3957.39	5318.03
EMLSAT00000000715	594.873	523.831	516.648	524.282	574.499	572.992	618.815	547.92	636.401
EMLSAT00000000716	41.5499	49.847	64.0383	62.6751	41.4302	57.3999	53.5982	55.8226	45.3646
EMLSAT00000000717	374.962	380.412	391.828	333.272	360.903	374.61	375.187	384.746	285.149
EMLSAT00000000718	912.071	751.204	768.46	881.43	829.524	759.29	562.294	682.753	475.681
EMLSAT00000000719	258.42	269.349	237.701	257.664	187.817	190.326	233.883	179.491	146.463
EMLSAT00000000720	4565.42	4640.15	4094.11	4575.28	3616.39	3766.24	3663.19	3149.25	1463.33
EMLSAT00000000721	6263.9	6298.22	6826.05	6335.16	5535.99	6402.61	6324.59	4959.62	2664.85
EMLSAT00000000722	1538.36	1396.59	1495.67	1514.15	1491.49	1563.9	1399.4	1424.76	2116.58
EMLSAT00000000723	7.09388	6.99607	9.76855	10.9433	8.28604	6.0421	5.84708	3.43523	3.8884
EMLSAT00000000724	442.861	495.847	487.342	457.627	501.766	490.417	444.378	508.415	587.148
EMLSAT00000000725	7147.6	6822.05	10081.1	6963.9	7532.01	9859.7	4323.91	5497.23	17045.4
EMLSAT00000000726	91.2071	116.31	94.4293	93.5152	116.005	105.737	104.273	129.68	164.609
EMLSAT00000000727	1.01341	0.874509	2.17079	0.994842	0	3.02105	0	0	0
EMLSAT00000000728	0	0.874509	3.25618	0	0	1.00702	0	1.71762	1.29613
EMLSAT00000000729	829.984	717.098	716.361	788.91	793.618	794.536	872.189	786.669	1038.2
EMLSAT00000000730	1274.87	1723.66	1345.89	1328.11	1578.95	1241.65	1543.63	1563.89	1208
EMLSAT00000000731	935.379	832.533	751.093	902.322	801.904	853.95	920.914	793.539	802.306
EMLSAT00000000732	0	1.74902	0	0	0	2.01403	0	0	3.8884
EMLSAT00000000733	469.21	438.129	384.23	411.865	496.242	361.519	598.351	599.448	462.719
EMLSAT00000000734	7352.3	11637.1	3275.72	7425.5	11107	2953.58	27626.5	26881.6	13192
EMLSAT00000000735	298.957	327.067	332.131	289.499	281.725	261.824	305.997	263.654	221.639
EMLSAT00000000736	0	0	0	0	0	0	0	0	0
EMLSAT00000000737	0	0	0	0	0	0	0	0	0
EMLSAT00000000738	871.534	788.807	881.341	734.194	747.585	780.438	882.908	716.246	476.977
EMLSAT00000000739	1804.89	1954.53	1752.91	1801.66	1915	1674.67	1936.36	1976.12	2148.99
EMLSAT00000000740	4009.06	3909.06	4082.17	3695.84	3945.99	3900.17	3806.45	3716.92	4943.45
EMLSAT00000000741	1598.15	1706.17	1837.57	1388.8	1723.5	1710.92	872.189	875.985	855.448
EMLSAT00000000742	10088.5	9414.09	8991.41	10222	9447	9404.53	9880.58	10179.5	9798.76
EMLSAT00000000743	2586.23	2551.82	2412.83	2604.5	2707.69	2555.81	2747.15	2822.9	2432.84
EMLSAT00000000744	854.306	883.254	828.156	873.472	921.591	817.697	872.189	839.056	845.078
EMLSAT00000000745	817.824	794.055	853.12	793.884	910.543	948.609	458.995	543.626	593.629
EMLSAT00000000746	1206.97	1227.81	1184.17	1179.88	1186.74	1152.03	1138.23	1214.36	1246.88
EMLSAT00000000747	9794.63	10003.5	8797.12	10206.1	9818.03	8692.56	11254.6	10830.4	9428.07
EMLSAT00000000748	12096.1	13280.3	11745.1	12948.9	12703.4	11519.3	13477.5	13284.1	16702
EMLSAT00000000749	0	0	0	0	0	0	0	0	0
EMLSAT00000000750	0	0	0	0	0	0	0	0	0
EMLSAT00000000751	135.797	139.047	134.589	156.19	120.608	146.017	140.33	134.833	102.394
EMLSAT00000000752	2984.5	3050.29	3240.99	2906.93	3103.58	3384.58	3018.07	3035.89	3382.91
EMLSAT00000000753	13245.3	15240.9	12217.2	14245.1	13439	11764	15103	14043.2	13939.9
EMLSAT00000000754	0	0	1.08539	0.994842	1.84134	1.00702	0	0	0
EMLSAT00000000755	4.05365	6.12157	5.42697	3.97937	5.52402	4.02807	4.87256	3.43523	1.29613
EMLSAT00000000756	42.5633	54.2196	51.0136	48.7473	71.8123	49.3438	54.5727	54.9638	34.9956
EMLSAT00000000757	0	0	0	0	0	0	0	0	0
EMLSAT00000000758	0	0	0	0	0	0	0	0	0
EMLSAT00000000759	2798.03	2909.49	3350.61	2765.66	2800.68	3211.37	2841.68	2787.69	2603.93
EMLSAT00000000760	394.217	379.537	347.326	306.411	278.043	307.14	348.876	239.608	194.42
EMLSAT00000000761	1212.04	1268.04	1253.63	1292.3	1302.75	1161.09	1299.03	1387.83	1117.27
EMLSAT00000000762	197.615	192.392	229.018	180.066	214.516	189.319	191.004	175.197	116.652
EMLSAT00000000763	3274.33	3225.19	3344.1	3197.42	3203.01	3277.84	3159.37	3273.78	4514.43
EMLSAT00000000764	2258.9	1863.58	2063.34	2069.27	1915	2049.28	2405.1	2175.36	2773.72
EMLSAT00000000765	603.994	600.788	576.345	590.936	628.818	582.055	700.675	614.907	769.903
EMLSAT00000000766	1006.32	1044.16	872.657	1001.81	971.308	1006.01	997.901	1101.85	1248.18
EMLSAT00000000767	109.449	106.69	80.3192	122.366	101.274	94.6595	107.196	103.916	58.326
EMLSAT00000000768	337.466	392.655	342.985	261.644	365.506	378.638	362.519	410.511	374.582
EMLSAT00000000769	7.09388	6.12157	6.51237	8.95358	3.68268	7.04911	3.89805	6.01166	2.59227
EMLSAT00000000770	6504.08	6616.54	6455.93	6565.96	6615.02	6590.92	6134.56	6367.21	5598
EMLSAT00000000771	736.751	719.721	805.363	712.307	776.125	744.185	656.821	703.364	727.13
EMLSAT00000000772	9.12071	5.24706	8.68316	6.9639	5.52402	6.0421	6.82159	0.858809	5.18453
EMLSAT00000000773	296.93	351.553	290.886	313.375	294.615	305.126	267.016	249.913	268.299
EMLSAT00000000774	77.0193	89.2	87.917	75.608	73.6537	73.5122	74.063	66.9871	89.4332
EMLSAT00000000775	0	0	0	0	0	0	0	0	0
EMLSAT00000000776	2.02682	1.74902	1.08539	0.994842	0.920671	0	3.89805	0	0
EMLSAT00000000777	0	0.874509	0	0.994842	0	0	0	0.858809	0
EMLSAT00000000778	4016.15	3717.54	4157.06	4065.92	3470.93	4276.8	5070.39	4634.99	4191.69
EMLSAT00000000779	363.815	355.051	358.18	362.123	371.951	386.694	334.258	327.206	565.114
EMLSAT00000000780	0	0	0	0	0	0	0	0	0
EMLSAT00000000781	902.95	850.023	895.451	847.606	978.673	927.462	819.565	760.904	878.778
EMLSAT00000000782	3.04024	1.74902	0	0.994842	0.920671	2.01403	0.974513	0	1.29613
EMLSAT00000000783	481.371	464.364	497.111	464.591	482.431	549.831	607.121	650.118	518.453
EMLSAT00000000784	489.478	475.733	496.025	503.39	475.987	460.206	571.064	555.649	489.938
EMLSAT00000000785	36.4828	34.1059	54.2697	20.8917	34.0648	52.3648	19.4903	27.4819	11.6652
EMLSAT00000000786	1726.85	1790.12	1832.15	1640.49	1645.24	1772.35	1260.04	1246.13	1485.37
EMLSAT00000000787	0	0	0	0	0	0	0	0	0
EMLSAT00000000788	265.514	305.204	204.054	282.535	221.882	195.361	228.036	161.456	50.5492
EMLSAT00000000789	99.3144	67.3372	83.5754	92.5203	81.9397	99.6946	95.5022	81.5868	88.137
EMLSAT00000000790	34.456	14.8667	31.4764	24.8711	12.8894	34.2386	21.4393	24.0466	7.7768
EMLSAT00000000791	3.04024	3.49804	0	5.96905	1.84134	3.02105	8.77061	20.6114	2.59227
EMLSAT00000000792	206.736	199.388	138.931	220.855	183.213	136.954	271.889	247.337	203.493
EMLSAT00000000793	1354.93	1435.94	1383.88	1243.55	1448.22	1382.63	1270.76	1327.72	1723.86
EMLSAT00000000794	608.047	541.321	472.147	582.978	564.371	525.663	585.682	652.695	834.709
EMLSAT00000000795	1054.96	1137.74	1121.21	1062.49	1114.93	1158.07	1211.32	1135.35	1519.07
EMLSAT00000000796	163.159	159.161	174.749	147.237	213.596	184.284	143.253	151.15	237.192
EMLSAT00000000797	33.4426	34.1059	71.6361	57.7009	37.7475	57.3999	47.7511	22.329	49.253
EMLSAT00000000798	11.1475	6.12157	10.8539	6.9639	7.36537	11.0772	11.6942	9.4469	2.59227
EMLSAT00000000799	0	0	0	0	0	0	0	0	0
EMLSAT00000000800	70.9388	49.847	57.5259	46.7576	46.0335	57.3999	50.6747	46.3757	44.0685
EMLSAT00000000801	0	0	0	0	0.920671	0	0	0	0
EMLSAT00000000802	0	0.874509	0	0	1.84134	0	0	0	1.29613
EMLSAT00000000803	773.233	673.372	634.956	777.967	724.568	721.024	792.279	850.221	871.001
EMLSAT00000000804	389.15	365.545	342.985	430.767	395.888	382.666	403.448	401.922	348.66
EMLSAT00000000805	6.08047	0.874509	0	0	3.68268	5.03508	4.87256	0	1.29613
EMLSAT00000000806	2274.1	2377.79	2378.1	2395.58	2479.37	2421.87	2381.71	2527.47	2348.59
EMLSAT00000000807	502.652	536.074	505.794	426.787	522.941	449.129	407.346	435.416	295.518
EMLSAT00000000808	415.499	506.341	494.94	413.854	472.304	502.501	447.301	479.215	421.243
EMLSAT00000000809	574.605	643.639	664.262	604.864	703.392	653.554	595.427	679.318	673.989
EMLSAT00000000810	1240.42	1212.94	1094.08	1351.99	1116.77	1149.01	1370.16	1227.24	1171.7
EMLSAT00000000811	372.936	356.8	321.277	376.05	335.124	325.266	314.768	312.606	251.45
EMLSAT00000000812	1398.51	1400.09	1344.8	1415.66	1412.31	1275.89	1427.66	1472.86	1817.18
EMLSAT00000000813	1059.02	1051.16	1009.42	1128.15	1005.37	1047.3	1028.11	1169.7	815.267
EMLSAT00000000814	806.676	703.106	786.911	767.023	773.363	859.992	787.406	839.915	734.907
EMLSAT00000000815	410.432	579.8	449.353	446.684	588.309	455.171	452.174	602.884	484.754
EMLSAT00000000816	1.01341	0	1.08539	0.994842	0	0	0	0.858809	0
EMLSAT00000000817	272.608	204.635	478.659	211.901	220.04	503.508	186.132	188.938	400.505
EMLSAT00000000818	170.253	194.141	191.029	191.01	170.324	166.158	171.514	182.926	152.944
EMLSAT00000000819	951.594	926.105	969.258	1039.61	946.45	942.567	1037.86	1007.38	602.702
EMLSAT00000000820	900.923	1036.29	990.965	990.863	967.625	975.799	1009.6	942.113	811.379
EMLSAT00000000821	1544.44	1370.36	1400.16	1525.09	1357.07	1431.98	1517.32	1450.53	1779.59
EMLSAT00000000822	10732	10542.2	9967.18	11203.9	10500.3	10154.8	11123.1	10706.8	11049.5
EMLSAT00000000823	249.299	280.718	284.373	252.69	346.172	314.189	252.399	368.429	283.853
EMLSAT00000000824	4.05365	0.874509	2.17079	3.97937	9.20671	9.06315	2.92354	6.87047	1.29613
EMLSAT00000000825	54.7243	37.6039	30.3911	42.7782	28.5408	30.2105	36.057	33.4935	37.5878
EMLSAT00000000826	562.444	533.451	475.403	511.349	548.72	454.164	475.562	533.32	517.157
EMLSAT00000000827	9617.28	12849.2	4480.51	9838	12563.5	4287.88	18429	19754.3	6141.08
EMLSAT00000000828	1192.79	1247.05	1130.98	1322.15	1236.46	1071.47	1355.55	1498.62	1455.56
EMLSAT00000000829	2080.53	2072.59	2322.74	1910.1	2300.76	2341.31	1904.2	1975.26	2642.81
EMLSAT00000000830	12793.3	10864.9	12558	12628.5	11554.4	12564.5	7875.04	8124.33	11867.4
EMLSAT00000000831	847.212	862.266	829.242	820.745	911.464	869.055	926.761	859.667	807.491
EMLSAT00000000832	1033.68	1078.27	1095.16	1049.56	1138.87	1096.64	1063.19	1128.47	1105.6
EMLSAT00000000833	0	0.874509	0	0	0	0	0	0	0
EMLSAT00000000834	0	3.49804	7.59776	1.98968	1.84134	4.02807	1.94903	2.57643	0
EMLSAT00000000835	73675.1	71575.1	68581.8	77248.5	72058.1	67237.5	51732	52732.6	61125.6
EMLSAT00000000836	74.9925	75.2078	87.917	82.5719	65.3676	68.4771	70.1649	64.4106	41.4762
EMLSAT00000000837	0	0	1.08539	0	0	0	1.94903	0.858809	3.8884
EMLSAT00000000838	0	0	0	0	0	0	0	0	0
EMLSAT00000000839	489.478	520.333	437.414	564.076	591.071	351.449	617.841	668.153	397.913
EMLSAT00000000840	129.717	113.686	135.674	124.355	92.9877	124.87	97.4513	105.633	138.686
EMLSAT00000000841	3764.83	5976.4	1789.82	3775.43	5538.76	1626.33	11542.1	11499.4	4927.9
EMLSAT00000000842	513.8	569.306	526.416	597.9	609.484	609.245	582.759	574.543	414.762
EMLSAT00000000843	21963.7	21296.1	21809.9	21717.4	22774.6	21254.1	20356.6	22014.7	29502.6
EMLSAT00000000844	492.518	476.608	398.34	547.163	407.857	453.157	444.378	482.65	506.788
EMLSAT00000000845	184.441	180.149	205.14	187.03	150.99	175.221	165.667	108.21	171.09
EMLSAT00000000846	567.511	590.294	589.369	559.101	579.102	522.641	530.135	555.649	737.499
EMLSAT00000000847	16.2146	12.2431	5.42697	8.95358	11.9687	4.02807	11.6942	13.7409	7.7768
EMLSAT00000000848	1.01341	0	0	0	0	1.00702	2.92354	1.71762	0
EMLSAT00000000849	4.05365	9.6196	11.9393	7.95874	6.4447	7.04911	4.87256	7.72928	7.7768
EMLSAT00000000850	183.428	171.404	128.077	175.092	166.641	110.772	195.877	220.714	119.244
EMLSAT00000000851	534.068	549.192	536.185	538.21	561.609	592.126	551.574	607.178	751.757
EMLSAT00000000852	10728	11017.1	7124.53	11058.7	9583.26	6180.06	6106.3	5061.82	3271.44
EMLSAT00000000853	670.879	664.627	600.223	718.276	649.994	655.568	639.28	670.73	689.543
EMLSAT00000000854	12.1609	7.87058	6.51237	8.95358	8.28604	3.02105	16.5667	12.8821	7.7768
EMLSAT00000000855	1.01341	6.12157	2.17079	0	0.920671	2.01403	0	2.57643	1.29613
EMLSAT00000000856	28.3755	30.6078	46.672	27.8556	38.6682	41.2877	15.5922	42.9404	45.3646
EMLSAT00000000857	265.514	267.6	156.297	254.68	255.946	172.2	413.193	442.286	454.943
EMLSAT00000000858	17.228	102.318	9.76855	31.835	25.7788	37.2596	16.5667	14.5997	7.7768
EMLSAT00000000859	65.8718	97.945	70.5507	86.5513	92.9877	88.6174	140.33	139.986	132.206
EMLSAT00000000860	72.9657	75.2078	128.077	82.5719	57.0816	120.842	74.063	71.2811	49.253
EMLSAT00000000861	2808.16	2724.97	2876.3	2567.69	2889.06	2819.65	2692.58	2750.76	3376.43
EMLSAT00000000862	22.2951	5.24706	8.68316	5.96905	6.4447	6.0421	11.6942	6.87047	12.9613
EMLSAT00000000863	764.113	774.815	721.788	791.894	783.491	743.178	682.159	762.622	1023.94
EMLSAT00000000864	1.01341	0	0	0	0	0	0	0	0
EMLSAT00000000865	0	0	0	0	0	0	0	0	0
EMLSAT00000000866	1.01341	1.74902	24.9641	1.98968	2.76201	35.2456	0	0	0
EMLSAT00000000867	1014.43	1477.92	506.879	1091.34	1492.41	505.522	697.751	839.915	440.685
EMLSAT00000000868	0	0	0	0	4.60335	0	0.974513	0	0
EMLSAT00000000869	6964.17	6799.31	6437.48	7156.9	7322.09	6682.56	6689.05	7802.28	8229.15
EMLSAT00000000870	45.6035	60.3411	11.9393	43.7731	56.1609	18.1263	81.8591	74.7164	22.0343
EMLSAT00000000871	0	0	0	0	0	0	0	0	0
EMLSAT00000000872	66.8852	81.3294	84.6608	90.5306	81.019	68.4771	69.1904	81.5868	47.9569
EMLSAT00000000873	1426.88	1430.7	1438.15	1591.75	1307.35	1373.57	1486.13	1288.21	832.117
EMLSAT00000000874	0	0	2.17079	0	1.84134	0	2.92354	0	0
EMLSAT00000000875	0	0.874509	2.17079	0	0	0	0	0	0
EMLSAT00000000876	0	1.74902	0	1.98968	0	1.00702	0	0	0
EMLSAT00000000877	0	0	0	0	0	0	0	2.57643	0
EMLSAT00000000878	0	2.62353	0	0	0.920671	0	0.974513	3.43523	0
EMLSAT00000000879	553.323	651.509	595.882	639.684	418.905	549.831	549.625	355.547	260.523
EMLSAT00000000880	6192.96	6107.57	5774.3	6306.31	6231.1	5945.42	6032.23	6429.9	9132.55
EMLSAT00000000881	14.1878	14.8667	20.6225	19.8968	11.048	16.1123	16.5667	14.5997	42.7724
EMLSAT00000000882	1.01341	0	0	0	0	0	0	0	1.29613
EMLSAT00000000883	55.7377	27.9843	27.1349	63.6699	27.6201	38.2666	74.063	27.4819	10.3691
EMLSAT00000000884	575.618	517.71	579.601	549.153	561.609	530.698	512.594	474.062	482.161
EMLSAT00000000885	201.669	218.627	219.25	230.803	226.485	222.551	195.877	228.443	232.008
EMLSAT00000000886	146.945	212.506	179.09	119.381	243.057	182.27	139.355	191.514	261.819
EMLSAT00000000887	861.4	1074.77	1013.76	841.637	1177.54	1061.4	933.583	1067.5	858.04
EMLSAT00000000888	4150.94	4005.25	4070.23	4234.05	4148.54	4160.99	4990.48	5162.3	4815.13
EMLSAT00000000889	329.359	390.906	349.497	306.411	370.11	358.498	305.022	336.653	261.819
EMLSAT00000000890	116.542	110.188	158.468	113.412	123.37	115.807	131.559	133.115	86.8409
EMLSAT00000000891	169.24	180.149	186.688	163.154	167.562	209.459	115.967	111.645	95.9138
EMLSAT00000000892	55.7377	88.3254	87.917	78.5925	59.8436	73.5122	80.8845	63.5518	99.8022
EMLSAT00000000893	1546.47	1403.59	1462.03	1430.58	1499.77	1552.82	1520.24	1569.04	1928.65
EMLSAT00000000894	3780.03	3744.65	3823.85	3544.62	3969.93	3797.46	3814.24	3778.76	4717.92
EMLSAT00000000895	1413.71	1635.33	1713.84	1187.84	1367.2	1537.71	1493.93	1039.16	566.41
EMLSAT00000000896	2124.11	2390.03	2077.45	1968.79	1824.77	1763.29	2028.94	1517.51	1130.23
EMLSAT00000000897	12361.6	12481.9	11224.1	12413.6	12429.1	11387.3	12535.2	12732.7	14954.8
EMLSAT00000000898	0	2.62353	3.25618	4.97421	2.76201	1.00702	0	6.87047	3.8884
EMLSAT00000000899	12287.6	11327.5	11129.6	11856.5	11342.7	11190	11381.3	11124.1	10343.1
EMLSAT00000000900	240.179	267.6	264.836	226.824	192.42	229.6	239.73	154.586	163.313
EMLSAT00000000901	941.46	943.596	1017.01	958.033	843.334	813.669	1001.8	721.399	486.05
EMLSAT00000000902	253.353	243.114	157.382	263.633	185.975	164.144	224.138	171.762	33.6994
EMLSAT00000000903	8484.29	8930.49	8583.3	8223.37	8021.8	8235.38	8099.17	7670.88	6516.95
EMLSAT00000000904	11530.6	11185	10532.7	12079.4	10254.4	10237.3	9459.59	8457.55	5667.99
EMLSAT00000000905	1531.27	1612.6	1620.49	1485.3	1603.81	1553.83	1398.43	1363.79	1123.75
EMLSAT00000000906	0	0	0	0	0	0	0	0	0
EMLSAT00000000907	451.982	469.612	502.538	441.71	540.434	585.076	222.189	308.312	484.754
EMLSAT00000000908	3421.28	3025.8	3167.18	3448.12	3201.17	3204.33	3301.65	3436.95	4024.49
EMLSAT00000000909	5774.42	5874.08	5651.65	5678.56	5837.05	5677.56	5844.15	6032.27	5815.75
EMLSAT00000000910	0	0	0	0	0	0	0	0	0
EMLSAT00000000911	365.842	366.419	354.924	276.566	266.074	292.035	246.552	212.126	177.57
EMLSAT00000000912	322.265	325.317	380.974	261.644	353.538	352.456	365.442	302.301	406.986
EMLSAT00000000913	2403.81	2165.29	2145.83	2448.31	2277.74	2225.51	2385.61	2514.59	1861.25
EMLSAT00000000914	2333.89	2484.48	2148	2470.19	2397.43	2102.65	2501.57	2572.13	2554.68
EMLSAT00000000915	11624.8	14994.3	5711.35	12055.5	16503.9	5581.89	18675.6	23357	13342.4
EMLSAT00000000916	0	0	0	0.994842	0	1.00702	0.974513	0.858809	1.29613
EMLSAT00000000917	677.973	669.874	814.046	638.689	739.299	753.248	640.255	591.719	951.361
EMLSAT00000000918	0	0	0	0	0	0	0	0	0
EMLSAT00000000919	414.486	343.682	405.938	348.195	393.126	335.336	341.079	311.748	366.806
EMLSAT00000000920	419.553	406.647	494.94	476.529	394.968	570.978	435.607	382.17	209.973
EMLSAT00000000921	63.845	67.3372	56.4405	59.6905	36.8268	71.4982	64.3178	42.0816	37.5878
EMLSAT00000000922	0	0	0	0	0	0	0	0	0
EMLSAT00000000923	2086.62	2190.65	2115.43	2067.28	2166.34	2002.96	2060.12	1909.99	1427.04
EMLSAT00000000924	853.293	843.027	867.23	861.533	931.719	848.915	1047.6	1005.66	1220.96
EMLSAT00000000925	2.02682	1.74902	0	0.994842	0	5.03508	0	0	0
EMLSAT00000000926	3.04024	0	6.51237	0.994842	1.84134	1.00702	2.92354	0.858809	0
EMLSAT00000000927	0	0	3.25618	1.98968	0.920671	0	0.974513	4.29404	0
EMLSAT00000000928	1099.55	1170.09	1060.43	1119.2	1008.13	1107.72	1167.47	1009.96	788.049
EMLSAT00000000929	18486.7	18669	18624.3	17898.2	18975	18225	18486.5	18813.1	17706.5
EMLSAT00000000930	20.2682	16.6157	18.4517	19.8968	11.9687	15.1052	25.3373	7.72928	7.7768
EMLSAT00000000931	25405.2	25979	24675.4	25652	26014.5	24606.4	26057.5	27371.9	31238.1
EMLSAT00000000932	130.73	135.549	167.151	132.314	167.562	164.144	169.565	156.303	127.021
EMLSAT00000000933	3926.97	4323.57	4509.82	3934.6	3880.63	4253.64	3616.42	3409.47	2684.29
EMLSAT00000000934	1735.97	1668.56	1643.29	1551.95	1874.49	1693.8	1557.27	1653.21	2006.41
EMLSAT00000000935	9064.97	8481.87	9191.12	9216.22	8674.56	9187.01	8763.79	8905.85	10576.4
EMLSAT00000000936	4950.52	4871.89	4911.41	4947.35	5159.44	5138.8	4784.86	4920.97	6021.83
EMLSAT00000000937	1207.99	1343.25	1155.95	1135.12	1110.33	1115.77	1015.44	935.243	483.457
EMLSAT00000000938	293.89	288.588	358.18	317.355	272.519	329.294	282.609	319.477	387.544
EMLSAT00000000939	12.1609	11.3686	2.17079	2.98453	17.4927	2.01403	20.4648	33.4935	7.7768
EMLSAT00000000940	677.973	669.874	620.846	701.364	703.392	635.427	680.21	656.989	915.07
EMLSAT00000000941	23.3085	30.6078	49.9282	16.9123	43.2715	53.3719	28.2609	35.2112	49.253
EMLSAT00000000942	19.2548	26.2353	30.3911	12.9329	30.3821	41.2877	26.3118	19.7526	24.6265
EMLSAT00000000943	220.924	194.141	246.385	274.576	263.312	246.719	243.628	263.654	206.085
EMLSAT00000000944	228.018	264.102	283.288	247.716	200.706	246.719	226.087	183.785	119.244
EMLSAT00000000945	505.693	460.866	431.987	481.504	494.4	478.333	466.792	502.403	638.993
EMLSAT00000000946	462.116	439.878	407.023	420.818	383.92	402.807	405.397	398.487	427.724
EMLSAT00000000947	1421.82	1318.76	1467.45	1283.35	1379.16	1467.22	1352.62	1383.54	1528.14
EMLSAT00000000948	294.903	267.6	288.715	250.7	266.995	267.866	234.858	266.231	357.733
EMLSAT00000000949	2051.15	2404.03	2246.77	1931.98	2445.3	2178.18	2056.22	2455.33	2948.7
EMLSAT00000000950	680	749.455	695.738	676.493	768.76	720.017	691.904	743.728	856.744
EMLSAT00000000951	4714.39	4746.84	4532.61	4595.18	4978.99	4328.16	4923.24	5198.37	5397.1
EMLSAT00000000952	1531.27	1498.03	1519.55	1417.65	1469.39	1478.3	1330.21	1381.82	1440
EMLSAT00000000953	464.143	433.757	429.816	392.963	480.59	462.22	439.505	495.533	571.594
EMLSAT00000000954	1625.51	1387.85	1733.38	1626.57	1341.42	1852.91	1393.55	1131.05	1101.71
EMLSAT00000000955	259.433	305.204	285.459	222.845	274.36	222.551	278.711	334.077	287.741
EMLSAT00000000956	548.256	422.388	469.976	553.132	507.29	498.473	554.498	554.79	723.242
EMLSAT00000000957	86.14	98.8196	131.333	94.51	112.322	129.905	103.298	83.3044	110.171
EMLSAT00000000958	2231.53	2296.46	2416.09	2213.52	2467.4	2594.07	2166.34	2312.77	2819.09
EMLSAT00000000959	32415	30161.8	35826.7	32450.8	32322	35061.3	21992.8	25789.2	52922.4
EMLSAT00000000960	1291.09	1442.94	1188.51	1294.29	1251.19	1153.03	1318.52	1432.49	1064.12
EMLSAT00000000961	4470.16	3841.72	3744.61	4519.57	4608.88	3877.01	4268.37	4930.42	3701.75
EMLSAT00000000962	1012.4	719.721	819.473	956.043	695.106	785.473	1009.6	883.714	1963.64
EMLSAT00000000963	2064.32	2202.01	1355.66	1986.7	2498.7	1255.75	1161.62	1770	1420.56
EMLSAT00000000964	93.2339	112.812	85.7462	100.479	111.401	109.765	71.1394	116.798	136.094
EMLSAT00000000965	233.085	209.882	219.25	240.752	245.819	239.67	237.781	253.349	303.295
EMLSAT00000000966	57.7645	68.2117	66.2091	58.6957	65.3676	64.449	76.012	73.8575	133.502
EMLSAT00000000967	41.5499	45.4745	44.5012	43.7731	44.1922	40.2807	42.8786	31.7759	66.1028
EMLSAT00000000968	45.6035	63.8392	68.3799	49.7421	41.4302	73.5122	52.6237	46.3757	53.1414
EMLSAT00000000969	56.7511	62.9647	47.7574	42.7782	53.3989	69.4841	48.7256	49.8109	53.1414
EMLSAT00000000970	1366.08	1316.14	1142.92	1275.39	1395.74	1202.38	1011.54	1270.18	1318.17
EMLSAT00000000971	2788.91	2956.72	3067.33	2371.7	2707.69	2887.12	2696.48	2016.48	3270.14
EMLSAT00000000972	31.4158	23.6118	26.0495	21.8865	28.5408	33.2315	42.8786	32.6347	41.4762
EMLSAT00000000973	5.06706	3.49804	9.76855	9.94842	3.68268	6.0421	5.84708	6.87047	11.6652
EMLSAT00000000974	5.06706	0.874509	5.42697	0.994842	0.920671	6.0421	2.92354	3.43523	9.07293
EMLSAT00000000975	349.627	370.792	412.45	419.823	350.776	396.764	344.977	401.064	444.573
EMLSAT00000000976	2.02682	0	4.34158	0	3.68268	3.02105	1.94903	1.71762	0
EMLSAT00000000977	363.815	316.572	308.252	332.277	260.55	352.456	407.346	348.676	147.759
EMLSAT00000000978	114.516	79.5804	100.942	95.5049	93.9084	109.765	89.6552	97.9042	115.356
EMLSAT00000000979	333.413	340.184	313.679	337.252	364.586	309.154	346.926	339.229	247.561
EMLSAT00000000980	867.481	574.553	701.165	941.121	627.897	712.968	1175.26	907.761	1332.42
EMLSAT00000000981	547.243	584.172	694.653	525.277	658.28	611.259	644.153	621.777	782.864
EMLSAT00000000982	68.912	49.847	82.49	79.5874	78.257	73.5122	69.1904	77.2928	72.5834
EMLSAT00000000983	929.299	926.98	923.671	924.208	924.353	837.838	964.767	932.666	728.427
EMLSAT00000000984	2010.61	1806.74	1965.65	1893.18	1920.52	1948.58	1859.37	1924.59	2006.41
EMLSAT00000000985	3082.8	3219.07	3197.57	2953.69	3272.98	3293.95	3052.17	3009.27	3769.15
EMLSAT00000000986	46.617	43.7255	39.0742	45.7627	40.5095	44.3087	47.7511	59.2578	64.8066
EMLSAT00000000987	4407.33	4056.85	3945.41	4279.81	4334.52	4235.51	4359.97	4427.16	4465.18
EMLSAT00000000988	613.114	620.027	613.248	631.725	627.897	598.168	807.871	799.551	863.224
EMLSAT00000000989	175.32	204.635	184.517	222.845	192.42	175.221	185.157	210.408	211.27
EMLSAT00000000990	258.42	242.239	232.274	280.546	284.487	226.579	244.603	261.078	272.188
EMLSAT00000000991	369.895	362.047	429.816	341.231	394.047	384.68	393.703	315.183	292.926
EMLSAT00000000992	826.944	901.619	883.511	818.755	930.798	932.497	870.24	928.372	664.916
EMLSAT00000000993	376.989	371.666	396.169	424.798	384.84	401.8	332.309	403.64	720.65
EMLSAT00000000994	1259.67	1326.63	1306.82	1236.59	1323	1152.03	1272.71	1322.57	1311.69
EMLSAT00000000995	2043.04	2131.18	2091.56	2149.85	2093.61	2089.56	2194.6	2171.07	1840.51
EMLSAT00000000996	5.06706	9.6196	17.3663	7.95874	8.28604	23.1614	14.6177	15.4586	15.5536
EMLSAT00000000997	0	0	0	0	0	1.00702	0	0	0
EMLSAT00000000998	199.642	180.149	170.407	174.097	145.466	194.354	155.922	141.703	158.128
EMLSAT00000000999	1499.85	1595.11	891.109	1356.96	1569.74	916.385	1374.06	1513.22	812.675
EMLSAT00000001000	284.769	278.094	358.18	265.623	259.629	391.729	282.609	233.596	229.415
EMLSAT00000001001	392.19	316.572	489.513	342.226	330.521	487.396	336.207	319.477	598.813
EMLSAT00000001002	6408.82	6407.53	5978.35	6323.22	6508.22	5933.34	5876.31	6524.37	6864.32
EMLSAT00000001003	403.338	324.443	389.657	364.112	374.713	415.898	360.57	384.746	457.535
EMLSAT00000001004	4801.55	4776.57	4595.56	4820.01	4940.32	4641.34	4813.12	4908.09	4738.66
EMLSAT00000001005	2474.75	2688.24	2519.2	2530.88	2680.07	2730.02	2467.47	2809.16	2984.99
EMLSAT00000001006	38.5097	48.9725	48.8428	40.7885	61.6849	62.435	42.8786	48.9521	59.6221
EMLSAT00000001007	852.28	792.305	719.617	939.131	816.635	685.778	911.169	817.586	531.414
EMLSAT00000001008	1110.7	926.98	983.368	1028.67	1061.53	1047.3	1028.11	1035.72	1213.18
EMLSAT00000001009	1621.46	1588.11	1519.55	1637.51	1704.16	1549.8	1600.15	1679.83	2103.62
EMLSAT00000001010	2025.81	2220.38	2019.92	2097.13	2181.07	2138.9	1925.64	2199.41	2983.7
EMLSAT00000001011	247.273	242.239	1915.72	272.587	160.197	2290.96	133.508	109.928	1188.55
EMLSAT00000001012	64.8584	48.098	79.2338	51.7318	50.6369	78.5473	65.2923	57.5402	90.7293
EMLSAT00000001013	6307.48	6296.47	6176.98	6563.97	6398.66	6267.67	6588.68	7031.93	8168.23
EMLSAT00000001014	214.843	210.757	173.663	199.963	197.944	188.312	186.132	206.114	220.343
EMLSAT00000001015	14.1878	84.8274	80.3192	79.5874	15.6514	64.449	15.5922	20.6114	29.8111
EMLSAT00000001016	418.539	453.87	544.868	394.952	362.744	485.382	417.091	361.558	400.505
EMLSAT00000001017	16.2146	17.4902	21.7079	13.9278	23.9374	34.2386	18.5157	18.8938	32.4033
EMLSAT00000001018	3.04024	3.49804	4.34158	0.994842	6.4447	4.02807	5.84708	4.29404	9.07293
EMLSAT00000001019	2409.89	2132.93	2603.86	2230.44	2214.21	2637.38	2294	2360.01	3697.87
EMLSAT00000001020	65.8718	42.851	49.9282	54.7163	41.4302	58.4069	66.2669	47.2345	57.0298
EMLSAT00000001021	1012.4	904.243	777.143	1036.63	800.984	776.41	1049.55	915.49	711.577
EMLSAT00000001022	262.474	243.988	239.872	228.814	269.757	238.663	261.169	334.935	357.733
EMLSAT00000001023	6.08047	6.99607	16.2809	7.95874	13.8101	11.0772	11.6942	7.72928	19.442
EMLSAT00000001024	0	0	0	0	0	0	0	0	0
EMLSAT00000001025	336.453	261.478	242.043	277.561	232.009	294.049	318.666	194.95	191.828
EMLSAT00000001026	364.828	446.874	433.073	414.849	392.206	431.003	428.786	382.17	373.286
EMLSAT00000001027	4.05365	5.24706	4.34158	5.96905	4.60335	3.02105	10.7196	1.71762	0
EMLSAT00000001028	1311.36	1254.05	1172.23	1369.9	1152.68	1145.98	1205.47	1107.86	985.061
EMLSAT00000001029	196.602	197.639	209.481	181.061	200.706	215.501	203.673	201.82	235.896
EMLSAT00000001030	182.414	173.153	150.87	201.953	218.199	166.158	173.463	218.137	324.033
EMLSAT00000001031	21.2817	27.9843	35.818	23.8762	26.6995	35.2456	16.5667	34.3523	38.884
EMLSAT00000001032	26.3487	26.2353	30.3911	25.8659	26.6995	47.3298	24.3628	42.0816	53.1414
EMLSAT00000001033	39.5231	34.1059	128.077	44.7679	32.2235	173.207	34.1079	31.7759	123.133
EMLSAT00000001034	107.422	119.808	87.917	117.391	126.132	85.5964	383.958	335.794	108.875
EMLSAT00000001035	416.512	412.768	471.061	418.829	475.987	497.466	445.352	437.134	667.508
EMLSAT00000001036	6.08047	9.6196	11.9393	7.95874	10.1274	13.0912	15.5922	30.0583	12.9613
EMLSAT00000001037	4.05365	0.874509	3.25618	2.98453	1.84134	3.02105	0.974513	0.858809	0
EMLSAT00000001038	1690.37	1729.78	1624.84	1810.61	1607.49	1623.31	1749.25	1672.96	1862.54
EMLSAT00000001039	1551.53	1561.87	1333.95	1661.39	1548.57	1477.29	1457.87	1457.4	1403.71
EMLSAT00000001040	320.238	289.463	258.324	279.551	296.456	302.105	288.456	304.018	260.523
EMLSAT00000001041	1.01341	4.37255	1.08539	0.994842	0.920671	2.01403	0	0	0
EMLSAT00000001042	345.574	369.917	359.266	381.025	387.602	363.533	355.697	361.558	403.097
EMLSAT00000001043	150.998	146.043	124.82	148.232	161.117	152.059	161.769	145.997	104.987
EMLSAT00000001044	813.77	768.694	631.7	819.75	691.424	672.687	769.865	772.928	727.13
EMLSAT00000001045	1174.54	1226.06	1192.85	1225.65	1166.49	1203.38	1185.98	1300.24	1690.16
EMLSAT00000001046	387.123	419.764	329.96	410.87	402.333	435.031	409.295	420.816	440.685
EMLSAT00000001047	2008.58	1811.11	1853.85	1879.26	1972.08	1808.6	2021.14	1946.06	1900.13
EMLSAT00000001048	52161.3	47596.9	50646.7	52156.6	51652.4	51246.1	50184.5	53561.3	55672.8
EMLSAT00000001049	502.652	518.584	522.075	500.406	552.402	469.27	474.588	530.744	762.126
EMLSAT00000001050	1557.61	1597.73	1565.14	1511.17	1639.71	1508.51	1497.83	1428.2	1331.13
EMLSAT00000001051	665.812	693.486	674.03	745.137	647.232	721.024	673.388	713.67	622.144
EMLSAT00000001052	1097.53	1122	1094.08	1077.41	1163.73	1162.1	1072.94	1084.68	1397.23
EMLSAT00000001053	1481.61	1619.59	1641.12	1434.56	1430.72	1516.57	1414.99	1256.44	1013.58
EMLSAT00000001054	13154.1	13364.3	13127.9	13862.1	13823	13861.6	13733.8	14657.3	14538.7
EMLSAT00000001055	88.1669	54.2196	62.9529	89.5358	80.0984	77.5403	80.8845	63.5518	67.3989
EMLSAT00000001056	15.2012	17.4902	13.0247	6.9639	10.1274	13.0912	10.7196	7.72928	9.07293
EMLSAT00000001057	921.192	872.76	1279.68	835.668	783.491	1197.34	807.871	728.27	756.941
EMLSAT00000001058	132.757	142.545	138.931	154.201	124.291	160.116	148.126	180.35	129.613
EMLSAT00000001059	910.044	922.607	1255.8	882.425	1046.8	1233.59	805.922	853.656	1017.46
EMLSAT00000001060	0	0.874509	2.17079	1.98968	1.84134	0	3.89805	1.71762	0
EMLSAT00000001061	358.748	388.282	396.169	338.246	357.22	397.771	425.862	404.499	431.612
EMLSAT00000001062	0	0	0	0	0	0	0	0	0
EMLSAT00000001063	4.05365	8.74509	6.51237	0	0	1.00702	1.94903	1.71762	0
EMLSAT00000001064	0	0	0	0	0	2.01403	0.974513	0.858809	0
EMLSAT00000001065	0	0.874509	1.08539	0	0.920671	1.00702	0.974513	0	0
EMLSAT00000001066	12.1609	15.7412	17.3663	9.94842	8.28604	15.1052	6.82159	7.72928	3.8884
EMLSAT00000001067	47.6304	42.851	53.1843	33.8246	34.0648	44.3087	21.4393	35.2112	34.9956
EMLSAT00000001068	575.618	512.462	532.929	519.308	511.893	627.371	623.688	617.483	464.015
EMLSAT00000001069	24098.9	27012.7	23002.8	23325.1	26867.9	21287.3	23989.6	24730.3	25474.2
EMLSAT00000001070	100.328	104.941	113.966	103.464	106.798	125.877	125.712	109.069	123.133
EMLSAT00000001071	12646.4	11819	12447.3	13216.5	12267.9	12944.2	12530.3	12585	17256.7
EMLSAT00000001072	345.574	317.447	350.583	330.288	334.203	356.484	331.334	354.688	408.282
EMLSAT00000001073	521.907	542.196	687.055	532.241	574.499	691.82	527.211	496.391	692.135
EMLSAT00000001074	260.447	271.972	253.982	263.633	243.057	229.6	242.654	245.619	342.179
EMLSAT00000001075	1.01341	2.62353	0	0	1.84134	0	0	1.71762	0
EMLSAT00000001076	1653.89	1637.08	1610.73	1602.69	1729.94	1521.6	1556.3	1756.26	2082.89
EMLSAT00000001077	2829.45	2195.02	2754.73	2890.02	2473.84	2936.46	2056.22	2104.08	3994.68
EMLSAT00000001078	436.781	471.361	453.695	441.71	452.97	481.354	424.887	488.662	343.475
EMLSAT00000001079	15310.6	15311.8	14586.6	16161.2	15605.4	15100.2	17525.6	17440.7	21320.1
EMLSAT00000001080	2.02682	0.874509	0	0.994842	0	3.02105	0	1.71762	0
EMLSAT00000001081	1131.98	919.984	1213.47	1180.88	1020.1	1298.04	899.475	883.714	1393.34
EMLSAT00000001082	1907.24	1939.66	1887.5	1851.4	1880.01	1942.53	1882.76	1786.32	1796.44
EMLSAT00000001083	78.0327	97.0705	77.063	112.417	116.925	100.702	102.324	109.069	121.836
EMLSAT00000001084	1945.75	1921.3	1924.4	1820.56	1989.57	1985.84	1883.73	1857.6	1874.21
EMLSAT00000001085	64.8584	83.9529	68.3799	95.5049	75.495	69.4841	88.6806	105.633	80.3602
EMLSAT00000001086	218.897	191.518	173.663	228.814	166.641	194.354	223.163	210.408	204.789
EMLSAT00000001087	231.058	223	195.371	253.685	248.581	245.712	244.603	257.643	277.372
EMLSAT00000001088	0	0	0	0	0	0	0.974513	0	0
EMLSAT00000001089	756.005	751.204	716.361	744.142	723.647	636.434	745.502	761.763	848.967
EMLSAT00000001090	470.223	480.98	486.257	480.509	523.862	544.796	539.88	574.543	644.178
EMLSAT00000001091	0	1.74902	2.17079	2.98453	3.68268	0	0	0.858809	0
EMLSAT00000001092	849.239	934.851	773.886	956.043	916.988	850.929	879.01	985.912	1062.83
EMLSAT00000001093	11811.3	11420.2	10782.3	11893.3	11604.1	11031.9	12854.8	13344.2	15138.8
EMLSAT00000001094	73.9791	104.067	135.674	89.5358	82.8604	130.912	71.1394	68.7047	127.021
EMLSAT00000001095	2284.23	2188.02	2292.35	2072.26	2309.96	2282.91	2108.85	2149.6	2929.26
EMLSAT00000001096	0	0	0	0	0	0	0	0	0
EMLSAT00000001097	7.09388	6.12157	8.68316	10.9433	8.28604	19.1333	2.92354	8.58809	15.5536
EMLSAT00000001098	5.06706	7.87058	7.59776	5.96905	3.68268	6.0421	6.82159	0	7.7768
EMLSAT00000001099	452.995	423.263	396.169	467.576	432.715	414.891	458.995	477.498	499.011
EMLSAT00000001100	45.6035	28.8588	45.5866	33.8246	39.5888	44.3087	48.7256	24.0466	50.5492
EMLSAT00000001101	462.116	443.376	414.621	428.777	436.398	420.933	437.556	401.922	311.072
EMLSAT00000001102	59.7913	62.0902	80.3192	61.6802	74.5743	65.4561	58.4708	62.693	99.8022
EMLSAT00000001103	1017.47	1094.01	1101.68	1002.8	1056.01	1081.54	1167.47	1264.17	1123.75
EMLSAT00000001104	2184.92	2017.49	2148	2101.11	2171.86	2277.87	2176.09	2208.86	2708.92
EMLSAT00000001105	405.365	453.87	363.607	416.839	365.506	358.498	390.78	359.841	248.857
EMLSAT00000001106	728.643	725.843	748.922	664.555	790.856	758.283	640.255	695.635	1025.24
EMLSAT00000001107	1792.73	1904.68	1795.24	1906.12	1848.71	1732.07	1621.59	1655.78	1709.6
EMLSAT00000001108	2236.6	2551.82	2153.42	2302.07	2425.05	2174.15	2173.16	2292.16	2458.76
EMLSAT00000001109	1175.56	1233.93	1404.5	1088.36	1179.38	1373.57	1092.43	1075.23	1293.54
EMLSAT00000001110	1008.35	899.87	944.293	942.116	953.815	967.743	966.716	1015.11	1312.98
EMLSAT00000001111	601.967	578.051	552.466	659.58	585.547	585.076	661.694	638.095	594.925
EMLSAT00000001112	7.09388	6.99607	28.2203	7.95874	9.20671	28.1965	0.974513	0.858809	5.18453
EMLSAT00000001113	349.627	390.906	451.524	317.355	402.333	393.743	359.595	328.924	309.776
EMLSAT00000001114	1033.68	829.035	1210.22	1078.41	904.099	1206.41	1490.03	1467.7	2160.65
EMLSAT00000001115	17809.7	18155.7	18527.7	17860.4	19370.9	18817.1	24591.8	24397	24434.7
EMLSAT00000001116	113.502	92.698	196.456	89.5358	95.7498	187.305	130.585	77.2928	129.613
EMLSAT00000001117	34.456	33.2314	23.8787	18.902	44.1922	30.2105	29.2354	26.6231	28.5149
EMLSAT00000001118	2637.91	2629.65	2518.12	2793.52	2717.82	2757.21	2615.59	2876.15	4005.05
EMLSAT00000001119	0	0	0	0	0	0	0	0.858809	0
EMLSAT00000001120	822.891	689.113	630.614	812.786	733.775	629.385	991.079	870.832	845.078
EMLSAT00000001121	0	0	0	0	0	0	0	0	0
EMLSAT00000001122	870.521	978.576	887.853	837.657	839.652	893.223	752.324	725.693	816.564
EMLSAT00000001123	1956.9	1890.69	1806.1	1959.84	1864.36	1812.63	2140.03	2123.83	2291.56
EMLSAT00000001124	574.605	669.874	483.001	576.014	721.806	511.564	726.012	818.445	753.053
EMLSAT00000001125	0	0	0	0	0	0	0	0	0
EMLSAT00000001126	1213.05	1162.22	1159.2	1185.85	1195.95	1185.26	856.597	1070.08	1428.34
EMLSAT00000001127	1723.81	1620.47	1545.6	1614.63	1635.11	1510.52	1677.14	1704.74	1874.21
EMLSAT00000001128	242.205	248.361	234.445	229.809	250.422	306.133	236.807	236.172	124.429
EMLSAT00000001129	635.409	811.545	688.14	756.08	722.727	664.631	830.285	821.88	473.088
EMLSAT00000001130	61.8181	83.0784	57.5259	61.6802	47.8749	45.3157	44.8276	49.8109	28.5149
EMLSAT00000001131	344.56	388.282	372.29	368.092	359.062	384.68	382.009	334.077	232.008
EMLSAT00000001132	356.721	363.796	312.594	383.014	372.872	321.238	417.091	382.17	423.835
EMLSAT00000001133	1.01341	0	0	0	0.920671	0	0	0	0
EMLSAT00000001134	262.474	186.27	218.164	208.917	172.165	242.691	202.699	200.102	182.755
EMLSAT00000001135	2762.56	1822.48	1692.13	2704.98	1712.45	1701.86	2549.32	1651.49	1349.27
EMLSAT00000001136	588.792	569.306	566.576	598.895	600.277	593.133	606.147	662.141	474.385
EMLSAT00000001137	158.092	139.047	145.443	147.237	126.132	130.912	155.922	165.75	124.429
EMLSAT00000001138	1216.09	1243.55	1226.5	1300.26	1325.77	1329.26	1186.96	1406.73	1854.77
EMLSAT00000001139	325.305	417.141	441.756	359.138	438.239	415.898	443.403	421.675	478.273
EMLSAT00000001140	3943.19	4070.84	4107.13	3927.64	4237.85	4130.78	3969.19	4380.78	4765.88
EMLSAT00000001141	95.2607	90.0745	78.1484	80.5822	86.5431	59.414	93.5532	123.668	101.098
EMLSAT00000001142	163.159	181.023	158.468	196.979	165.721	165.151	198.801	215.561	129.613
EMLSAT00000001143	1099.55	1734.15	1166.8	1162.97	1405.86	1120.81	2027.96	2249.22	1832.73
EMLSAT00000001144	1338.72	1607.35	1432.72	1318.17	1508.98	1327.25	1390.63	1357.78	1521.66
EMLSAT00000001145	815.797	799.302	776.057	893.368	834.128	742.171	727.961	814.151	622.144
EMLSAT00000001146	739.791	695.235	747.837	726.235	744.823	763.318	627.586	739.434	946.177
EMLSAT00000001147	103.368	129.427	166.065	118.386	118.767	128.898	143.253	104.775	130.909
EMLSAT00000001148	943.487	839.529	860.718	995.837	821.238	906.315	867.316	783.234	602.702
EMLSAT00000001149	110.462	116.31	118.308	149.226	129.815	138.968	114.018	121.092	97.2099
EMLSAT00000001150	124.65	120.682	100.942	129.329	62.6056	90.6315	127.661	70.4223	29.8111
EMLSAT00000001151	2641.97	2603.41	2563.7	2600.52	2280.5	2381.59	2592.2	2334.24	1869.02
EMLSAT00000001152	25.3353	35.8549	43.4158	33.8246	14.7307	26.1824	25.3373	14.5997	3.8884
EMLSAT00000001153	0	0	1.08539	0	0.920671	0	0	0	0
EMLSAT00000001154	5.06706	12.2431	9.76855	16.9123	11.048	6.0421	6.82159	7.72928	6.48066
EMLSAT00000001155	2194.04	2301.71	1952.63	2283.16	2127.67	2007.99	2319.34	2110.95	1774.41
EMLSAT00000001156	383.07	425.886	422.219	427.782	474.145	405.828	493.103	613.189	571.594
EMLSAT00000001157	490.491	471.361	439.585	454.643	452.97	449.129	462.893	472.345	314.96
EMLSAT00000001158	419.553	512.462	529.673	402.911	550.561	485.382	505.772	535.038	570.298
EMLSAT00000001159	11207.3	11343.3	10692.2	10064.8	11918.1	10119.5	8867.09	8926.46	13272.4
EMLSAT00000001160	103.368	89.2	95.5147	99.4842	95.7498	88.6174	109.145	83.3044	72.5834
EMLSAT00000001161	363.815	352.427	335.387	385.999	376.554	347.421	339.13	368.429	303.295
EMLSAT00000001162	1017.47	871.011	880.255	975.94	998.928	902.287	1012.52	1056.33	1227.44
EMLSAT00000001163	6777.7	6299.09	6624.16	6958.92	6703.4	6684.57	6898.57	6932.3	7372.4
EMLSAT00000001164	5.06706	0.874509	0	0.994842	0	0	2.92354	1.71762	0
EMLSAT00000001165	0	0	0	0	0.920671	0	0	0	0
EMLSAT00000001166	68.912	63.8392	58.6113	56.706	39.5888	68.4771	61.3943	38.6464	31.1072
EMLSAT00000001167	13207.8	12623.5	12364.8	13204.5	13295.4	12212.1	12952.2	13975.4	16345.5
EMLSAT00000001168	4603.93	4597.3	4445.78	4620.05	4690.82	4164.01	5045.05	5006	4527.39
EMLSAT00000001169	4.05365	6.99607	5.42697	3.97937	2.76201	2.01403	9.74513	6.87047	3.8884
EMLSAT00000001170	240.179	209.008	217.079	213.891	242.136	220.537	230.959	257.643	242.377
EMLSAT00000001171	1579.91	1455.18	1443.58	1530.07	1564.22	1438.02	1471.51	1578.49	1747.19
EMLSAT00000001172	363.815	380.412	403.767	425.792	372.872	365.547	335.232	386.464	478.273
EMLSAT00000001173	661.758	582.423	672.945	635.704	530.306	671.68	704.573	614.048	602.702
EMLSAT00000001174	14.1878	3.49804	9.76855	14.9226	14.7307	16.1123	0.974513	1.71762	3.8884
EMLSAT00000001175	3.04024	6.12157	6.51237	3.97937	5.52402	3.02105	3.89805	4.29404	1.29613
EMLSAT00000001176	0	3.49804	0	0	0	0	0	0	0
EMLSAT00000001177	0	1.74902	0	0.994842	0	0	0.974513	0	0
EMLSAT00000001178	333.413	371.666	274.605	336.257	281.725	219.53	338.156	263.654	123.133
EMLSAT00000001179	183.428	190.643	175.834	191.01	224.644	166.158	200.75	239.608	307.183
EMLSAT00000001180	876.601	885.878	994.222	960.023	876.479	1041.25	1006.67	1119.03	1185.96
EMLSAT00000001181	346.587	291.212	319.106	303.427	312.107	290.021	282.609	327.206	419.947
EMLSAT00000001182	960.715	1089.64	1097.33	1061.5	1015.5	1022.12	1013.49	1052.04	1074.49
EMLSAT00000001183	691.147	707.478	638.212	710.317	638.946	579.034	758.171	656.989	606.59
EMLSAT00000001184	990.104	946.219	888.938	914.26	962.101	894.23	1020.31	964.442	889.147
EMLSAT00000001185	828.971	873.635	791.253	852.58	829.524	798.564	834.183	809.857	746.572
EMLSAT00000001186	23.3085	30.6078	24.9641	15.9175	19.3341	10.0702	35.0825	41.2228	18.1459
EMLSAT00000001187	2224.44	2432.01	2185.99	2425.43	2158.05	2155.01	2404.12	2134.14	1813.29
EMLSAT00000001188	67.8986	88.3254	99.8563	79.5874	82.8604	78.5473	69.1904	63.5518	41.4762
EMLSAT00000001189	0	0	0	0	0	0	0	0	0
EMLSAT00000001190	0	0	1.08539	0	0	0	0	0	0
EMLSAT00000001191	28.3755	21.8627	27.1349	18.902	33.1441	34.2386	17.5412	33.4935	22.0343
EMLSAT00000001192	102.355	105.816	125.906	100.479	86.5431	100.702	82.8336	50.6697	18.1459
EMLSAT00000001193	153.025	129.427	151.955	141.268	131.656	124.87	115.967	118.516	162.017
[truncated: 12,419 more rows]
