# Supplementary material for: The FTZ-F1 gene encodes two functionally distinct nuclear receptor isoforms in the ectoparasitic copepod salmon louse (Lepeophtheirus salmonis)
Source: PLoS One. 2021 May 20;16(5):e0251575. doi: 10.1371/journal.pone.0251575 (PMC8136749; doi:10.1371/journal.pone.0251575)
Supplement: S3 Table — (XLSX) [file pone.0251575.s008.xlsx]

## Sheet: Sheet1
S3 Table. GO Enrichment analysis of bFTZ-F1 knockdown lice.
GO terms are sorted by downregulated and upregulated, and separated according to the three categories; CC: Cellular compartment, BP: Biological process, MF: Molecular function.
Enriched terms in the different categories are highlighted in bold
Downregulated	CC													Upregulated	CC
	GO Term	Study #	Study Freq.	Pop. Freq.	p-value	q-value	Enrichment	name	gene products						GO Term	Study #	Study Freq.	Pop. Freq.	p-value	q-value	Enrichment	name	gene products
	GO:0005576	17	0.13	0.063	0.00251	0.355	2.06349	extracellular region	EMLSAT00000000081,EMLSAT00000009873,EMLSAT00000010954,EMLSAT00000009998,EMLSAT00000009558,EMLSAT00000008877,EMLSAT00000003696,EMLSAT00000011615,EMLSAT00000000082,EMLSAT00000002017,EMLSAT00000000852,EMLSAT00000000365,EMLSAT00000005557,EMLSAT00000011351,EMLSAT00000000705,EMLSAT00000001904,EMLSAT00000000904						GO:0005576	11	0.18	0.063	0.00116	0.138	2.85714	extracellular region	EMLSAT00000012228,EMLSAT00000000614,EMLSAT00000006166,EMLSAT00000011190,EMLSAT00000002358,EMLSAT00000001424,EMLSAT00000010003,EMLSAT00000000266,EMLSAT00000012732,EMLSAT00000004557,EMLSAT00000009570
	GO:0031224	44	0.35	0.24	0.00557	0.393	1.45833	intrinsic component of membrane	EMLSAT00000010369,EMLSAT00000012703,EMLSAT00000012989,EMLSAT00000011299,EMLSAT00000010683,EMLSAT00000008182,EMLSAT00000012807,EMLSAT00000001294,EMLSAT00000012803,EMLSAT00000004087,EMLSAT00000010408,EMLSAT00000010969,EMLSAT00000000745,EMLSAT00000004109,EMLSAT00000000202,EMLSAT00000000741,EMLSAT00000001676,EMLSAT00000000486,EMLSAT00000012981,EMLSAT00000002806,EMLSAT00000003718,EMLSAT00000002706,EML…						GO:0019028	2	0.033	0.001	0.00147	0.138	33	viral capsid	EMLSAT00000003204,EMLSAT00000008858
	GO:0016021	42	0.33	0.24	0.0123	0.58	1.375	integral component of membrane	EMLSAT00000010369,EMLSAT00000012703,EMLSAT00000012989,EMLSAT00000011299,EMLSAT00000010683,EMLSAT00000008182,EMLSAT00000012807,EMLSAT00000001294,EMLSAT00000012803,EMLSAT00000004087,EMLSAT00000010408,EMLSAT00000010969,EMLSAT00000000745,EMLSAT00000004109,EMLSAT00000000202,EMLSAT00000000741,EMLSAT00000001676,EMLSAT00000000486,EMLSAT00000012981,EMLSAT00000002806,EMLSAT00000003718,EMLSAT00000002706,EML…						GO:0044423	2	0.033	0.001	0.00147	0.138	33	virion part	EMLSAT00000003204,EMLSAT00000008858
	GO:0009341	1	0.0079	0.0001	0.0181	0.639	79	beta-galactosidase complex	EMLSAT00000012213						GO:0005615	6	0.1	0.023	0.00264	0.138	4.34783	extracellular space	EMLSAT00000000266,EMLSAT00000012732,EMLSAT00000002598,EMLSAT00000003673,EMLSAT00000009715,EMLSAT00000011958
	GO:0071598	1	0.0079	0.0001	0.0181	0.639	79	neuronal ribonucleoprotein granule	EMLSAT00000012907						GO:0005652	2	0.033	0.0014	0.0031	0.138	23.5714	nuclear lamina	EMLSAT00000010756,EMLSAT00000004346
	GO:0001725	2	0.016	0.0019	0.0223	0.639	8.42105	stress fiber	EMLSAT00000003050,EMLSAT00000010007						GO:0017090	2	0.033	0.0019	0.00529	0.138	17.3684	meprin A complex	EMLSAT00000008419,EMLSAT00000008430
	GO:0097517	2	0.016	0.0019	0.0223	0.639	8.42105	contractile actin filament bundle	EMLSAT00000003050,EMLSAT00000010007						GO:0001520	1	0.017	0.0003	0.0171	0.29	56.6667	outer dense fiber	EMLSAT00000002880
	GO:0032432	2	0.016	0.002	0.0257	0.639	8	actin filament bundle	EMLSAT00000003050,EMLSAT00000010007						GO:0005783	7	0.12	0.047	0.0225	0.334	2.55319	endoplasmic reticulum	EMLSAT00000010797,EMLSAT00000012326,EMLSAT00000007315,EMLSAT00000001034,EMLSAT00000003673,EMLSAT00000010802,EMLSAT00000003928
	GO:0042641	2	0.016	0.0026	0.0413	0.647	6.15385	actomyosin	EMLSAT00000003050,EMLSAT00000010007						GO:0005794	7	0.12	0.048	0.0235	0.334	2.5	Golgi apparatus	EMLSAT00000010797,EMLSAT00000004902,EMLSAT00000006399,EMLSAT00000007315,EMLSAT00000002461,EMLSAT00000010802,EMLSAT00000003063
	GO:0034362	1	0.0079	0.0004	0.0534	0.753	19.75	low-density lipoprotein particle	EMLSAT00000001532						GO:0005788	2	0.033	0.0041	0.0252	0.334	8.04878	endoplasmic reticulum lumen	EMLSAT00000012326,EMLSAT00000001034
	GO:0031088	1	0.0079	0.0004	0.0534	0.753	19.75	platelet dense granule membrane	EMLSAT00000000741						GO:0097729	1	0.017	0.0004	0.0255	0.334	42.5	9+2 motile cilium	EMLSAT00000002880
	GO:0070695	1	0.0079	0.0004	0.0534	0.753	19.75	FHF complex	EMLSAT00000006753						GO:0046581	1	0.017	0.0004	0.0255	0.334	42.5	intercellular canaliculus	EMLSAT00000010048
	GO:0031225	2	0.016	0.003	0.0547	0.753	5.33333	anchored component of membrane	EMLSAT00000007604,EMLSAT00000004818						GO:0043256	1	0.017	0.0004	0.0255	0.334	42.5	laminin complex	EMLSAT00000010003
	GO:0042995	11	0.087	0.051	0.0613	0.753	1.70588	cell projection	EMLSAT00000001559,EMLSAT00000003050,EMLSAT00000000867,EMLSAT00000010007,EMLSAT00000007201,EMLSAT00000012686,EMLSAT00000007258,EMLSAT00000000486,EMLSAT00000012907,EMLSAT00000001287,EMLSAT00000007253						GO:0005606	1	0.017	0.0004	0.0255	0.334	42.5	laminin-1 complex	EMLSAT00000010003
	GO:0032994	1	0.0079	0.0006	0.0706	0.753	13.1667	protein-lipid complex	EMLSAT00000001532						GO:0036126	1	0.017	0.0004	0.0255	0.334	42.5	sperm flagellum	EMLSAT00000002880
	GO:0034358	1	0.0079	0.0006	0.0706	0.753	13.1667	plasma lipoprotein particle	EMLSAT00000001532						GO:0016363	2	0.033	0.0047	0.0321	0.334	7.02128	nuclear matrix	EMLSAT00000010756,EMLSAT00000004346
	GO:0031464	1	0.0079	0.0006	0.0706	0.753	13.1667	Cul4A-RING E3 ubiquitin ligase complex	EMLSAT00000008414						GO:0043196	1	0.017	0.0006	0.0338	0.334	28.3333	varicosity	EMLSAT00000003673
	GO:0070876	1	0.0079	0.0006	0.0706	0.753	13.1667	SOSS complex	EMLSAT00000004387						GO:0009986	3	0.05	0.012	0.0349	0.334	4.16667	cell surface	EMLSAT00000004902,EMLSAT00000010048,EMLSAT00000001034
	GO:1990777	1	0.0079	0.0006	0.0706	0.753	13.1667	lipoprotein particle	EMLSAT00000001532						GO:0000139	4	0.067	0.021	0.0359	0.334	3.19048	Golgi membrane	EMLSAT00000010797,EMLSAT00000010048,EMLSAT00000002461,EMLSAT00000010802
	GO:0005783	10	0.079	0.047	0.0782	0.753	1.68085	endoplasmic reticulum	EMLSAT00000002109,EMLSAT00000010369,EMLSAT00000000867,EMLSAT00000012703,EMLSAT00000001899,EMLSAT00000004668,EMLSAT00000002387,EMLSAT00000005987,EMLSAT00000003531,EMLSAT00000010408						GO:0005778	1	0.017	0.0009	0.0503	0.334	18.8889	peroxisomal membrane	EMLSAT00000007315
	GO:0031012	5	0.039	0.018	0.0824	0.753	2.16667	extracellular matrix	EMLSAT00000006178,EMLSAT00000010532,EMLSAT00000007469,EMLSAT00000008877,EMLSAT00000008372						GO:0031903	1	0.017	0.0009	0.0503	0.334	18.8889	microbody membrane	EMLSAT00000007315
	GO:0032839	1	0.0079	0.0007	0.0874	0.753	11.2857	dendrite cytoplasm	EMLSAT00000012907						GO:0009331	1	0.017	0.0011	0.0665	0.36	15.4545	glycerol-3-phosphate dehydrogenase complex	EMLSAT00000003444
	GO:0032838	1	0.0079	0.0007	0.0874	0.753	11.2857	plasma membrane bounded cell projection cytoplasm	EMLSAT00000012907						GO:0005700	2	0.033	0.0071	0.068	0.36	4.64789	polytene chromosome	EMLSAT00000010756,EMLSAT00000004346
	GO:0046658	1	0.0079	0.0007	0.0874	0.753	11.2857	anchored component of plasma membrane	EMLSAT00000007604						GO:0031090	9	0.15	0.088	0.0789	0.391	1.70455	organelle membrane	EMLSAT00000010797,EMLSAT00000010575,EMLSAT00000010048,EMLSAT00000007315,EMLSAT00000012258,EMLSAT00000004125,EMLSAT00000000980,EMLSAT00000002461,EMLSAT00000010802
	GO:0120111	1	0.0079	0.0007	0.0874	0.753	11.2857	neuron projection cytoplasm	EMLSAT00000012907						GO:0098794	1	0.017	0.0014	0.0825	0.392	12.1429	postsynapse	EMLSAT00000010003
	GO:0016020	50	0.39	0.33	0.0944	0.753	1.18182	membrane	EMLSAT00000010369,EMLSAT00000012703,EMLSAT00000012989,EMLSAT00000011299,EMLSAT00000010683,EMLSAT00000002387,EMLSAT00000007073,EMLSAT00000001294,EMLSAT00000004087,EMLSAT00000010408,EMLSAT00000001899,EMLSAT00000000486,EMLSAT00000000365,EMLSAT00000012981,EMLSAT00000003718,EMLSAT00000002706,EMLSAT00000012512,EMLSAT00000010499,EMLSAT00000000132,EMLSAT00000003924,EMLSAT00000001942,EMLSAT00000000896,EML…						GO:0043197	1	0.017	0.0014	0.0825	0.392	12.1429	dendritic spine	EMLSAT00000010003
	GO:0005930	2	0.016	0.0041	0.0964	0.753	3.90244	axoneme	EMLSAT00000001559,EMLSAT00000007253						GO:0044309	1	0.017	0.0014	0.0825	0.392	12.1429	neuron spine	EMLSAT00000010003
	GO:0080008	1	0.0079	0.0009	0.104	0.753	8.77778	Cul4-RING E3 ubiquitin ligase complex	EMLSAT00000008414						GO:0005858	1	0.017	0.0016	0.0903	0.392	10.625	axonemal dynein complex	EMLSAT00000003444
	GO:0016323	3	0.024	0.009	0.106	0.753	2.66667	basolateral plasma membrane	EMLSAT00000000554,EMLSAT00000000741,EMLSAT00000005283						GO:0031012	3	0.05	0.018	0.0963	0.395	2.77778	extracellular matrix	EMLSAT00000010003,EMLSAT00000000266,EMLSAT00000011958
	GO:0030897	1	0.0079	0.001	0.12	0.753	7.9	HOPS complex	EMLSAT00000012512						GO:0031463	1	0.017	0.0017	0.0981	0.395	10	Cul3-RING ubiquitin ligase complex	EMLSAT00000004902
	GO:0019028	1	0.0079	0.001	0.12	0.753	7.9	viral capsid	EMLSAT00000009642						GO:0098588	5	0.083	0.042	0.105	0.402	1.97619	bounding membrane of organelle	EMLSAT00000010797,EMLSAT00000010048,EMLSAT00000007315,EMLSAT00000002461,EMLSAT00000010802
	GO:0044423	1	0.0079	0.001	0.12	0.753	7.9	virion part	EMLSAT00000009642						GO:0035102	1	0.017	0.0019	0.106	0.402	8.94737	PRC1 complex	EMLSAT00000003673
	GO:0019866	5	0.039	0.021	0.128	0.753	1.85714	organelle inner membrane	EMLSAT00000001899,EMLSAT00000004668,EMLSAT00000002387,EMLSAT00000005987,EMLSAT00000001808						GO:0005856	6	0.1	0.055	0.108	0.402	1.81818	cytoskeleton	EMLSAT00000010797,EMLSAT00000004902,EMLSAT00000001143,EMLSAT00000002808,EMLSAT00000010802,EMLSAT00000003063
	GO:0120025	9	0.071	0.047	0.148	0.753	1.51064	plasma membrane bounded cell projection	EMLSAT00000001559,EMLSAT00000003050,EMLSAT00000000867,EMLSAT00000007201,EMLSAT00000012686,EMLSAT00000000486,EMLSAT00000012907,EMLSAT00000001287,EMLSAT00000007253						GO:0031965	2	0.033	0.0096	0.112	0.402	3.4375	nuclear membrane	EMLSAT00000012258,EMLSAT00000000980
	GO:0005777	2	0.016	0.0054	0.151	0.753	2.96296	peroxisome	EMLSAT00000010348,EMLSAT00000007696						GO:0043233	3	0.05	0.02	0.116	0.402	2.5	organelle lumen	EMLSAT00000012326,EMLSAT00000007315,EMLSAT00000001034
	GO:0016529	1	0.0079	0.0013	0.152	0.753	6.07692	sarcoplasmic reticulum	EMLSAT00000002109						GO:0070013	3	0.05	0.02	0.116	0.402	2.5	intracellular organelle lumen	EMLSAT00000012326,EMLSAT00000007315,EMLSAT00000001034
	GO:0042579	2	0.016	0.0057	0.163	0.753	2.80702	microbody	EMLSAT00000010348,EMLSAT00000007696						GO:0031974	3	0.05	0.02	0.116	0.402	2.5	membrane-enclosed lumen	EMLSAT00000012326,EMLSAT00000007315,EMLSAT00000001034
	GO:0030014	1	0.0079	0.0014	0.167	0.753	5.64286	CCR4-NOT complex	EMLSAT00000000347						GO:0042470	1	0.017	0.0023	0.129	0.403	7.3913	melanosome	EMLSAT00000001034
	GO:0001669	1	0.0079	0.0014	0.167	0.753	5.64286	acrosomal vesicle	EMLSAT00000006073						GO:0048770	1	0.017	0.0023	0.129	0.403	7.3913	pigment granule	EMLSAT00000001034
	GO:0005929	3	0.024	0.011	0.168	0.753	2.18182	cilium	EMLSAT00000001559,EMLSAT00000007201,EMLSAT00000007253						GO:0042383	1	0.017	0.0023	0.129	0.403	7.3913	sarcolemma	EMLSAT00000010003
	GO:0031461	2	0.016	0.006	0.176	0.753	2.66667	cullin-RING ubiquitin ligase complex	EMLSAT00000010007,EMLSAT00000008414						GO:0005758	1	0.017	0.0023	0.129	0.403	7.3913	mitochondrial intermembrane space	EMLSAT00000007315
	GO:0015630	2	0.016	0.006	0.176	0.753	2.66667	microtubule cytoskeleton	EMLSAT00000001559,EMLSAT00000007253						GO:0005764	2	0.033	0.011	0.138	0.403	3	lysosome	EMLSAT00000006620,EMLSAT00000007315
	GO:0005615	5	0.039	0.023	0.176	0.753	1.69565	extracellular space	EMLSAT00000007343,EMLSAT00000006178,EMLSAT00000010532,EMLSAT00000007469,EMLSAT00000000904						GO:0005789	3	0.05	0.022	0.139	0.403	2.27273	endoplasmic reticulum membrane	EMLSAT00000010797,EMLSAT00000012258,EMLSAT00000010802
	GO:0012505	1	0.0079	0.0016	0.182	0.753	4.9375	endomembrane system	EMLSAT00000005429						GO:0000323	2	0.033	0.011	0.141	0.403	3	lytic vacuole	EMLSAT00000006620,EMLSAT00000007315
	GO:0005892	1	0.0079	0.0016	0.182	0.753	4.9375	acetylcholine-gated channel complex	EMLSAT00000000486						GO:0031514	1	0.017	0.0026	0.144	0.403	6.53846	motile cilium	EMLSAT00000002880
	GO:0110165	117	0.92	0.89	0.194	0.753	1.03371	cellular anatomical entity	EMLSAT00000008443,EMLSAT00000010369,EMLSAT00000010007,EMLSAT00000012703,EMLSAT00000009015,EMLSAT00000006421,EMLSAT00000011299,EMLSAT00000003674,EMLSAT00000007073,EMLSAT00000009133,EMLSAT00000011615,EMLSAT00000004087,EMLSAT00000010408,EMLSAT00000002109,EMLSAT00000001899,EMLSAT00000000202,EMLSAT00000003718,EMLSAT00000009544,EMLSAT00000010534,EMLSAT00000007764,EMLSAT00000010532,EMLSAT00000007645,EML…						GO:0031970	1	0.017	0.0027	0.151	0.403	6.2963	organelle envelope lumen	EMLSAT00000007315
	GO:0005637	1	0.0079	0.0017	0.197	0.753	4.64706	nuclear inner membrane	EMLSAT00000001808						GO:0005581	1	0.017	0.0027	0.151	0.403	6.2963	collagen trimer	EMLSAT00000012326
	GO:0031463	1	0.0079	0.0017	0.197	0.753	4.64706	Cul3-RING ubiquitin ligase complex	EMLSAT00000010007						GO:0000151	2	0.033	0.013	0.177	0.438	2.53846	ubiquitin ligase complex	EMLSAT00000004902,EMLSAT00000003673
	GO:0071683	1	0.0079	0.0019	0.212	0.753	4.15789	sensory dendrite	EMLSAT00000001287						GO:0016605	1	0.017	0.0033	0.18	0.438	5.15152	PML body	EMLSAT00000004902
	GO:0005743	4	0.031	0.019	0.233	0.753	1.63158	mitochondrial inner membrane	EMLSAT00000001899,EMLSAT00000004668,EMLSAT00000002387,EMLSAT00000005987						GO:0005819	2	0.033	0.013	0.18	0.438	2.53846	spindle	EMLSAT00000010756,EMLSAT00000004346
	GO:0043005	5	0.039	0.026	0.234	0.753	1.5	neuron projection	EMLSAT00000000867,EMLSAT00000012686,EMLSAT00000000486,EMLSAT00000012907,EMLSAT00000001287						GO:0005773	2	0.033	0.013	0.192	0.448	2.53846	vacuole	EMLSAT00000006620,EMLSAT00000007315
	GO:0030667	1	0.0079	0.0021	0.24	0.753	3.7619	secretory granule membrane	EMLSAT00000000741						GO:0031519	1	0.017	0.0039	0.208	0.475	4.35897	PcG protein complex	EMLSAT00000003673
	GO:0042734	1	0.0079	0.0029	0.307	0.816	2.72414	presynaptic membrane	EMLSAT00000004794						GO:0005814	1	0.017	0.0039	0.208	0.475	4.35897	centriole	EMLSAT00000003063
	GO:0099023	1	0.0079	0.003	0.319	0.834	2.63333	vesicle tethering complex	EMLSAT00000012512						GO:0005886	11	0.18	0.14	0.211	0.475	1.28571	plasma membrane	EMLSAT00000009675,EMLSAT00000012449,EMLSAT00000006620,EMLSAT00000010003,EMLSAT00000010575,EMLSAT00000010048,EMLSAT00000007315,EMLSAT00000002598,EMLSAT00000003841,EMLSAT00000002880,EMLSAT00000001492
	GO:0031965	2	0.016	0.0096	0.344	0.881	1.66667	nuclear membrane	EMLSAT00000001559,EMLSAT00000001808						GO:0000152	1	0.017	0.004	0.214	0.475	4.25	nuclear ubiquitin ligase complex	EMLSAT00000003673
	GO:0031966	4	0.031	0.023	0.346	0.881	1.34783	mitochondrial membrane	EMLSAT00000001899,EMLSAT00000004668,EMLSAT00000002387,EMLSAT00000005987						GO:0030286	1	0.017	0.004	0.214	0.475	4.25	dynein complex	EMLSAT00000003444
	GO:0005764	2	0.016	0.011	0.402	0.995	1.45455	lysosome	EMLSAT00000003924,EMLSAT00000012512						GO:0032580	1	0.017	0.0047	0.248	0.517	3.61702	Golgi cisterna membrane	EMLSAT00000002461
	GO:0005794	7	0.055	0.048	0.406	0.995	1.14583	Golgi apparatus	EMLSAT00000012703,EMLSAT00000007039,EMLSAT00000012686,EMLSAT00000002017,EMLSAT00000000896,EMLSAT00000008316,EMLSAT00000008540						GO:0016020	23	0.38	0.33	0.252	0.517	1.15152	membrane	EMLSAT00000010797,EMLSAT00000006783,EMLSAT00000006399,EMLSAT00000009675,EMLSAT00000012449,EMLSAT00000006620,EMLSAT00000010003,EMLSAT00000010575,EMLSAT00000010048,EMLSAT00000007315,EMLSAT00000006524,EMLSAT00000012258,EMLSAT00000010838,EMLSAT00000004125,EMLSAT00000000980,EMLSAT00000003673,EMLSAT00000002880,EMLSAT00000001492,EMLSAT00000002461,EMLSAT00000010802,EMLSAT00000003843,EMLSAT00000002598,EML…
	GO:0000323	2	0.016	0.011	0.409	0.995	1.45455	lytic vacuole	EMLSAT00000003924,EMLSAT00000012512						GO:0005643	1	0.017	0.005	0.26	0.525	3.4	nuclear pore	EMLSAT00000012258
	GO:0043195	1	0.0079	0.0041	0.412	0.995	1.92683	terminal bouton	EMLSAT00000004794						GO:0005694	3	0.05	0.031	0.277	0.55	1.6129	chromosome	EMLSAT00000010756,EMLSAT00000010224,EMLSAT00000004346
	GO:0099568	1	0.0079	0.0043	0.423	0.995	1.83721	cytoplasmic region	EMLSAT00000012907						GO:0005777	1	0.017	0.0054	0.279	0.55	3.14815	peroxisome	EMLSAT00000007315
	GO:0032154	1	0.0079	0.0044	0.433	0.995	1.79545	cleavage furrow	EMLSAT00000003050						GO:0005604	1	0.017	0.0054	0.279	0.55	3.14815	basement membrane	EMLSAT00000010003
	GO:0016324	2	0.016	0.012	0.446	0.999	1.33333	apical plasma membrane	EMLSAT00000000554,EMLSAT00000005283						GO:0042579	1	0.017	0.0057	0.292	0.551	2.98246	microbody	EMLSAT00000007315
	GO:0031090	12	0.094	0.088	0.448	0.999	1.06818	organelle membrane	EMLSAT00000001559,EMLSAT00000000867,EMLSAT00000012703,EMLSAT00000001899,EMLSAT00000000741,EMLSAT00000002017,EMLSAT00000000896,EMLSAT00000004668,EMLSAT00000002387,EMLSAT00000005987,EMLSAT00000001808,EMLSAT00000010408						GO:0005829	6	0.1	0.076	0.301	0.561	1.31579	cytosol	EMLSAT00000010797,EMLSAT00000007965,EMLSAT00000007315,EMLSAT00000004125,EMLSAT00000000980,EMLSAT00000010802
	GO:0098793	1	0.0079	0.005	0.474	1	1.58	presynapse	EMLSAT00000004794						GO:0031461	1	0.017	0.006	0.304	0.561	2.83333	cullin-RING ubiquitin ligase complex	EMLSAT00000004902
	GO:0000151	2	0.016	0.013	0.482	1	1.23077	ubiquitin ligase complex	EMLSAT00000010007,EMLSAT00000008414						GO:0015630	1	0.017	0.006	0.304	0.561	2.83333	microtubule cytoskeleton	EMLSAT00000002808
	GO:0030141	1	0.0079	0.0051	0.483	1	1.54902	secretory granule	EMLSAT00000006073						GO:0062023	1	0.017	0.006	0.304	0.561	2.83333	collagen-containing extracellular matrix	EMLSAT00000010003
	GO:0000139	3	0.024	0.021	0.496	1	1.14286	Golgi membrane	EMLSAT00000012703,EMLSAT00000002017,EMLSAT00000000896						GO:0005635	1	0.017	0.0071	0.35	0.613	2.39437	nuclear envelope	EMLSAT00000012258
	GO:0005829	10	0.079	0.076	0.498	1	1.03947	cytosol	EMLSAT00000009544,EMLSAT00000003050,EMLSAT00000000867,EMLSAT00000010007,EMLSAT00000000554,EMLSAT00000012686,EMLSAT00000007258,EMLSAT00000003674,EMLSAT00000007735,EMLSAT00000006392						GO:1990204	1	0.017	0.0076	0.367	0.633	2.23684	oxidoreductase complex	EMLSAT00000003444
	GO:0005773	2	0.016	0.013	0.511	1	1.23077	vacuole	EMLSAT00000003924,EMLSAT00000012512						GO:0030659	1	0.017	0.0087	0.41	0.696	1.95402	cytoplasmic vesicle membrane	EMLSAT00000010575
	GO:0030018	1	0.0079	0.0059	0.529	1	1.33898	Z disc	EMLSAT00000006690						GO:0016323	1	0.017	0.009	0.42	0.703	1.88889	basolateral plasma membrane	EMLSAT00000010575
	GO:0043025	2	0.016	0.014	0.534	1	1.14286	neuronal cell body	EMLSAT00000000867,EMLSAT00000012686						GO:0012506	1	0.017	0.0094	0.435	0.718	1.80851	vesicle membrane	EMLSAT00000010575
	GO:0005925	1	0.0079	0.0061	0.546	1	1.29508	focal adhesion	EMLSAT00000006421						GO:0043232	11	0.18	0.17	0.474	0.773	1.05882	intracellular non-membrane-bounded organelle	EMLSAT00000010797,EMLSAT00000004902,EMLSAT00000010756,EMLSAT00000010224,EMLSAT00000004346,EMLSAT00000000980,EMLSAT00000003673,EMLSAT00000001143,EMLSAT00000002808,EMLSAT00000010802,EMLSAT00000003063
	GO:0030027	1	0.0079	0.0061	0.546	1	1.29508	lamellipodium	EMLSAT00000003050						GO:0043228	11	0.18	0.17	0.474	0.773	1.05882	non-membrane-bounded organelle	EMLSAT00000010797,EMLSAT00000004902,EMLSAT00000010756,EMLSAT00000010224,EMLSAT00000004346,EMLSAT00000000980,EMLSAT00000003673,EMLSAT00000001143,EMLSAT00000002808,EMLSAT00000010802,EMLSAT00000003063
	GO:0005739	10	0.079	0.08	0.577	1	0.9875	mitochondrion	EMLSAT00000009015,EMLSAT00000001899,EMLSAT00000004668,EMLSAT00000002387,EMLSAT00000005987,EMLSAT00000007735,EMLSAT00000005668,EMLSAT00000009133,EMLSAT00000001294,EMLSAT00000008177						GO:0015629	1	0.017	0.011	0.477	0.773	1.54545	actin cytoskeleton	EMLSAT00000004902
	GO:0005871	1	0.0079	0.0069	0.586	1	1.14493	kinesin complex	EMLSAT00000010683						GO:0016021	15	0.25	0.24	0.478	0.773	1.04167	integral component of membrane	EMLSAT00000010797,EMLSAT00000006783,EMLSAT00000006399,EMLSAT00000006620,EMLSAT00000010783,EMLSAT00000009208,EMLSAT00000010575,EMLSAT00000010048,EMLSAT00000007315,EMLSAT00000006524,EMLSAT00000002461,EMLSAT00000011604,EMLSAT00000010802,EMLSAT00000003843,EMLSAT00000003841
	GO:0098590	6	0.047	0.049	0.589	1	0.959184	plasma membrane region	EMLSAT00000003050,EMLSAT00000000554,EMLSAT00000000741,EMLSAT00000000486,EMLSAT00000004794,EMLSAT00000005283						GO:0031975	1	0.017	0.011	0.482	0.773	1.54545	envelope	EMLSAT00000012258
	GO:0030055	1	0.0079	0.007	0.593	1	1.12857	cell-substrate junction	EMLSAT00000006421						GO:0031967	1	0.017	0.011	0.482	0.773	1.54545	organelle envelope	EMLSAT00000012258
	GO:0036464	1	0.0079	0.007	0.593	1	1.12857	cytoplasmic ribonucleoprotein granule	EMLSAT00000012907						GO:0005875	2	0.033	0.027	0.485	0.773	1.22222	microtubule associated complex	EMLSAT00000003444,EMLSAT00000002808
	GO:0044297	2	0.016	0.016	0.597	1	1	cell body	EMLSAT00000000867,EMLSAT00000012686						GO:0005929	1	0.017	0.011	0.491	0.773	1.54545	cilium	EMLSAT00000002880
	GO:0005635	1	0.0079	0.0071	0.601	1	1.11268	nuclear envelope	EMLSAT00000001808						GO:0031224	15	0.25	0.24	0.504	0.773	1.04167	intrinsic component of membrane	EMLSAT00000010797,EMLSAT00000006783,EMLSAT00000006399,EMLSAT00000006620,EMLSAT00000010783,EMLSAT00000009208,EMLSAT00000010575,EMLSAT00000010048,EMLSAT00000007315,EMLSAT00000006524,EMLSAT00000002461,EMLSAT00000011604,EMLSAT00000010802,EMLSAT00000003843,EMLSAT00000003841
	GO:0035770	1	0.0079	0.0071	0.601	1	1.11268	ribonucleoprotein granule	EMLSAT00000012907						GO:0016324	1	0.017	0.012	0.512	0.773	1.41667	apical plasma membrane	EMLSAT00000010048
	GO:0098802	1	0.0079	0.0073	0.608	1	1.08219	plasma membrane signaling receptor complex	EMLSAT00000000486						GO:0016604	1	0.017	0.012	0.529	0.773	1.41667	nuclear body	EMLSAT00000004902
	GO:0005886	17	0.13	0.14	0.619	1	0.928571	plasma membrane	EMLSAT00000003050,EMLSAT00000007389,EMLSAT00000000132,EMLSAT00000001287,EMLSAT00000004794,EMLSAT00000005283,EMLSAT00000001559,EMLSAT00000003924,EMLSAT00000004109,EMLSAT00000000741,EMLSAT00000002017,EMLSAT00000000486,EMLSAT00000007604,EMLSAT00000000937,EMLSAT00000002806,EMLSAT00000003718,EMLSAT00000004818						GO:0099513	2	0.033	0.03	0.533	0.773	1.1	polymeric cytoskeletal fiber	EMLSAT00000002880,EMLSAT00000002808
	GO:0043235	1	0.0079	0.0078	0.636	1	1.01282	receptor complex	EMLSAT00000000486						GO:0099081	2	0.033	0.032	0.582	0.814	1.03125	supramolecular polymer	EMLSAT00000002880,EMLSAT00000002808
	GO:0030659	1	0.0079	0.0087	0.674	1	0.908046	cytoplasmic vesicle membrane	EMLSAT00000000741						GO:0099512	2	0.033	0.032	0.582	0.814	1.03125	supramolecular fiber	EMLSAT00000002880,EMLSAT00000002808
	GO:0097060	2	0.016	0.019	0.696	1	0.842105	synaptic membrane	EMLSAT00000000486,EMLSAT00000004794						GO:0097708	3	0.05	0.05	0.583	0.814	1	intracellular vesicle	EMLSAT00000010575,EMLSAT00000001034,EMLSAT00000000980
	GO:0012506	1	0.0079	0.0094	0.703	1	0.840426	vesicle membrane	EMLSAT00000000741						GO:0031410	3	0.05	0.05	0.583	0.814	1	cytoplasmic vesicle	EMLSAT00000010575,EMLSAT00000001034,EMLSAT00000000980
	GO:0030424	1	0.0079	0.011	0.744	1	0.718182	axon	EMLSAT00000012907						GO:0005887	2	0.033	0.033	0.594	0.814	1	integral component of plasma membrane	EMLSAT00000006620,EMLSAT00000010575
	GO:0015629	1	0.0079	0.011	0.748	1	0.718182	actin cytoskeleton	EMLSAT00000010007						GO:0031226	2	0.033	0.034	0.612	0.814	0.970588	intrinsic component of plasma membrane	EMLSAT00000006620,EMLSAT00000010575
	GO:0031975	1	0.0079	0.011	0.753	1	0.718182	envelope	EMLSAT00000001808						GO:0005730	3	0.05	0.053	0.619	0.814	0.943396	nucleolus	EMLSAT00000004902,EMLSAT00000000980,EMLSAT00000003673
	GO:0031967	1	0.0079	0.011	0.753	1	0.718182	organelle envelope	EMLSAT00000001808						GO:0031982	3	0.05	0.054	0.638	0.825	0.925926	vesicle	EMLSAT00000010575,EMLSAT00000001034,EMLSAT00000000980
	GO:0048471	2	0.016	0.021	0.758	1	0.761905	perinuclear region of cytoplasm	EMLSAT00000002017,EMLSAT00000005429						GO:1990234	2	0.033	0.036	0.644	0.825	0.916667	transferase complex	EMLSAT00000004902,EMLSAT00000003673
	GO:0005789	2	0.016	0.022	0.764	1	0.727273	endoplasmic reticulum membrane	EMLSAT00000000867,EMLSAT00000010408						GO:0000785	1	0.017	0.018	0.662	0.838	0.944444	chromatin	EMLSAT00000003673
	GO:0098588	4	0.031	0.042	0.785	1	0.738095	bounding membrane of organelle	EMLSAT00000012703,EMLSAT00000000741,EMLSAT00000002017,EMLSAT00000000896						GO:0005911	1	0.017	0.021	0.714	0.894	0.809524	cell-cell junction	EMLSAT00000010048
	GO:0009986	1	0.0079	0.012	0.787	1	0.658333	cell surface	EMLSAT00000005429						GO:0048471	1	0.017	0.021	0.726	0.9	0.809524	perinuclear region of cytoplasm	EMLSAT00000004902
	GO:0030425	1	0.0079	0.013	0.806	1	0.607692	dendrite	EMLSAT00000001287						GO:0098805	1	0.017	0.022	0.742	0.911	0.772727	whole membrane	EMLSAT00000007315
	GO:0031226	3	0.024	0.034	0.814	1	0.705882	intrinsic component of plasma membrane	EMLSAT00000003924,EMLSAT00000009170,EMLSAT00000007604						GO:0099080	2	0.033	0.044	0.748	0.911	0.75	supramolecular complex	EMLSAT00000002880,EMLSAT00000002808
	GO:0005811	1	0.0079	0.014	0.829	1	0.564286	lipid droplet	EMLSAT00000000347						GO:0031966	1	0.017	0.023	0.76	0.914	0.73913	mitochondrial membrane	EMLSAT00000004125
	GO:0005856	5	0.039	0.055	0.832	1	0.709091	cytoskeleton	EMLSAT00000002109,EMLSAT00000001559,EMLSAT00000010534,EMLSAT00000010007,EMLSAT00000007253						GO:0005874	1	0.017	0.025	0.784	0.933	0.68	microtubule	EMLSAT00000002808
	GO:0005874	2	0.016	0.025	0.834	1	0.64	microtubule	EMLSAT00000001559,EMLSAT00000010683						GO:0120025	2	0.033	0.047	0.785	0.933	0.702128	plasma membrane bounded cell projection	EMLSAT00000010003,EMLSAT00000002880
	GO:0070161	2	0.016	0.026	0.85	1	0.615385	anchoring junction	EMLSAT00000008443,EMLSAT00000006421						GO:0043005	1	0.017	0.026	0.795	0.933	0.653846	neuron projection	EMLSAT00000010003
	GO:0099503	1	0.0079	0.016	0.866	1	0.49375	secretory vesicle	EMLSAT00000006073						GO:0070161	1	0.017	0.026	0.797	0.933	0.653846	anchoring junction	EMLSAT00000010048
	GO:0045211	1	0.0079	0.017	0.889	1	0.464706	postsynaptic membrane	EMLSAT00000000486						GO:0098590	2	0.033	0.049	0.797	0.933	0.673469	plasma membrane region	EMLSAT00000010575,EMLSAT00000010048
	GO:0099513	2	0.016	0.03	0.894	1	0.533333	polymeric cytoskeletal fiber	EMLSAT00000001559,EMLSAT00000010683						GO:0110165	52	0.87	0.89	0.817	0.933	0.977528	cellular anatomical entity	EMLSAT00000012228,EMLSAT00000006783,EMLSAT00000006620,EMLSAT00000010003,EMLSAT00000010048,EMLSAT00000007315,EMLSAT00000004125,EMLSAT00000009570,EMLSAT00000003673,EMLSAT00000001492,EMLSAT00000002461,EMLSAT00000010802,EMLSAT00000000124,EMLSAT00000006399,EMLSAT00000007965,EMLSAT00000010575,EMLSAT00000001143,EMLSAT00000000614,EMLSAT00000002358,EMLSAT00000001985,EMLSAT00000003843,EMLSAT00000001424,EML…
	GO:0034702	1	0.0079	0.018	0.897	1	0.438889	ion channel complex	EMLSAT00000000486						GO:0042995	2	0.033	0.051	0.822	0.933	0.647059	cell projection	EMLSAT00000010003,EMLSAT00000002880
	GO:0005694	2	0.016	0.031	0.905	1	0.516129	chromosome	EMLSAT00000002019,EMLSAT00000008252						GO:1902494	3	0.05	0.08	0.867	0.965	0.625	catalytic complex	EMLSAT00000004902,EMLSAT00000003444,EMLSAT00000003673
	GO:0099081	2	0.016	0.032	0.921	1	0.5	supramolecular polymer	EMLSAT00000001559,EMLSAT00000010683						GO:0005739	3	0.05	0.08	0.872	0.965	0.625	mitochondrion	EMLSAT00000007315,EMLSAT00000000124,EMLSAT00000007139
	GO:0099512	2	0.016	0.032	0.921	1	0.5	supramolecular fiber	EMLSAT00000001559,EMLSAT00000010683						GO:0098796	2	0.033	0.06	0.882	0.965	0.55	membrane protein complex	EMLSAT00000008419,EMLSAT00000008430
	GO:0099080	3	0.024	0.044	0.923	1	0.545455	supramolecular complex	EMLSAT00000001559,EMLSAT00000010683,EMLSAT00000012907						GO:0005737	10	0.17	0.26	0.97	1	0.653846	cytoplasm	EMLSAT00000010797,EMLSAT00000004902,EMLSAT00000002358,EMLSAT00000001985,EMLSAT00000007965,EMLSAT00000004125,EMLSAT00000000980,EMLSAT00000001143,EMLSAT00000002880,EMLSAT00000003063
	GO:0005768	1	0.0079	0.02	0.923	1	0.395	endosome	EMLSAT00000012512						GO:0030054	1	0.017	0.058	0.972	1	0.293103	cell junction	EMLSAT00000010048
	GO:0005887	2	0.016	0.033	0.926	1	0.484848	integral component of plasma membrane	EMLSAT00000003924,EMLSAT00000009170						GO:0005622	1	0.017	0.064	0.981	1	0.265625	intracellular	EMLSAT00000005377
	GO:1902495	1	0.0079	0.02	0.927	1	0.395	transmembrane transporter complex	EMLSAT00000000486						GO:0032991	10	0.17	0.28	0.988	1	0.607143	protein-containing complex	EMLSAT00000012326,EMLSAT00000004902,EMLSAT00000010003,EMLSAT00000012258,EMLSAT00000003444,EMLSAT00000000980,EMLSAT00000003673,EMLSAT00000008419,EMLSAT00000002808,EMLSAT00000008430
	GO:1990351	1	0.0079	0.02	0.929	1	0.395	transporter complex	EMLSAT00000000486						GO:0043231	18	0.3	0.44	0.991	1	0.681818	intracellular membrane-bounded organelle	EMLSAT00000010797,EMLSAT00000012326,EMLSAT00000006399,EMLSAT00000010756,EMLSAT00000006620,EMLSAT00000007315,EMLSAT00000007139,EMLSAT00000010224,EMLSAT00000004346,EMLSAT00000001034,EMLSAT00000000980,EMLSAT00000003673,EMLSAT00000002461,EMLSAT00000010802,EMLSAT00000003063,EMLSAT00000004902,EMLSAT00000000124,EMLSAT00000003928
	GO:0005911	1	0.0079	0.021	0.93	1	0.37619	cell-cell junction	EMLSAT00000008443						GO:0043227	19	0.32	0.47	0.994	1	0.680851	membrane-bounded organelle	EMLSAT00000010797,EMLSAT00000012326,EMLSAT00000006399,EMLSAT00000010756,EMLSAT00000006620,EMLSAT00000010575,EMLSAT00000007315,EMLSAT00000007139,EMLSAT00000010224,EMLSAT00000004346,EMLSAT00000001034,EMLSAT00000000980,EMLSAT00000003673,EMLSAT00000002461,EMLSAT00000010802,EMLSAT00000003063,EMLSAT00000004902,EMLSAT00000000124,EMLSAT00000003928
	GO:0098805	1	0.0079	0.022	0.944	1	0.359091	whole membrane	EMLSAT00000000741						GO:0043226	22	0.37	0.54	0.998	1	0.685185	organelle	EMLSAT00000010797,EMLSAT00000012326,EMLSAT00000006399,EMLSAT00000010756,EMLSAT00000006620,EMLSAT00000010575,EMLSAT00000007315,EMLSAT00000007139,EMLSAT00000010224,EMLSAT00000004346,EMLSAT00000001034,EMLSAT00000000980,EMLSAT00000003673,EMLSAT00000001143,EMLSAT00000002880,EMLSAT00000002461,EMLSAT00000010802,EMLSAT00000003063,EMLSAT00000004902,EMLSAT00000000124,EMLSAT00000002808,EMLSAT00000003928
	GO:1990234	2	0.016	0.036	0.948	1	0.444444	transferase complex	EMLSAT00000010007,EMLSAT00000008414						GO:0043229	21	0.35	0.53	0.999	1	0.660377	intracellular organelle	EMLSAT00000010797,EMLSAT00000012326,EMLSAT00000006399,EMLSAT00000010756,EMLSAT00000006620,EMLSAT00000010575,EMLSAT00000007315,EMLSAT00000007139,EMLSAT00000010224,EMLSAT00000004346,EMLSAT00000001034,EMLSAT00000000980,EMLSAT00000003673,EMLSAT00000001143,EMLSAT00000002461,EMLSAT00000010802,EMLSAT00000003063,EMLSAT00000004902,EMLSAT00000000124,EMLSAT00000002808,EMLSAT00000003928
	GO:0005813	1	0.0079	0.024	0.955	1	0.329167	centrosome	EMLSAT00000001559						GO:0005634	8	0.13	0.3	0.999	1	0.433333	nucleus	EMLSAT00000010797,EMLSAT00000004902,EMLSAT00000010756,EMLSAT00000010224,EMLSAT00000004346,EMLSAT00000000980,EMLSAT00000003673,EMLSAT00000010802
	GO:0005840	1	0.0079	0.024	0.956	1	0.329167	ribosome	EMLSAT00000002236						GO:0005575	60	1	1	1	1	1	cellular_component	EMLSAT00000012228,EMLSAT00000006783,EMLSAT00000005377,EMLSAT00000006620,EMLSAT00000010003,EMLSAT00000010048,EMLSAT00000007315,EMLSAT00000004125,EMLSAT00000009570,EMLSAT00000003673,EMLSAT00000001492,EMLSAT00000002461,EMLSAT00000010802,EMLSAT00000003513,EMLSAT00000000124,EMLSAT00000012860,EMLSAT00000006399,EMLSAT00000007965,EMLSAT00000010575,EMLSAT00000003444,EMLSAT00000001143,EMLSAT00000000614,EML…
	GO:0005875	1	0.0079	0.027	0.97	1	0.292593	microtubule associated complex	EMLSAT00000010683
	GO:0098797	1	0.0079	0.029	0.976	1	0.272414	plasma membrane protein complex	EMLSAT00000000486						BP
	GO:0005815	1	0.0079	0.03	0.979	1	0.263333	microtubule organizing center	EMLSAT00000001559						GO Term	Study #	Study Freq.	Pop. Freq.	p-value	q-value		name	gene products
	GO:0045202	1	0.0079	0.03	0.979	1	0.263333	synapse	EMLSAT00000000486						GO:0006508	23	0.3	0.089	1.18e-07	0.000101	3.37079	proteolysis	EMLSAT00000011017,EMLSAT00000010797,EMLSAT00000011338,EMLSAT00000009675,EMLSAT00000012449,EMLSAT00000005322,EMLSAT00000011454,EMLSAT00000010696,EMLSAT00000009570,EMLSAT00000004642,EMLSAT00000009482,EMLSAT00000002881,EMLSAT00000009083,EMLSAT00000010802,EMLSAT00000002260,EMLSAT00000011958,EMLSAT00000008430,EMLSAT00000004902,EMLSAT00000004339,EMLSAT00000000266,EMLSAT00000007859,EMLSAT00000008419,EML…
	GO:0030054	3	0.024	0.058	0.98	1	0.413793	cell junction	EMLSAT00000008443,EMLSAT00000006421,EMLSAT00000000486						GO:1901564	47	0.61	0.32	1.7e-07	0.000101	1.90625	organonitrogen compound metabolic process	EMLSAT00000011017,EMLSAT00000006166,EMLSAT00000012326,EMLSAT00000011338,EMLSAT00000009675,EMLSAT00000012449,EMLSAT00000011454,EMLSAT00000007315,EMLSAT00000007139,EMLSAT00000006524,EMLSAT00000010224,EMLSAT00000004346,EMLSAT00000004125,EMLSAT00000009570,EMLSAT00000004642,EMLSAT00000000980,EMLSAT00000003673,EMLSAT00000002881,EMLSAT00000002880,EMLSAT00000002461,EMLSAT00000010802,EMLSAT00000002260,EML…
	GO:0043231	44	0.35	0.44	0.989	1	0.795455	intracellular membrane-bounded organelle	EMLSAT00000008443,EMLSAT00000012327,EMLSAT00000010369,EMLSAT00000012703,EMLSAT00000010348,EMLSAT00000009015,EMLSAT00000007696,EMLSAT00000005893,EMLSAT00000007039,EMLSAT00000012686,EMLSAT00000007258,EMLSAT00000012720,EMLSAT00000002387,EMLSAT00000012907,EMLSAT00000003531,EMLSAT00000003771,EMLSAT00000004387,EMLSAT00000009133,EMLSAT00000001294,EMLSAT00000008540,EMLSAT00000010408,EMLSAT00000002109,EML…						GO:0008152	63	0.82	0.59	1.26e-05	0.00359	1.38983	metabolic process	EMLSAT00000011017,EMLSAT00000011338,EMLSAT00000005377,EMLSAT00000011454,EMLSAT00000010048,EMLSAT00000007315,EMLSAT00000004125,EMLSAT00000009570,EMLSAT00000004642,EMLSAT00000003673,EMLSAT00000002461,EMLSAT00000010802,EMLSAT00000002260,EMLSAT00000000124,EMLSAT00000011093,EMLSAT00000006399,EMLSAT00000008975,EMLSAT00000007965,EMLSAT00000010696,EMLSAT00000010575,EMLSAT00000005105,EMLSAT00000003444,EML…
	GO:0097708	2	0.016	0.05	0.989	1	0.32	intracellular vesicle	EMLSAT00000012512,EMLSAT00000006073						GO:1902652	4	0.052	0.0035	0.000137	0.0293	14.8571	secondary alcohol metabolic process	EMLSAT00000010797,EMLSAT00000007315,EMLSAT00000003673,EMLSAT00000010802
	GO:0031410	2	0.016	0.05	0.989	1	0.32	cytoplasmic vesicle	EMLSAT00000012512,EMLSAT00000006073						GO:0016125	4	0.052	0.0035	0.000137	0.0293	14.8571	sterol metabolic process	EMLSAT00000010797,EMLSAT00000007315,EMLSAT00000003673,EMLSAT00000010802
	GO:0005730	2	0.016	0.053	0.992	1	0.301887	nucleolus	EMLSAT00000004387,EMLSAT00000008540						GO:0032504	4	0.052	0.0036	0.000159	0.0293	14.4444	multicellular organism reproduction	EMLSAT00000006399,EMLSAT00000002598,EMLSAT00000003673,EMLSAT00000009715
	GO:0031982	2	0.016	0.054	0.993	1	0.296296	vesicle	EMLSAT00000012512,EMLSAT00000006073						GO:0071704	55	0.71	0.51	0.000199	0.0293	1.39216	organic substance metabolic process	EMLSAT00000011017,EMLSAT00000011338,EMLSAT00000005377,EMLSAT00000011454,EMLSAT00000007315,EMLSAT00000004125,EMLSAT00000009570,EMLSAT00000004642,EMLSAT00000003673,EMLSAT00000002461,EMLSAT00000010802,EMLSAT00000002260,EMLSAT00000000124,EMLSAT00000011093,EMLSAT00000006399,EMLSAT00000008975,EMLSAT00000007965,EMLSAT00000010696,EMLSAT00000003444,EMLSAT00000000614,EMLSAT00000002358,EMLSAT00000004339,EML…
	GO:0043232	12	0.094	0.17	0.996	1	0.552941	intracellular non-membrane-bounded organelle	EMLSAT00000002109,EMLSAT00000001559,EMLSAT00000010534,EMLSAT00000010007,EMLSAT00000000347,EMLSAT00000002019,EMLSAT00000002236,EMLSAT00000012907,EMLSAT00000004387,EMLSAT00000008252,EMLSAT00000008540,EMLSAT00000007253						GO:0006030	6	0.078	0.011	0.00022	0.0293	7.09091	chitin metabolic process	EMLSAT00000000614,EMLSAT00000006166,EMLSAT00000002358,EMLSAT00000001424,EMLSAT00000012732,EMLSAT00000004557
	GO:0043228	12	0.094	0.17	0.996	1	0.552941	non-membrane-bounded organelle	EMLSAT00000002109,EMLSAT00000001559,EMLSAT00000010534,EMLSAT00000010007,EMLSAT00000000347,EMLSAT00000002019,EMLSAT00000002236,EMLSAT00000012907,EMLSAT00000004387,EMLSAT00000008252,EMLSAT00000008540,EMLSAT00000007253						GO:0052805	2	0.026	0.0004	0.000295	0.0293	65	imidazole-containing compound catabolic process	EMLSAT00000007965,EMLSAT00000003063
	GO:0043227	45	0.35	0.47	0.996	1	0.744681	membrane-bounded organelle	EMLSAT00000008443,EMLSAT00000012327,EMLSAT00000010369,EMLSAT00000012703,EMLSAT00000010348,EMLSAT00000009015,EMLSAT00000007696,EMLSAT00000005893,EMLSAT00000007039,EMLSAT00000012686,EMLSAT00000007258,EMLSAT00000012720,EMLSAT00000002387,EMLSAT00000012907,EMLSAT00000003531,EMLSAT00000003771,EMLSAT00000004387,EMLSAT00000009133,EMLSAT00000001294,EMLSAT00000008540,EMLSAT00000010408,EMLSAT00000002109,EML…						GO:0006548	2	0.026	0.0004	0.000295	0.0293	65	histidine catabolic process	EMLSAT00000007965,EMLSAT00000003063
	GO:0098796	2	0.016	0.06	0.997	1	0.266667	membrane protein complex	EMLSAT00000000486,EMLSAT00000012512						GO:0046165	4	0.052	0.0043	0.000305	0.0293	12.093	alcohol biosynthetic process	EMLSAT00000010797,EMLSAT00000000980,EMLSAT00000003673,EMLSAT00000010802
	GO:0005622	2	0.016	0.064	0.998	1	0.25	intracellular	EMLSAT00000012512,EMLSAT00000012368						GO:1901071	6	0.078	0.012	0.000335	0.0293	6.5	glucosamine-containing compound metabolic process	EMLSAT00000000614,EMLSAT00000006166,EMLSAT00000002358,EMLSAT00000001424,EMLSAT00000012732,EMLSAT00000004557
	GO:0005737	20	0.16	0.26	0.998	1	0.615385	cytoplasm	EMLSAT00000010534,EMLSAT00000003050,EMLSAT00000010007,EMLSAT00000009873,EMLSAT00000007201,EMLSAT00000012686,EMLSAT00000007258,EMLSAT00000012512,EMLSAT00000007645,EMLSAT00000012907,EMLSAT00000003696,EMLSAT00000009133,EMLSAT00000006392,EMLSAT00000006690,EMLSAT00000008540,EMLSAT00000002109,EMLSAT00000001559,EMLSAT00000000347,EMLSAT00000000554,EMLSAT00000007735						GO:0044281	18	0.23	0.099	0.000389	0.0293	2.32323	small molecule metabolic process	EMLSAT00000010797,EMLSAT00000005377,EMLSAT00000008975,EMLSAT00000007965,EMLSAT00000010575,EMLSAT00000010048,EMLSAT00000007315,EMLSAT00000012258,EMLSAT00000001034,EMLSAT00000001683,EMLSAT00000004125,EMLSAT00000000980,EMLSAT00000003673,EMLSAT00000010802,EMLSAT00000003063,EMLSAT00000001985,EMLSAT00000000124,EMLSAT00000003928
	GO:1902494	3	0.024	0.08	0.998	1	0.3	catalytic complex	EMLSAT00000010007,EMLSAT00000008414,EMLSAT00000012213						GO:1902653	3	0.039	0.002	0.000403	0.0293	19.5	secondary alcohol biosynthetic process	EMLSAT00000010797,EMLSAT00000003673,EMLSAT00000010802
	GO:0043229	49	0.39	0.53	1	1	0.735849	intracellular organelle	EMLSAT00000008443,EMLSAT00000010369,EMLSAT00000010007,EMLSAT00000012703,EMLSAT00000009015,EMLSAT00000005893,EMLSAT00000007039,EMLSAT00000002387,EMLSAT00000012907,EMLSAT00000009133,EMLSAT00000001294,EMLSAT00000010408,EMLSAT00000002109,EMLSAT00000001899,EMLSAT00000010534,EMLSAT00000012512,EMLSAT00000007645,EMLSAT00000006392,EMLSAT00000008252,EMLSAT00000006073,EMLSAT00000008177,EMLSAT00000003924,EML…						GO:0006040	6	0.078	0.013	0.00042	0.0293	6	amino sugar metabolic process	EMLSAT00000000614,EMLSAT00000006166,EMLSAT00000002358,EMLSAT00000001424,EMLSAT00000012732,EMLSAT00000004557
	GO:0043226	50	0.39	0.54	1	1	0.722222	organelle	EMLSAT00000008443,EMLSAT00000010369,EMLSAT00000010007,EMLSAT00000012703,EMLSAT00000009015,EMLSAT00000005893,EMLSAT00000007039,EMLSAT00000002387,EMLSAT00000012907,EMLSAT00000009133,EMLSAT00000001294,EMLSAT00000010408,EMLSAT00000002109,EMLSAT00000001899,EMLSAT00000010534,EMLSAT00000007201,EMLSAT00000012512,EMLSAT00000007645,EMLSAT00000006392,EMLSAT00000008252,EMLSAT00000006073,EMLSAT00000008177,EML…						GO:0016126	3	0.039	0.0021	0.000492	0.0293	18.5714	sterol biosynthetic process	EMLSAT00000010797,EMLSAT00000003673,EMLSAT00000010802
	GO:0005634	21	0.17	0.3	1	1	0.566667	nucleus	EMLSAT00000008443,EMLSAT00000012327,EMLSAT00000012656,EMLSAT00000005893,EMLSAT00000012686,EMLSAT00000007258,EMLSAT00000007645,EMLSAT00000012720,EMLSAT00000012907,EMLSAT00000003771,EMLSAT00000004387,EMLSAT00000006392,EMLSAT00000008252,EMLSAT00000008540,EMLSAT00000001559,EMLSAT00000002019,EMLSAT00000002236,EMLSAT00000002554,EMLSAT00000007735,EMLSAT00000001808,EMLSAT00000001904						GO:0052803	2	0.026	0.0005	0.000586	0.0295	52	imidazole-containing compound metabolic process	EMLSAT00000007965,EMLSAT00000003063
	GO:0032991	10	0.079	0.28	1	1	0.282143	protein-containing complex	EMLSAT00000010007,EMLSAT00000000347,EMLSAT00000010683,EMLSAT00000008414,EMLSAT00000012213,EMLSAT00000006753,EMLSAT00000000486,EMLSAT00000012512,EMLSAT00000001532,EMLSAT00000004387						GO:0006547	2	0.026	0.0005	0.000586	0.0295	52	histidine metabolic process	EMLSAT00000007965,EMLSAT00000003063
	GO:0005575	127	1	1	1	1	1	cellular_component	EMLSAT00000008443,EMLSAT00000010369,EMLSAT00000010007,EMLSAT00000012703,EMLSAT00000009015,EMLSAT00000006421,EMLSAT00000011299,EMLSAT00000003674,EMLSAT00000007073,EMLSAT00000009133,EMLSAT00000011615,EMLSAT00000004087,EMLSAT00000010408,EMLSAT00000002109,EMLSAT00000001899,EMLSAT00000000202,EMLSAT00000001532,EMLSAT00000003718,EMLSAT00000009544,EMLSAT00000010534,EMLSAT00000007764,EMLSAT00000010532,EML…						GO:0009074	3	0.039	0.0022	0.000594	0.0295	17.7273	aromatic amino acid family catabolic process	EMLSAT00000007965,EMLSAT00000004125,EMLSAT00000003063
															GO:0019538	33	0.43	0.26	0.000665	0.0295	1.65385	protein metabolic process	EMLSAT00000011017,EMLSAT00000012326,EMLSAT00000011338,EMLSAT00000009675,EMLSAT00000012449,EMLSAT00000011454,EMLSAT00000007315,EMLSAT00000007139,EMLSAT00000006524,EMLSAT00000010224,EMLSAT00000009570,EMLSAT00000004642,EMLSAT00000002881,EMLSAT00000002880,EMLSAT00000002461,EMLSAT00000010802,EMLSAT00000002260,EMLSAT00000011958,EMLSAT00000004902,EMLSAT00000000266,EMLSAT00000007859,EMLSAT00000011093,EML…
	BP														GO:0008203	3	0.039	0.0025	0.000834	0.0339	15.6	cholesterol metabolic process	EMLSAT00000010797,EMLSAT00000007315,EMLSAT00000010802
	GO Term	Study #	Study Freq.	Pop. Freq.	p-value	q-value		name	gene products						GO:0006807	49	0.64	0.45	0.000847	0.0339	1.42222	nitrogen compound metabolic process	EMLSAT00000011017,EMLSAT00000011338,EMLSAT00000005377,EMLSAT00000011454,EMLSAT00000007315,EMLSAT00000004125,EMLSAT00000009570,EMLSAT00000004642,EMLSAT00000003673,EMLSAT00000002461,EMLSAT00000010802,EMLSAT00000002260,EMLSAT00000011093,EMLSAT00000006399,EMLSAT00000008975,EMLSAT00000007965,EMLSAT00000010696,EMLSAT00000000614,EMLSAT00000002358,EMLSAT00000004339,EMLSAT00000001985,EMLSAT00000003843,EML…
	GO:0018200	4	0.027	0.0012	1.63e-05	0.0192	22.5	peptidyl-glutamic acid modification	EMLSAT00000001559,EMLSAT00000007735,EMLSAT00000007253,EMLSAT00000004372						GO:1901615	7	0.091	0.02	0.000871	0.0339	4.55	organic hydroxy compound metabolic process	EMLSAT00000010797,EMLSAT00000010756,EMLSAT00000007315,EMLSAT00000004346,EMLSAT00000000980,EMLSAT00000003673,EMLSAT00000010802
	GO:0006022	10	0.067	0.015	8.23e-05	0.0485	4.46667	aminoglycan metabolic process	EMLSAT00000000081,EMLSAT00000012703,EMLSAT00000000896,EMLSAT00000009558,EMLSAT00000008877,EMLSAT00000005557,EMLSAT00000011615,EMLSAT00000001904,EMLSAT00000000904,EMLSAT00000000082						GO:0042987	2	0.026	0.0007	0.000971	0.0346	37.1429	amyloid precursor protein catabolic process	EMLSAT00000010797,EMLSAT00000010802
	GO:0006030	8	0.053	0.011	0.000276	0.109	4.81818	chitin metabolic process	EMLSAT00000000081,EMLSAT00000009558,EMLSAT00000008877,EMLSAT00000005557,EMLSAT00000011615,EMLSAT00000001904,EMLSAT00000000904,EMLSAT00000000082						GO:0006022	6	0.078	0.015	0.00103	0.0351	5.2	aminoglycan metabolic process	EMLSAT00000000614,EMLSAT00000006166,EMLSAT00000002358,EMLSAT00000001424,EMLSAT00000012732,EMLSAT00000004557
	GO:0018094	2	0.013	0.0003	0.000378	0.112	43.3333	protein polyglycylation	EMLSAT00000001559,EMLSAT00000007253						GO:0044283	8	0.1	0.027	0.00106	0.0351	3.7037	small molecule biosynthetic process	EMLSAT00000010797,EMLSAT00000001985,EMLSAT00000000124,EMLSAT00000001683,EMLSAT00000004125,EMLSAT00000000980,EMLSAT00000003673,EMLSAT00000010802
	GO:1901071	8	0.053	0.012	0.000469	0.112	4.41667	glucosamine-containing compound metabolic process	EMLSAT00000000081,EMLSAT00000009558,EMLSAT00000008877,EMLSAT00000005557,EMLSAT00000011615,EMLSAT00000001904,EMLSAT00000000904,EMLSAT00000000082						GO:0008202	4	0.052	0.006	0.0011	0.0351	8.66667	steroid metabolic process	EMLSAT00000010797,EMLSAT00000007315,EMLSAT00000003673,EMLSAT00000010802
	GO:0006040	8	0.053	0.013	0.000622	0.122	4.07692	amino sugar metabolic process	EMLSAT00000000081,EMLSAT00000009558,EMLSAT00000008877,EMLSAT00000005557,EMLSAT00000011615,EMLSAT00000001904,EMLSAT00000000904,EMLSAT00000000082						GO:0009712	3	0.039	0.0027	0.00113	0.0351	14.4444	catechol-containing compound metabolic process	EMLSAT00000010756,EMLSAT00000004346,EMLSAT00000000980
	GO:0006651	2	0.013	0.0005	0.00221	0.373	26	diacylglycerol biosynthetic process	EMLSAT00000010369,EMLSAT00000003531						GO:0006584	3	0.039	0.0027	0.00113	0.0351	14.4444	catecholamine metabolic process	EMLSAT00000010756,EMLSAT00000004346,EMLSAT00000000980
	GO:0046689	2	0.013	0.0007	0.00364	0.537	18.5714	response to mercury ion	EMLSAT00000010683,EMLSAT00000005283						GO:1901617	4	0.052	0.0064	0.0014	0.0399	8.125	organic hydroxy compound biosynthetic process	EMLSAT00000010797,EMLSAT00000000980,EMLSAT00000003673,EMLSAT00000010802
	GO:0048103	2	0.013	0.0007	0.00364	0.537	18.5714	somatic stem cell division	EMLSAT00000010534,EMLSAT00000006392						GO:0042982	2	0.026	0.0008	0.00145	0.0399	32.5	amyloid precursor protein metabolic process	EMLSAT00000010797,EMLSAT00000010802
	GO:0046339	2	0.013	0.0007	0.00364	0.537	18.5714	diacylglycerol metabolic process	EMLSAT00000010369,EMLSAT00000003531						GO:0009072	3	0.039	0.0033	0.0019	0.0506	11.8182	aromatic amino acid family metabolic process	EMLSAT00000007965,EMLSAT00000004125,EMLSAT00000003063
	GO:1901135	15	0.1	0.049	0.00676	0.725	2.04082	carbohydrate derivative metabolic process	EMLSAT00000009544,EMLSAT00000000081,EMLSAT00000012703,EMLSAT00000009015,EMLSAT00000009558,EMLSAT00000008877,EMLSAT00000010808,EMLSAT00000011615,EMLSAT00000003165,EMLSAT00000000082,EMLSAT00000000554,EMLSAT00000000896,EMLSAT00000005557,EMLSAT00000001904,EMLSAT00000000904						GO:0006694	3	0.039	0.0034	0.00213	0.0551	11.4706	steroid biosynthetic process	EMLSAT00000010797,EMLSAT00000003673,EMLSAT00000010802
	GO:0009755	5	0.033	0.0081	0.007	0.725	4.07407	hormone-mediated signaling pathway	EMLSAT00000007764,EMLSAT00000009170,EMLSAT00000002554,EMLSAT00000003771,EMLSAT00000001904						GO:0006066	5	0.065	0.012	0.00266	0.0668	5.41667	alcohol metabolic process	EMLSAT00000010797,EMLSAT00000007315,EMLSAT00000000980,EMLSAT00000003673,EMLSAT00000010802
	GO:0008643	5	0.033	0.0087	0.00967	0.878	3.7931	carbohydrate transport	EMLSAT00000012703,EMLSAT00000001942,EMLSAT00000012989,EMLSAT00000004109,EMLSAT00000002017						GO:0031639	2	0.026	0.001	0.00267	0.0668	26	plasminogen activation	EMLSAT00000010797,EMLSAT00000010802
	GO:0051291	3	0.02	0.0034	0.0136	1	5.88235	protein heterooligomerization	EMLSAT00000012686,EMLSAT00000000486,EMLSAT00000008177						GO:0006695	2	0.026	0.0012	0.00341	0.0809	21.6667	cholesterol biosynthetic process	EMLSAT00000010797,EMLSAT00000010802
	GO:0042744	2	0.013	0.0013	0.0154	1	10	hydrogen peroxide catabolic process	EMLSAT00000004649,EMLSAT00000001971						GO:0030539	2	0.026	0.0012	0.00341	0.0809	21.6667	male genitalia development	EMLSAT00000010797,EMLSAT00000010802
	GO:0046463	2	0.013	0.0013	0.0154	1	10	acylglycerol biosynthetic process	EMLSAT00000010369,EMLSAT00000003531						GO:1901135	10	0.13	0.049	0.00422	0.0949	2.65306	carbohydrate derivative metabolic process	EMLSAT00000000614,EMLSAT00000006166,EMLSAT00000005377,EMLSAT00000008975,EMLSAT00000002358,EMLSAT00000003843,EMLSAT00000001424,EMLSAT00000012732,EMLSAT00000004557,EMLSAT00000003444
	GO:0046460	2	0.013	0.0013	0.0154	1	10	neutral lipid biosynthetic process	EMLSAT00000010369,EMLSAT00000003531						GO:0031638	2	0.026	0.0013	0.00423	0.0949	20	zymogen activation	EMLSAT00000010797,EMLSAT00000010802
	GO:0051547	3	0.02	0.0036	0.0167	1	5.55556	regulation of keratinocyte migration	EMLSAT00000006178,EMLSAT00000010532,EMLSAT00000007469						GO:0007050	3	0.039	0.0044	0.00462	0.0988	8.86364	cell cycle arrest	EMLSAT00000010797,EMLSAT00000002880,EMLSAT00000010802
	GO:0051549	3	0.02	0.0036	0.0167	1	5.55556	positive regulation of keratinocyte migration	EMLSAT00000006178,EMLSAT00000010532,EMLSAT00000007469						GO:0061458	2	0.026	0.0014	0.00514	0.107	18.5714	reproductive system development	EMLSAT00000010797,EMLSAT00000010802
	GO:0008218	1	0.0067	0.0001	0.0195	1	67	bioluminescence	EMLSAT00000007696						GO:0045454	3	0.039	0.0051	0.00681	0.139	7.64706	cell redox homeostasis	EMLSAT00000001034,EMLSAT00000001492,EMLSAT00000003928
	GO:0009313	1	0.0067	0.0001	0.0195	1	67	oligosaccharide catabolic process	EMLSAT00000007604						GO:0043588	2	0.026	0.0017	0.00719	0.143	15.2941	skin development	EMLSAT00000010797,EMLSAT00000010802
	GO:0019284	1	0.0067	0.0001	0.0195	1	67	L-methionine salvage from S-adenosylmethionine	EMLSAT00000007258						GO:0000003	4	0.052	0.01	0.00758	0.147	5.2	reproduction	EMLSAT00000006399,EMLSAT00000002598,EMLSAT00000003673,EMLSAT00000009715
	GO:0055118	1	0.0067	0.0001	0.0195	1	67	negative regulation of cardiac muscle contraction	EMLSAT00000009544						GO:0006662	2	0.026	0.0018	0.00833	0.158	14.4444	glycerol ether metabolic process	EMLSAT00000001034,EMLSAT00000003928
	GO:0016338	1	0.0067	0.0001	0.0195	1	67	calcium-independent cell-cell adhesion via plasma membrane cell-adhesion molecules	EMLSAT00000004818						GO:0018904	2	0.026	0.0018	0.00833	0.158	14.4444	ether metabolic process	EMLSAT00000001034,EMLSAT00000003928
	GO:0071677	1	0.0067	0.0001	0.0195	1	67	positive regulation of mononuclear cell migration	EMLSAT00000001532						GO:0018208	3	0.039	0.0055	0.00838	0.158	7.09091	peptidyl-proline modification	EMLSAT00000012326,EMLSAT00000007139,EMLSAT00000006524
	GO:0090026	1	0.0067	0.0001	0.0195	1	67	positive regulation of monocyte chemotaxis	EMLSAT00000001532						GO:2000275	1	0.013	0.0001	0.01	0.178	130	regulation of oxidative phosphorylation uncoupler activity	EMLSAT00000007139
	GO:0090025	1	0.0067	0.0001	0.0195	1	67	regulation of monocyte chemotaxis	EMLSAT00000001532						GO:2000276	1	0.013	0.0001	0.01	0.178	130	negative regulation of oxidative phosphorylation uncoupler activity	EMLSAT00000007139
	GO:0015855	1	0.0067	0.0001	0.0195	1	67	pyrimidine nucleobase transport	EMLSAT00000010683						GO:0090200	1	0.013	0.0001	0.01	0.178	130	positive regulation of release of cytochrome c from mitochondria	EMLSAT00000007139
	GO:0015851	1	0.0067	0.0001	0.0195	1	67	nucleobase transport	EMLSAT00000010683						GO:0010849	1	0.013	0.0001	0.01	0.178	130	regulation of proton-transporting ATPase activity, rotational mechanism	EMLSAT00000007139
	GO:0007039	1	0.0067	0.0001	0.0195	1	67	protein catabolic process in the vacuole	EMLSAT00000000705						GO:0051066	1	0.013	0.0001	0.01	0.178	130	dihydrobiopterin metabolic process	EMLSAT00000000980
	GO:0002002	1	0.0067	0.0001	0.0195	1	67	regulation of angiotensin levels in blood	EMLSAT00000000896						GO:0021744	1	0.013	0.0001	0.01	0.178	130	dorsal motor nucleus of vagus nerve development	EMLSAT00000005377
	GO:0045988	1	0.0067	0.0001	0.0195	1	67	negative regulation of striated muscle contraction	EMLSAT00000009544						GO:0032224	1	0.013	0.0001	0.01	0.178	130	positive regulation of synaptic transmission, cholinergic	EMLSAT00000010003
	GO:0060297	1	0.0067	0.0001	0.0195	1	67	regulation of sarcomere organization	EMLSAT00000011356						GO:0035998	1	0.013	0.0001	0.01	0.178	130	7,8-dihydroneopterin 3'-triphosphate biosynthetic process	EMLSAT00000000980
	GO:0034441	1	0.0067	0.0001	0.0195	1	67	plasma lipoprotein particle oxidation	EMLSAT00000001532						GO:0042351	1	0.013	0.0001	0.01	0.178	130	'de novo' GDP-L-fucose biosynthetic process	EMLSAT00000005377
	GO:0035609	1	0.0067	0.0001	0.0195	1	67	C-terminal protein deglutamylation	EMLSAT00000007735						GO:0020027	1	0.013	0.0001	0.01	0.178	130	hemoglobin metabolic process	EMLSAT00000007315
	GO:0035610	1	0.0067	0.0001	0.0195	1	67	protein side chain deglutamylation	EMLSAT00000007735						GO:0036065	2	0.026	0.0021	0.0108	0.178	12.381	fucosylation	EMLSAT00000005377,EMLSAT00000002461
	GO:0055075	1	0.0067	0.0001	0.0195	1	67	potassium ion homeostasis	EMLSAT00000000554						GO:1901606	3	0.039	0.0062	0.0121	0.178	6.29032	alpha-amino acid catabolic process	EMLSAT00000007965,EMLSAT00000004125,EMLSAT00000003063
	GO:0072531	1	0.0067	0.0001	0.0195	1	67	pyrimidine-containing compound transmembrane transport	EMLSAT00000010683						GO:0043154	2	0.026	0.0025	0.0152	0.216	10.4	negative regulation of cysteine-type endopeptidase activity involved in apoptotic process	EMLSAT00000010797,EMLSAT00000010802
	GO:0005993	1	0.0067	0.0001	0.0195	1	67	trehalose catabolic process	EMLSAT00000007604						GO:0043066	6	0.078	0.027	0.0165	0.231	2.88889	negative regulation of apoptotic process	EMLSAT00000010797,EMLSAT00000004902,EMLSAT00000007315,EMLSAT00000007139,EMLSAT00000002808,EMLSAT00000010802
	GO:0006863	1	0.0067	0.0001	0.0195	1	67	purine nucleobase transport	EMLSAT00000010683						GO:0018958	3	0.039	0.007	0.0166	0.231	5.57143	phenol-containing compound metabolic process	EMLSAT00000010756,EMLSAT00000004346,EMLSAT00000000980
	GO:0035435	1	0.0067	0.0001	0.0195	1	67	phosphate ion transmembrane transport	EMLSAT00000005283						GO:2000117	2	0.026	0.0026	0.0167	0.231	10	negative regulation of cysteine-type endopeptidase activity	EMLSAT00000010797,EMLSAT00000010802
	GO:0046352	1	0.0067	0.0001	0.0195	1	67	disaccharide catabolic process	EMLSAT00000007604						GO:1901605	4	0.052	0.013	0.0171	0.231	4	alpha-amino acid metabolic process	EMLSAT00000001985,EMLSAT00000007965,EMLSAT00000004125,EMLSAT00000003063
	GO:0042743	2	0.013	0.0016	0.0219	1	8.125	hydrogen peroxide metabolic process	EMLSAT00000004649,EMLSAT00000001971						GO:0009063	3	0.039	0.0074	0.0192	0.252	5.27027	cellular amino acid catabolic process	EMLSAT00000007965,EMLSAT00000004125,EMLSAT00000003063
	GO:0006835	2	0.013	0.0016	0.0219	1	8.125	dicarboxylic acid transport	EMLSAT00000001634,EMLSAT00000009001						GO:0015670	1	0.013	0.0003	0.0199	0.258	43.3333	carbon dioxide transport	EMLSAT00000010575
	GO:0007586	2	0.013	0.0016	0.0219	1	8.125	digestion	EMLSAT00000007343,EMLSAT00000007604						GO:0051000	1	0.013	0.0003	0.0199	0.258	43.3333	positive regulation of nitric-oxide synthase activity	EMLSAT00000000980
	GO:2000147	5	0.033	0.011	0.0227	1	3	positive regulation of cell motility	EMLSAT00000003050,EMLSAT00000006178,EMLSAT00000001532,EMLSAT00000010532,EMLSAT00000007469						GO:0032780	1	0.013	0.0003	0.0199	0.258	43.3333	negative regulation of ATPase activity	EMLSAT00000007139
	GO:0030335	5	0.033	0.011	0.0227	1	3	positive regulation of cell migration	EMLSAT00000003050,EMLSAT00000006178,EMLSAT00000001532,EMLSAT00000010532,EMLSAT00000007469						GO:0032770	1	0.013	0.0003	0.0199	0.258	43.3333	positive regulation of monooxygenase activity	EMLSAT00000000980
	GO:0051272	5	0.033	0.011	0.0284	1	3	positive regulation of cellular component movement	EMLSAT00000003050,EMLSAT00000006178,EMLSAT00000001532,EMLSAT00000010532,EMLSAT00000007469						GO:0021564	1	0.013	0.0003	0.0199	0.258	43.3333	vagus nerve development	EMLSAT00000005377
	GO:0040017	5	0.033	0.012	0.0309	1	2.75	positive regulation of locomotion	EMLSAT00000003050,EMLSAT00000006178,EMLSAT00000001532,EMLSAT00000010532,EMLSAT00000007469						GO:0014916	1	0.013	0.0003	0.0199	0.258	43.3333	regulation of lung blood pressure	EMLSAT00000000980
	GO:0051607	2	0.013	0.002	0.0336	1	6.5	defense response to virus	EMLSAT00000012327,EMLSAT00000010534						GO:0043606	1	0.013	0.0003	0.0199	0.258	43.3333	formamide metabolic process	EMLSAT00000007965
	GO:0072593	3	0.02	0.0048	0.0349	1	4.16667	reactive oxygen species metabolic process	EMLSAT00000004649,EMLSAT00000011299,EMLSAT00000001971						GO:0010939	1	0.013	0.0003	0.0199	0.258	43.3333	regulation of necrotic cell death	EMLSAT00000007139
	GO:0030574	3	0.02	0.0049	0.0373	1	4.08163	collagen catabolic process	EMLSAT00000006178,EMLSAT00000010532,EMLSAT00000007469						GO:0010940	1	0.013	0.0003	0.0199	0.258	43.3333	positive regulation of necrotic cell death	EMLSAT00000007139
	GO:0048066	2	0.013	0.0021	0.0379	1	6.19048	developmental pigmentation	EMLSAT00000011299,EMLSAT00000012512						GO:0042350	1	0.013	0.0003	0.0199	0.258	43.3333	GDP-L-fucose biosynthetic process	EMLSAT00000005377
	GO:0006024	2	0.013	0.0021	0.0379	1	6.19048	glycosaminoglycan biosynthetic process	EMLSAT00000012703,EMLSAT00000000896						GO:0010155	1	0.013	0.0003	0.0199	0.258	43.3333	regulation of proton transport	EMLSAT00000007139
	GO:0032237	1	0.0067	0.0003	0.0386	1	22.3333	activation of store-operated calcium channel activity	EMLSAT00000008540						GO:0007502	1	0.013	0.0003	0.0199	0.258	43.3333	digestive tract mesoderm development	EMLSAT00000010003
	GO:0044245	1	0.0067	0.0003	0.0386	1	22.3333	polysaccharide digestion	EMLSAT00000007604						GO:0019556	1	0.013	0.0003	0.0199	0.258	43.3333	histidine catabolic process to glutamate and formamide	EMLSAT00000007965
	GO:0055119	1	0.0067	0.0003	0.0386	1	22.3333	relaxation of cardiac muscle	EMLSAT00000009544						GO:0019557	1	0.013	0.0003	0.0199	0.258	43.3333	histidine catabolic process to glutamate and formate	EMLSAT00000007965
	GO:0071675	1	0.0067	0.0003	0.0386	1	22.3333	regulation of mononuclear cell migration	EMLSAT00000001532						GO:0090324	1	0.013	0.0003	0.0199	0.258	43.3333	negative regulation of oxidative phosphorylation	EMLSAT00000007139
	GO:0044341	1	0.0067	0.0003	0.0386	1	22.3333	sodium-dependent phosphate transport	EMLSAT00000005283						GO:0015942	1	0.013	0.0003	0.0199	0.258	43.3333	formate metabolic process	EMLSAT00000007965
	GO:0046069	1	0.0067	0.0003	0.0386	1	22.3333	cGMP catabolic process	EMLSAT00000009544						GO:0046368	1	0.013	0.0003	0.0199	0.258	43.3333	GDP-L-fucose metabolic process	EMLSAT00000005377
	GO:0010613	1	0.0067	0.0003	0.0386	1	22.3333	positive regulation of cardiac muscle hypertrophy	EMLSAT00000009544						GO:0002082	1	0.013	0.0003	0.0199	0.258	43.3333	regulation of oxidative phosphorylation	EMLSAT00000007139
	GO:0098661	1	0.0067	0.0003	0.0386	1	22.3333	inorganic anion transmembrane transport	EMLSAT00000005283						GO:0046654	1	0.013	0.0003	0.0199	0.258	43.3333	tetrahydrofolate biosynthetic process	EMLSAT00000000980
	GO:0006657	1	0.0067	0.0003	0.0386	1	22.3333	CDP-choline pathway	EMLSAT00000000554						GO:0043069	6	0.078	0.028	0.0204	0.258	2.78571	negative regulation of programmed cell death	EMLSAT00000010797,EMLSAT00000004902,EMLSAT00000007315,EMLSAT00000007139,EMLSAT00000002808,EMLSAT00000010802
	GO:0072078	1	0.0067	0.0003	0.0386	1	22.3333	nephron tubule morphogenesis	EMLSAT00000010007						GO:0042981	8	0.1	0.044	0.0205	0.258	2.27273	regulation of apoptotic process	EMLSAT00000010797,EMLSAT00000004902,EMLSAT00000000266,EMLSAT00000007315,EMLSAT00000007139,EMLSAT00000002808,EMLSAT00000010802,EMLSAT00000011958
	GO:0072088	1	0.0067	0.0003	0.0386	1	22.3333	nephron epithelium morphogenesis	EMLSAT00000010007						GO:1901214	3	0.039	0.0077	0.021	0.258	5.06494	regulation of neuron death	EMLSAT00000010797,EMLSAT00000002808,EMLSAT00000010802
	GO:1901341	1	0.0067	0.0003	0.0386	1	22.3333	positive regulation of store-operated calcium channel activity	EMLSAT00000008540						GO:0055114	12	0.16	0.082	0.0212	0.258	1.95122	oxidation-reduction process	EMLSAT00000010797,EMLSAT00000012326,EMLSAT00000010986,EMLSAT00000005166,EMLSAT00000007315,EMLSAT00000003444,EMLSAT00000001034,EMLSAT00000004125,EMLSAT00000010707,EMLSAT00000003673,EMLSAT00000010802,EMLSAT00000000857
	GO:0036158	1	0.0067	0.0003	0.0386	1	22.3333	outer dynein arm assembly	EMLSAT00000007201						GO:0060548	6	0.078	0.029	0.023	0.258	2.68966	negative regulation of cell death	EMLSAT00000010797,EMLSAT00000004902,EMLSAT00000007315,EMLSAT00000007139,EMLSAT00000002808,EMLSAT00000010802
	GO:0036159	1	0.0067	0.0003	0.0386	1	22.3333	inner dynein arm assembly	EMLSAT00000007201						GO:0044238	46	0.6	0.48	0.0263	0.258	1.25	primary metabolic process	EMLSAT00000011017,EMLSAT00000012326,EMLSAT00000011338,EMLSAT00000009675,EMLSAT00000012449,EMLSAT00000005377,EMLSAT00000011454,EMLSAT00000007315,EMLSAT00000007139,EMLSAT00000006524,EMLSAT00000010224,EMLSAT00000004125,EMLSAT00000009570,EMLSAT00000004642,EMLSAT00000003673,EMLSAT00000002881,EMLSAT00000002880,EMLSAT00000002461,EMLSAT00000010802,EMLSAT00000002260,EMLSAT00000011958,EMLSAT00000004902,EML…
	GO:0003096	1	0.0067	0.0003	0.0386	1	22.3333	renal sodium ion transport	EMLSAT00000010007						GO:0070085	4	0.052	0.015	0.0287	0.269	3.46667	glycosylation	EMLSAT00000006399,EMLSAT00000005377,EMLSAT00000003843,EMLSAT00000002461
	GO:0070294	1	0.0067	0.0003	0.0386	1	22.3333	renal sodium ion absorption	EMLSAT00000010007						GO:0043067	8	0.1	0.047	0.0289	0.269	2.12766	regulation of programmed cell death	EMLSAT00000010797,EMLSAT00000004902,EMLSAT00000000266,EMLSAT00000007315,EMLSAT00000007139,EMLSAT00000002808,EMLSAT00000010802,EMLSAT00000011958
	GO:0035608	1	0.0067	0.0003	0.0386	1	22.3333	protein deglutamylation	EMLSAT00000007735						GO:0043420	1	0.013	0.0004	0.0297	0.273	32.5	anthranilate metabolic process	EMLSAT00000004125
	GO:0001555	1	0.0067	0.0003	0.0386	1	22.3333	oocyte growth	EMLSAT00000010408						GO:0051353	1	0.013	0.0004	0.0297	0.273	32.5	positive regulation of oxidoreductase activity	EMLSAT00000000980
	GO:0014742	1	0.0067	0.0003	0.0386	1	22.3333	positive regulation of muscle hypertrophy	EMLSAT00000009544						GO:0017143	1	0.013	0.0004	0.0297	0.273	32.5	insecticide metabolic process	EMLSAT00000003673
	GO:0007158	1	0.0067	0.0003	0.0386	1	22.3333	neuron cell-cell adhesion	EMLSAT00000004818						GO:0071243	1	0.013	0.0004	0.0297	0.273	32.5	cellular response to arsenic-containing substance	EMLSAT00000007139
	GO:0034368	1	0.0067	0.0003	0.0386	1	22.3333	protein-lipid complex remodeling	EMLSAT00000001532						GO:0046902	1	0.013	0.0004	0.0297	0.273	32.5	regulation of mitochondrial membrane permeability	EMLSAT00000007139
	GO:0034369	1	0.0067	0.0003	0.0386	1	22.3333	plasma lipoprotein particle remodeling	EMLSAT00000001532						GO:0045776	1	0.013	0.0004	0.0297	0.273	32.5	negative regulation of blood pressure	EMLSAT00000000980
	GO:0072156	1	0.0067	0.0003	0.0386	1	22.3333	distal tubule morphogenesis	EMLSAT00000010007						GO:0019343	1	0.013	0.0004	0.0297	0.273	32.5	cysteine biosynthetic process via cystathionine	EMLSAT00000001985
	GO:2001256	1	0.0067	0.0003	0.0386	1	22.3333	regulation of store-operated calcium entry	EMLSAT00000008540						GO:0042311	1	0.013	0.0004	0.0297	0.273	32.5	vasodilation	EMLSAT00000000980
	GO:0034374	1	0.0067	0.0003	0.0386	1	22.3333	low-density lipoprotein particle remodeling	EMLSAT00000001532						GO:0090559	1	0.013	0.0004	0.0297	0.273	32.5	regulation of membrane permeability	EMLSAT00000007139
	GO:0032963	3	0.02	0.0052	0.0425	1	3.84615	collagen metabolic process	EMLSAT00000006178,EMLSAT00000010532,EMLSAT00000007469						GO:0035207	1	0.013	0.0004	0.0297	0.273	32.5	negative regulation of hemocyte proliferation	EMLSAT00000002598
	GO:0043269	5	0.033	0.013	0.0438	1	2.53846	regulation of ion transport	EMLSAT00000003050,EMLSAT00000010499,EMLSAT00000008182,EMLSAT00000004087,EMLSAT00000008540						GO:0006535	1	0.013	0.0004	0.0297	0.273	32.5	cysteine biosynthetic process from serine	EMLSAT00000001985
	GO:0006508	20	0.13	0.089	0.0442	1	1.46067	proteolysis	EMLSAT00000007343,EMLSAT00000005076,EMLSAT00000010931,EMLSAT00000006178,EMLSAT00000010954,EMLSAT00000012246,EMLSAT00000008414,EMLSAT00000012797,EMLSAT00000010532,EMLSAT00000005314,EMLSAT00000007469,EMLSAT00000000132,EMLSAT00000008372,EMLSAT00000008660,EMLSAT00000002017,EMLSAT00000000365,EMLSAT00000002236,EMLSAT00000007735,EMLSAT00000000705,EMLSAT00000010392						GO:0016267	1	0.013	0.0004	0.0297	0.273	32.5	O-glycan processing, core 1	EMLSAT00000003843
	GO:1903510	2	0.013	0.0023	0.0472	1	5.65217	mucopolysaccharide metabolic process	EMLSAT00000012703,EMLSAT00000000896						GO:0006809	1	0.013	0.0004	0.0297	0.273	32.5	nitric oxide biosynthetic process	EMLSAT00000000980
	GO:0034765	4	0.027	0.0091	0.0474	1	2.96703	regulation of ion transmembrane transport	EMLSAT00000010499,EMLSAT00000008182,EMLSAT00000004087,EMLSAT00000008540						GO:0006493	2	0.026	0.0036	0.0316	0.273	7.22222	protein O-linked glycosylation	EMLSAT00000006399,EMLSAT00000003843
	GO:0010634	3	0.02	0.0055	0.048	1	3.63636	positive regulation of epithelial cell migration	EMLSAT00000006178,EMLSAT00000010532,EMLSAT00000007469						GO:0051225	2	0.026	0.0036	0.0316	0.273	7.22222	spindle assembly	EMLSAT00000010756,EMLSAT00000004346
	GO:0007566	3	0.02	0.0055	0.048	1	3.63636	embryo implantation	EMLSAT00000006178,EMLSAT00000010532,EMLSAT00000007469						GO:0051547	2	0.026	0.0036	0.0316	0.273	7.22222	regulation of keratinocyte migration	EMLSAT00000000266,EMLSAT00000011958
	GO:0006813	4	0.027	0.0095	0.0538	1	2.84211	potassium ion transport	EMLSAT00000000554,EMLSAT00000010499,EMLSAT00000008182,EMLSAT00000004087						GO:0051549	2	0.026	0.0036	0.0316	0.273	7.22222	positive regulation of keratinocyte migration	EMLSAT00000000266,EMLSAT00000011958
	GO:0044272	3	0.02	0.0057	0.0539	1	3.50877	sulfur compound biosynthetic process	EMLSAT00000012703,EMLSAT00000000896,EMLSAT00000007258						GO:0006979	4	0.052	0.016	0.0336	0.273	3.25	response to oxidative stress	EMLSAT00000010797,EMLSAT00000007315,EMLSAT00000007139,EMLSAT00000010802
	GO:0034440	2	0.013	0.0026	0.0571	1	5	lipid oxidation	EMLSAT00000007764,EMLSAT00000001532						GO:0006997	2	0.026	0.0038	0.0338	0.273	6.84211	nucleus organization	EMLSAT00000010756,EMLSAT00000004346
	GO:0051928	2	0.013	0.0026	0.0571	1	5	positive regulation of calcium ion transport	EMLSAT00000003050,EMLSAT00000008540						GO:0000302	2	0.026	0.0038	0.0338	0.273	6.84211	response to reactive oxygen species	EMLSAT00000007315,EMLSAT00000007139
	GO:0006023	2	0.013	0.0026	0.0571	1	5	aminoglycan biosynthetic process	EMLSAT00000012703,EMLSAT00000000896						GO:0000413	2	0.026	0.0038	0.0338	0.273	6.84211	protein peptidyl-prolyl isomerization	EMLSAT00000007139,EMLSAT00000006524
	GO:0018026	2	0.013	0.0026	0.0571	1	5	peptidyl-lysine monomethylation	EMLSAT00000002019,EMLSAT00000008252						GO:0010941	8	0.1	0.049	0.0355	0.273	2.04082	regulation of cell death	EMLSAT00000010797,EMLSAT00000004902,EMLSAT00000000266,EMLSAT00000007315,EMLSAT00000007139,EMLSAT00000002808,EMLSAT00000010802,EMLSAT00000011958
	GO:0032060	1	0.0067	0.0004	0.0574	1	16.75	bleb assembly	EMLSAT00000003050						GO:0019805	1	0.013	0.0005	0.0395	0.293	26	quinolinate biosynthetic process	EMLSAT00000004125
	GO:0002115	1	0.0067	0.0004	0.0574	1	16.75	store-operated calcium entry	EMLSAT00000008540						GO:0044060	1	0.013	0.0005	0.0395	0.293	26	regulation of endocrine process	EMLSAT00000003673
	GO:0044257	1	0.0067	0.0004	0.0574	1	16.75	cellular protein catabolic process	EMLSAT00000000705						GO:0048857	1	0.013	0.0005	0.0395	0.293	26	neural nucleus development	EMLSAT00000005377
	GO:0014072	1	0.0067	0.0004	0.0574	1	16.75	response to isoquinoline alkaloid	EMLSAT00000012686						GO:0042416	1	0.013	0.0005	0.0395	0.293	26	dopamine biosynthetic process	EMLSAT00000000980
	GO:0015837	1	0.0067	0.0004	0.0574	1	16.75	amine transport	EMLSAT00000010683						GO:0009650	1	0.013	0.0005	0.0395	0.293	26	UV protection	EMLSAT00000007315
	GO:0060031	1	0.0067	0.0004	0.0574	1	16.75	mediolateral intercalation	EMLSAT00000010534						GO:0090201	1	0.013	0.0005	0.0395	0.293	26	negative regulation of release of cytochrome c from mitochondria	EMLSAT00000007139
	GO:0010288	1	0.0067	0.0004	0.0574	1	16.75	response to lead ion	EMLSAT00000005283						GO:0034627	1	0.013	0.0005	0.0395	0.293	26	'de novo' NAD biosynthetic process	EMLSAT00000004125
	GO:0070073	1	0.0067	0.0004	0.0574	1	16.75	clustering of voltage-gated calcium channels	EMLSAT00000004794						GO:0060052	1	0.013	0.0005	0.0395	0.293	26	neurofilament cytoskeleton organization	EMLSAT00000002808
	GO:1901339	1	0.0067	0.0004	0.0574	1	16.75	regulation of store-operated calcium channel activity	EMLSAT00000008540						GO:1903054	1	0.013	0.0005	0.0395	0.293	26	negative regulation of extracellular matrix organization	EMLSAT00000012732
	GO:0019628	1	0.0067	0.0004	0.0574	1	16.75	urate catabolic process	EMLSAT00000010348						GO:1903579	1	0.013	0.0005	0.0395	0.293	26	negative regulation of ATP metabolic process	EMLSAT00000007139
	GO:0045932	1	0.0067	0.0004	0.0574	1	16.75	negative regulation of muscle contraction	EMLSAT00000009544						GO:0019344	1	0.013	0.0005	0.0395	0.293	26	cysteine biosynthetic process	EMLSAT00000001985
	GO:0060282	1	0.0067	0.0004	0.0574	1	16.75	positive regulation of oocyte development	EMLSAT00000009544						GO:0010716	1	0.013	0.0005	0.0395	0.293	26	negative regulation of extracellular matrix disassembly	EMLSAT00000012732
	GO:0007260	1	0.0067	0.0004	0.0574	1	16.75	tyrosine phosphorylation of STAT protein	EMLSAT00000010534						GO:0090199	1	0.013	0.0005	0.0395	0.293	26	regulation of release of cytochrome c from mitochondria	EMLSAT00000007139
	GO:0060287	1	0.0067	0.0004	0.0574	1	16.75	epithelial cilium movement involved in determination of left/right asymmetry	EMLSAT00000007201						GO:0002931	1	0.013	0.0005	0.0395	0.293	26	response to ischemia	EMLSAT00000007139
	GO:0001675	1	0.0067	0.0004	0.0574	1	16.75	acrosome assembly	EMLSAT00000006073						GO:0034354	1	0.013	0.0005	0.0395	0.293	26	'de novo' NAD biosynthetic process from tryptophan	EMLSAT00000004125
	GO:0070286	1	0.0067	0.0004	0.0574	1	16.75	axonemal dynein complex assembly	EMLSAT00000007201						GO:0010043	1	0.013	0.0005	0.0395	0.293	26	response to zinc ion	EMLSAT00000004125
	GO:0070293	1	0.0067	0.0004	0.0574	1	16.75	renal absorption	EMLSAT00000010007						GO:0046685	1	0.013	0.0005	0.0395	0.293	26	response to arsenic-containing substance	EMLSAT00000007139
	GO:0043278	1	0.0067	0.0004	0.0574	1	16.75	response to morphine	EMLSAT00000012686						GO:0051346	3	0.039	0.01	0.0417	0.293	3.9	negative regulation of hydrolase activity	EMLSAT00000010797,EMLSAT00000007139,EMLSAT00000010802
	GO:0071476	1	0.0067	0.0004	0.0574	1	16.75	cellular hypotonic response	EMLSAT00000003050						GO:0048806	2	0.026	0.0043	0.0428	0.293	6.04651	genitalia development	EMLSAT00000010797,EMLSAT00000010802
	GO:0008365	1	0.0067	0.0004	0.0574	1	16.75	adult chitin-based cuticle development	EMLSAT00000011299						GO:0005975	6	0.078	0.034	0.044	0.293	2.29412	carbohydrate metabolic process	EMLSAT00000008975,EMLSAT00000001424,EMLSAT00000004557,EMLSAT00000000124,EMLSAT00000012258,EMLSAT00000004154
	GO:0055062	1	0.0067	0.0004	0.0574	1	16.75	phosphate ion homeostasis	EMLSAT00000005283						GO:0019725	5	0.065	0.025	0.0445	0.293	2.6	cellular homeostasis	EMLSAT00000010575,EMLSAT00000001034,EMLSAT00000004125,EMLSAT00000001492,EMLSAT00000003928
	GO:0006817	1	0.0067	0.0004	0.0574	1	16.75	phosphate ion transport	EMLSAT00000005283						GO:0043648	2	0.026	0.0046	0.0476	0.299	5.65217	dicarboxylic acid metabolic process	EMLSAT00000007965,EMLSAT00000004125
	GO:0072505	1	0.0067	0.0004	0.0574	1	16.75	divalent inorganic anion homeostasis	EMLSAT00000005283						GO:0061024	4	0.052	0.018	0.0481	0.3	2.88889	membrane organization	EMLSAT00000010797,EMLSAT00000007139,EMLSAT00000012258,EMLSAT00000010802
	GO:0072506	1	0.0067	0.0004	0.0574	1	16.75	trivalent inorganic anion homeostasis	EMLSAT00000005283						GO:0046874	1	0.013	0.0007	0.0491	0.304	18.5714	quinolinate metabolic process	EMLSAT00000004125
	GO:0030202	1	0.0067	0.0004	0.0574	1	16.75	heparin metabolic process	EMLSAT00000000896						GO:0071277	1	0.013	0.0007	0.0491	0.304	18.5714	cellular response to calcium ion	EMLSAT00000007139
	GO:0030210	1	0.0067	0.0004	0.0574	1	16.75	heparin biosynthetic process	EMLSAT00000000896						GO:0031179	1	0.013	0.0007	0.0491	0.304	18.5714	peptide modification	EMLSAT00000003673
	GO:0044458	1	0.0067	0.0004	0.0574	1	16.75	motile cilium assembly	EMLSAT00000007201						GO:1904063	1	0.013	0.0007	0.0491	0.304	18.5714	negative regulation of cation transmembrane transport	EMLSAT00000007139
	GO:2000737	1	0.0067	0.0004	0.0574	1	16.75	negative regulation of stem cell differentiation	EMLSAT00000006392						GO:0006697	1	0.013	0.0007	0.0491	0.304	18.5714	ecdysone biosynthetic process	EMLSAT00000003673
	GO:0015937	1	0.0067	0.0004	0.0574	1	16.75	coenzyme A biosynthetic process	EMLSAT00000010808						GO:0034766	1	0.013	0.0007	0.0491	0.304	18.5714	negative regulation of ion transmembrane transport	EMLSAT00000007139
	GO:0060414	1	0.0067	0.0004	0.0574	1	16.75	aorta smooth muscle tissue morphogenesis	EMLSAT00000003050						GO:0006563	1	0.013	0.0007	0.0491	0.304	18.5714	L-serine metabolic process	EMLSAT00000001985
	GO:0001501	4	0.027	0.0098	0.0584	1	2.7551	skeletal system development	EMLSAT00000012703,EMLSAT00000006178,EMLSAT00000010532,EMLSAT00000007469						GO:0001519	1	0.013	0.0007	0.0491	0.304	18.5714	peptide amidation	EMLSAT00000003673
	GO:0015698	3	0.02	0.006	0.0601	1	3.33333	inorganic anion transport	EMLSAT00000000741,EMLSAT00000012981,EMLSAT00000005283						GO:0018243	1	0.013	0.0007	0.0491	0.304	18.5714	protein O-linked glycosylation via threonine	EMLSAT00000006399
	GO:0018027	2	0.013	0.0027	0.0623	1	4.81481	peptidyl-lysine dimethylation	EMLSAT00000002019,EMLSAT00000008252						GO:0008205	1	0.013	0.0007	0.0491	0.304	18.5714	ecdysone metabolic process	EMLSAT00000003673
	GO:0072523	2	0.013	0.003	0.0732	1	4.33333	purine-containing compound catabolic process	EMLSAT00000009544,EMLSAT00000010348						GO:0046395	3	0.039	0.011	0.0502	0.304	3.54545	carboxylic acid catabolic process	EMLSAT00000007965,EMLSAT00000004125,EMLSAT00000003063
	GO:0007285	1	0.0067	0.0005	0.0758	1	13.4	primary spermatocyte growth	EMLSAT00000000937						GO:0016054	3	0.039	0.011	0.0502	0.304	3.54545	organic acid catabolic process	EMLSAT00000007965,EMLSAT00000004125,EMLSAT00000003063
	GO:0071265	1	0.0067	0.0005	0.0758	1	13.4	L-methionine biosynthetic process	EMLSAT00000007258						GO:0072593	2	0.026	0.0048	0.0526	0.304	5.41667	reactive oxygen species metabolic process	EMLSAT00000007315,EMLSAT00000000980
	GO:0071267	1	0.0067	0.0005	0.0758	1	13.4	L-methionine salvage	EMLSAT00000007258						GO:0030574	2	0.026	0.0049	0.0552	0.313	5.30612	collagen catabolic process	EMLSAT00000000266,EMLSAT00000011958
	GO:0048085	1	0.0067	0.0005	0.0758	1	13.4	adult chitin-containing cuticle pigmentation	EMLSAT00000011299						GO:0046394	3	0.039	0.011	0.0563	0.317	3.54545	carboxylic acid biosynthetic process	EMLSAT00000001985,EMLSAT00000004125,EMLSAT00000000980
	GO:0071825	1	0.0067	0.0005	0.0758	1	13.4	protein-lipid complex subunit organization	EMLSAT00000001532						GO:0016053	3	0.039	0.011	0.0579	0.323	3.54545	organic acid biosynthetic process	EMLSAT00000001985,EMLSAT00000004125,EMLSAT00000000980
	GO:0071827	1	0.0067	0.0005	0.0758	1	13.4	plasma lipoprotein particle organization	EMLSAT00000001532						GO:0070509	1	0.013	0.0008	0.0586	0.325	16.25	calcium ion import	EMLSAT00000007315
	GO:0044332	1	0.0067	0.0005	0.0758	1	13.4	Wnt signaling pathway involved in dorsal/ventral axis specification	EMLSAT00000000937						GO:0019755	1	0.013	0.0008	0.0586	0.325	16.25	one-carbon compound transport	EMLSAT00000010575
	GO:0090075	1	0.0067	0.0005	0.0758	1	13.4	relaxation of muscle	EMLSAT00000009544						GO:0010822	1	0.013	0.0008	0.0586	0.325	16.25	positive regulation of mitochondrion organization	EMLSAT00000007139
	GO:0042130	1	0.0067	0.0005	0.0758	1	13.4	negative regulation of T cell proliferation	EMLSAT00000009544						GO:0070050	1	0.013	0.0008	0.0586	0.325	16.25	neuron cellular homeostasis	EMLSAT00000004125
	GO:0014820	1	0.0067	0.0005	0.0758	1	13.4	tonic smooth muscle contraction	EMLSAT00000003050						GO:0032222	1	0.013	0.0008	0.0586	0.325	16.25	regulation of synaptic transmission, cholinergic	EMLSAT00000010003
	GO:0006646	1	0.0067	0.0005	0.0758	1	13.4	phosphatidylethanolamine biosynthetic process	EMLSAT00000000554						GO:1903409	1	0.013	0.0008	0.0586	0.325	16.25	reactive oxygen species biosynthetic process	EMLSAT00000000980
	GO:0045948	1	0.0067	0.0005	0.0758	1	13.4	positive regulation of translational initiation	EMLSAT00000012907						GO:0006534	1	0.013	0.0008	0.0586	0.325	16.25	cysteine metabolic process	EMLSAT00000001985
	GO:1900151	1	0.0067	0.0005	0.0758	1	13.4	regulation of nuclear-transcribed mRNA catabolic process, deadenylation-dependent decay	EMLSAT00000006392						GO:0034763	1	0.013	0.0008	0.0586	0.325	16.25	negative regulation of transmembrane transport	EMLSAT00000007139
	GO:1900153	1	0.0067	0.0005	0.0758	1	13.4	positive regulation of nuclear-transcribed mRNA catabolic process, deadenylation-dependent decay	EMLSAT00000006392						GO:0035455	1	0.013	0.0008	0.0586	0.325	16.25	response to interferon-alpha	EMLSAT00000004902
	GO:0006971	1	0.0067	0.0005	0.0758	1	13.4	hypotonic response	EMLSAT00000003050						GO:0034389	1	0.013	0.0008	0.0586	0.325	16.25	lipid droplet organization	EMLSAT00000004154
	GO:0046849	1	0.0067	0.0005	0.0758	1	13.4	bone remodeling	EMLSAT00000005283						GO:0015669	1	0.013	0.0008	0.0586	0.325	16.25	gas transport	EMLSAT00000010575
	GO:0043102	1	0.0067	0.0005	0.0758	1	13.4	amino acid salvage	EMLSAT00000007258						GO:0009060	1	0.013	0.0008	0.0586	0.325	16.25	aerobic respiration	EMLSAT00000007315
	GO:0015791	1	0.0067	0.0005	0.0758	1	13.4	polyol transport	EMLSAT00000010683						GO:0032963	2	0.026	0.0052	0.0605	0.325	5	collagen metabolic process	EMLSAT00000000266,EMLSAT00000011958
	GO:0018095	1	0.0067	0.0005	0.0758	1	13.4	protein polyglutamylation	EMLSAT00000004372						GO:0043281	2	0.026	0.0052	0.0605	0.325	5	regulation of cysteine-type endopeptidase activity involved in apoptotic process	EMLSAT00000010797,EMLSAT00000010802
	GO:0055083	1	0.0067	0.0005	0.0758	1	13.4	monovalent inorganic anion homeostasis	EMLSAT00000005283						GO:0010951	2	0.026	0.0053	0.0632	0.325	4.90566	negative regulation of endopeptidase activity	EMLSAT00000010797,EMLSAT00000010802
	GO:0019509	1	0.0067	0.0005	0.0758	1	13.4	L-methionine salvage from methylthioadenosine	EMLSAT00000007258						GO:2000116	2	0.026	0.0053	0.0632	0.325	4.90566	regulation of cysteine-type endopeptidase activity	EMLSAT00000010797,EMLSAT00000010802
	GO:0050892	1	0.0067	0.0005	0.0758	1	13.4	intestinal absorption	EMLSAT00000003531						GO:0010634	2	0.026	0.0055	0.0659	0.331	4.72727	positive regulation of epithelial cell migration	EMLSAT00000000266,EMLSAT00000011958
	GO:0006639	2	0.013	0.0031	0.0789	1	4.19355	acylglycerol metabolic process	EMLSAT00000010369,EMLSAT00000003531						GO:0007566	2	0.026	0.0055	0.0659	0.331	4.72727	embryo implantation	EMLSAT00000000266,EMLSAT00000011958
	GO:0043401	3	0.02	0.0069	0.0842	1	2.89855	steroid hormone mediated signaling pathway	EMLSAT00000002554,EMLSAT00000003771,EMLSAT00000001904						GO:0032410	1	0.013	0.0009	0.0681	0.338	14.4444	negative regulation of transporter activity	EMLSAT00000007139
	GO:0006638	2	0.013	0.0033	0.0847	1	3.93939	neutral lipid metabolic process	EMLSAT00000010369,EMLSAT00000003531						GO:0006729	1	0.013	0.0009	0.0681	0.338	14.4444	tetrahydrobiopterin biosynthetic process	EMLSAT00000000980
	GO:0018193	9	0.06	0.036	0.0886	1	1.66667	peptidyl-amino acid modification	EMLSAT00000001559,EMLSAT00000010534,EMLSAT00000002019,EMLSAT00000009015,EMLSAT00000012907,EMLSAT00000007735,EMLSAT00000008252,EMLSAT00000007253,EMLSAT00000004372						GO:0045456	1	0.013	0.0009	0.0681	0.338	14.4444	ecdysteroid biosynthetic process	EMLSAT00000003673
	GO:0006979	5	0.033	0.016	0.0898	1	2.0625	response to oxidative stress	EMLSAT00000004649,EMLSAT00000011299,EMLSAT00000001971,EMLSAT00000002236,EMLSAT00000003246						GO:0015701	1	0.013	0.0009	0.0681	0.338	14.4444	bicarbonate transport	EMLSAT00000010575
	GO:0009220	2	0.013	0.0034	0.0906	1	3.82353	pyrimidine ribonucleotide biosynthetic process	EMLSAT00000010808,EMLSAT00000003165						GO:0070301	1	0.013	0.0009	0.0681	0.338	14.4444	cellular response to hydrogen peroxide	EMLSAT00000007139
	GO:0043687	2	0.013	0.0034	0.0906	1	3.82353	post-translational protein modification	EMLSAT00000009015,EMLSAT00000007735						GO:0046146	1	0.013	0.0009	0.0681	0.338	14.4444	tetrahydrobiopterin metabolic process	EMLSAT00000000980
	GO:0010632	3	0.02	0.0072	0.0917	1	2.77778	regulation of epithelial cell migration	EMLSAT00000006178,EMLSAT00000010532,EMLSAT00000007469						GO:0009404	1	0.013	0.0009	0.0681	0.338	14.4444	toxin metabolic process	EMLSAT00000003673
	GO:0061014	1	0.0067	0.0007	0.0938	1	9.57143	positive regulation of mRNA catabolic process	EMLSAT00000006392						GO:0072488	1	0.013	0.0009	0.0681	0.338	14.4444	ammonium transmembrane transport	EMLSAT00000010575
	GO:0010611	1	0.0067	0.0007	0.0938	1	9.57143	regulation of cardiac muscle hypertrophy	EMLSAT00000009544						GO:0046700	4	0.052	0.02	0.0694	0.338	2.6	heterocycle catabolic process	EMLSAT00000007965,EMLSAT00000001683,EMLSAT00000004125,EMLSAT00000003063
	GO:0009298	1	0.0067	0.0007	0.0938	1	9.57143	GDP-mannose biosynthetic process	EMLSAT00000009015						GO:0019439	4	0.052	0.02	0.0708	0.338	2.6	aromatic compound catabolic process	EMLSAT00000007965,EMLSAT00000001683,EMLSAT00000004125,EMLSAT00000003063
	GO:0006656	1	0.0067	0.0007	0.0938	1	9.57143	phosphatidylcholine biosynthetic process	EMLSAT00000000554						GO:0044270	4	0.052	0.02	0.0708	0.338	2.6	cellular nitrogen compound catabolic process	EMLSAT00000007965,EMLSAT00000001683,EMLSAT00000004125,EMLSAT00000003063
	GO:0007259	1	0.0067	0.0007	0.0938	1	9.57143	receptor signaling pathway via JAK-STAT	EMLSAT00000010534						GO:0008610	4	0.052	0.02	0.0708	0.338	2.6	lipid biosynthetic process	EMLSAT00000010797,EMLSAT00000003843,EMLSAT00000003673,EMLSAT00000010802
	GO:0032945	1	0.0067	0.0007	0.0938	1	9.57143	negative regulation of mononuclear cell proliferation	EMLSAT00000009544						GO:0042221	9	0.12	0.067	0.0715	0.338	1.79104	response to chemical	EMLSAT00000010797,EMLSAT00000004902,EMLSAT00000010048,EMLSAT00000007315,EMLSAT00000007139,EMLSAT00000004125,EMLSAT00000000980,EMLSAT00000003673,EMLSAT00000010802
	GO:0050672	1	0.0067	0.0007	0.0938	1	9.57143	negative regulation of lymphocyte proliferation	EMLSAT00000009544						GO:0043170	38	0.49	0.41	0.0741	0.343	1.19512	macromolecule metabolic process	EMLSAT00000011017,EMLSAT00000006166,EMLSAT00000012326,EMLSAT00000011338,EMLSAT00000009675,EMLSAT00000012449,EMLSAT00000011454,EMLSAT00000007315,EMLSAT00000007139,EMLSAT00000006524,EMLSAT00000010224,EMLSAT00000009570,EMLSAT00000004642,EMLSAT00000002881,EMLSAT00000002880,EMLSAT00000002461,EMLSAT00000010802,EMLSAT00000002260,EMLSAT00000011958,EMLSAT00000004902,EMLSAT00000000266,EMLSAT00000007859,EML…
	GO:0045317	1	0.0067	0.0007	0.0938	1	9.57143	equator specification	EMLSAT00000010534						GO:0016485	2	0.026	0.006	0.0772	0.355	4.33333	protein processing	EMLSAT00000010797,EMLSAT00000010802
	GO:0019695	1	0.0067	0.0007	0.0938	1	9.57143	choline metabolic process	EMLSAT00000000554						GO:0045103	1	0.013	0.001	0.0774	0.355	13	intermediate filament-based process	EMLSAT00000002808
	GO:0070664	1	0.0067	0.0007	0.0938	1	9.57143	negative regulation of leukocyte proliferation	EMLSAT00000009544						GO:0045104	1	0.013	0.001	0.0774	0.355	13	intermediate filament cytoskeleton organization	EMLSAT00000002808
	GO:0071470	1	0.0067	0.0007	0.0938	1	9.57143	cellular response to osmotic stress	EMLSAT00000003050						GO:0021545	1	0.013	0.001	0.0774	0.355	13	cranial nerve development	EMLSAT00000005377
	GO:0043502	1	0.0067	0.0007	0.0938	1	9.57143	regulation of muscle adaptation	EMLSAT00000009544						GO:0042423	1	0.013	0.001	0.0774	0.355	13	catecholamine biosynthetic process	EMLSAT00000000980
	GO:0014743	1	0.0067	0.0007	0.0938	1	9.57143	regulation of muscle hypertrophy	EMLSAT00000009544						GO:0046218	1	0.013	0.001	0.0774	0.355	13	indolalkylamine catabolic process	EMLSAT00000004125
	GO:0097696	1	0.0067	0.0007	0.0938	1	9.57143	receptor signaling pathway via STAT	EMLSAT00000010534						GO:0010823	1	0.013	0.001	0.0774	0.355	13	negative regulation of mitochondrion organization	EMLSAT00000007139
	GO:0030206	1	0.0067	0.0007	0.0938	1	9.57143	chondroitin sulfate biosynthetic process	EMLSAT00000012703						GO:0019673	1	0.013	0.001	0.0774	0.355	13	GDP-mannose metabolic process	EMLSAT00000005377
	GO:0006013	1	0.0067	0.0007	0.0938	1	9.57143	mannose metabolic process	EMLSAT00000005397						GO:0006569	1	0.013	0.001	0.0774	0.355	13	tryptophan catabolic process	EMLSAT00000004125
	GO:0045822	1	0.0067	0.0007	0.0938	1	9.57143	negative regulation of heart contraction	EMLSAT00000009544						GO:0009713	1	0.013	0.001	0.0774	0.355	13	catechol-containing compound biosynthetic process	EMLSAT00000000980
	GO:0046337	1	0.0067	0.0007	0.0938	1	9.57143	phosphatidylethanolamine metabolic process	EMLSAT00000000554						GO:0010715	1	0.013	0.001	0.0774	0.355	13	regulation of extracellular matrix disassembly	EMLSAT00000012732
	GO:0055085	14	0.093	0.064	0.0951	1	1.45312	transmembrane transport	EMLSAT00000012703,EMLSAT00000012989,EMLSAT00000010683,EMLSAT00000005566,EMLSAT00000003697,EMLSAT00000005283,EMLSAT00000000745,EMLSAT00000001942,EMLSAT00000004109,EMLSAT00000000554,EMLSAT00000000741,EMLSAT00000001676,EMLSAT00000012981,EMLSAT00000002706						GO:0050884	1	0.013	0.001	0.0774	0.355	13	neuromuscular process controlling posture	EMLSAT00000000980
	GO:0043270	2	0.013	0.0035	0.0967	1	3.71429	positive regulation of ion transport	EMLSAT00000003050,EMLSAT00000008540						GO:0009396	1	0.013	0.001	0.0774	0.355	13	folic acid-containing compound biosynthetic process	EMLSAT00000000980
	GO:0030334	5	0.033	0.016	0.0996	1	2.0625	regulation of cell migration	EMLSAT00000003050,EMLSAT00000006178,EMLSAT00000001532,EMLSAT00000010532,EMLSAT00000007469						GO:0021675	1	0.013	0.001	0.0774	0.355	13	nerve development	EMLSAT00000005377
	GO:0034762	4	0.027	0.012	0.102	1	2.25	regulation of transmembrane transport	EMLSAT00000010499,EMLSAT00000008182,EMLSAT00000004087,EMLSAT00000008540						GO:0046653	1	0.013	0.001	0.0774	0.355	13	tetrahydrofolate metabolic process	EMLSAT00000000980
	GO:0043473	2	0.013	0.0036	0.103	1	3.61111	pigmentation	EMLSAT00000011299,EMLSAT00000012512						GO:0032012	1	0.013	0.001	0.0774	0.355	13	regulation of ARF protein signal transduction	EMLSAT00000012258
	GO:0009218	2	0.013	0.0036	0.103	1	3.61111	pyrimidine ribonucleotide metabolic process	EMLSAT00000010808,EMLSAT00000003165						GO:1901361	4	0.052	0.021	0.0817	0.355	2.47619	organic cyclic compound catabolic process	EMLSAT00000007965,EMLSAT00000001683,EMLSAT00000004125,EMLSAT00000003063
	GO:0007156	3	0.02	0.0077	0.108	1	2.5974	homophilic cell adhesion via plasma membrane adhesion molecules	EMLSAT00000003718,EMLSAT00000004818,EMLSAT00000009709						GO:0042537	1	0.013	0.0012	0.0866	0.365	10.8333	benzene-containing compound metabolic process	EMLSAT00000004125
	GO:0030203	2	0.013	0.0038	0.109	1	3.42105	glycosaminoglycan metabolic process	EMLSAT00000012703,EMLSAT00000000896						GO:0048265	1	0.013	0.0012	0.0866	0.365	10.8333	response to pain	EMLSAT00000000980
	GO:0006820	5	0.033	0.017	0.11	1	1.94118	anion transport	EMLSAT00000001634,EMLSAT00000000741,EMLSAT00000012981,EMLSAT00000009001,EMLSAT00000005283						GO:0009070	1	0.013	0.0012	0.0866	0.365	10.8333	serine family amino acid biosynthetic process	EMLSAT00000001985
	GO:0006488	1	0.0067	0.0008	0.112	1	8.375	dolichol-linked oligosaccharide biosynthetic process	EMLSAT00000009015						GO:0015696	1	0.013	0.0012	0.0866	0.365	10.8333	ammonium transport	EMLSAT00000010575
	GO:0048067	1	0.0067	0.0008	0.112	1	8.375	cuticle pigmentation	EMLSAT00000011299						GO:0032088	1	0.013	0.0012	0.0866	0.365	10.8333	negative regulation of NF-kappaB transcription factor activity	EMLSAT00000007315
	GO:0006490	1	0.0067	0.0008	0.112	1	8.375	oligosaccharide-lipid intermediate biosynthetic process	EMLSAT00000009015						GO:0009226	1	0.013	0.0012	0.0866	0.365	10.8333	nucleotide-sugar biosynthetic process	EMLSAT00000005377
	GO:0035171	1	0.0067	0.0008	0.112	1	8.375	lamellocyte differentiation	EMLSAT00000010534						GO:0014068	1	0.013	0.0012	0.0866	0.365	10.8333	positive regulation of phosphatidylinositol 3-kinase signaling	EMLSAT00000007315
	GO:0045161	1	0.0067	0.0008	0.112	1	8.375	neuronal ion channel clustering	EMLSAT00000004794						GO:2001057	1	0.013	0.0012	0.0866	0.365	10.8333	reactive nitrogen species metabolic process	EMLSAT00000000980
	GO:1903038	1	0.0067	0.0008	0.112	1	8.375	negative regulation of leukocyte cell-cell adhesion	EMLSAT00000009544						GO:0042436	1	0.013	0.0012	0.0866	0.365	10.8333	indole-containing compound catabolic process	EMLSAT00000004125
	GO:0002690	1	0.0067	0.0008	0.112	1	8.375	positive regulation of leukocyte chemotaxis	EMLSAT00000001532						GO:0050999	1	0.013	0.0012	0.0866	0.365	10.8333	regulation of nitric-oxide synthase activity	EMLSAT00000000980
	GO:0002688	1	0.0067	0.0008	0.112	1	8.375	regulation of leukocyte chemotaxis	EMLSAT00000001532						GO:0046209	1	0.013	0.0012	0.0866	0.365	10.8333	nitric oxide metabolic process	EMLSAT00000000980
	GO:0090481	1	0.0067	0.0008	0.112	1	8.375	pyrimidine nucleotide-sugar transmembrane transport	EMLSAT00000012703						GO:0097755	1	0.013	0.0012	0.0866	0.365	10.8333	positive regulation of blood vessel diameter	EMLSAT00000000980
	GO:0050868	1	0.0067	0.0008	0.112	1	8.375	negative regulation of T cell activation	EMLSAT00000009544						GO:0043650	1	0.013	0.0012	0.0866	0.365	10.8333	dicarboxylic acid biosynthetic process	EMLSAT00000004125
	GO:0007538	1	0.0067	0.0008	0.112	1	8.375	primary sex determination	EMLSAT00000010534						GO:0045333	1	0.013	0.0012	0.0866	0.365	10.8333	cellular respiration	EMLSAT00000007315
	GO:0008272	1	0.0067	0.0008	0.112	1	8.375	sulfate transport	EMLSAT00000012981						GO:1903053	1	0.013	0.0012	0.0866	0.365	10.8333	regulation of extracellular matrix organization	EMLSAT00000012732
	GO:0060216	1	0.0067	0.0008	0.112	1	8.375	definitive hemopoiesis	EMLSAT00000006392						GO:1903578	1	0.013	0.0012	0.0866	0.365	10.8333	regulation of ATP metabolic process	EMLSAT00000007139
	GO:0006858	1	0.0067	0.0008	0.112	1	8.375	extracellular transport	EMLSAT00000007201						GO:0008637	1	0.013	0.0012	0.0866	0.365	10.8333	apoptotic mitochondrial changes	EMLSAT00000007139
	GO:0003351	1	0.0067	0.0008	0.112	1	8.375	epithelial cilium movement involved in extracellular fluid movement	EMLSAT00000007201						GO:0006833	1	0.013	0.0012	0.0866	0.365	10.8333	water transport	EMLSAT00000010838
	GO:0034367	1	0.0067	0.0008	0.112	1	8.375	protein-containing complex remodeling	EMLSAT00000001532						GO:0034341	1	0.013	0.0012	0.0866	0.365	10.8333	response to interferon-gamma	EMLSAT00000000980
	GO:0015936	1	0.0067	0.0008	0.112	1	8.375	coenzyme A metabolic process	EMLSAT00000010808						GO:0035186	1	0.013	0.0012	0.0866	0.365	10.8333	syncytial blastoderm mitotic cell cycle	EMLSAT00000003673
	GO:0071320	1	0.0067	0.0008	0.112	1	8.375	cellular response to cAMP	EMLSAT00000010683						GO:0030225	1	0.013	0.0012	0.0866	0.365	10.8333	macrophage differentiation	EMLSAT00000000266
	GO:0048661	1	0.0067	0.0008	0.112	1	8.375	positive regulation of smooth muscle cell proliferation	EMLSAT00000000741						GO:0000902	3	0.039	0.014	0.0897	0.365	2.78571	cell morphogenesis	EMLSAT00000009208,EMLSAT00000003841,EMLSAT00000003673
	GO:0007623	3	0.02	0.0078	0.112	1	2.5641	circadian rhythm	EMLSAT00000010534,EMLSAT00000000347,EMLSAT00000012720						GO:0043462	1	0.013	0.0013	0.0958	0.365	10	regulation of ATPase activity	EMLSAT00000007139
	GO:1901137	6	0.04	0.022	0.115	1	1.81818	carbohydrate derivative biosynthetic process	EMLSAT00000012703,EMLSAT00000009015,EMLSAT00000000554,EMLSAT00000000896,EMLSAT00000010808,EMLSAT00000003165						GO:0014066	1	0.013	0.0013	0.0958	0.365	10	regulation of phosphatidylinositol 3-kinase signaling	EMLSAT00000007315
	GO:0051924	2	0.013	0.0039	0.115	1	3.33333	regulation of calcium ion transport	EMLSAT00000003050,EMLSAT00000008540						GO:0035075	1	0.013	0.0013	0.0958	0.365	10	response to ecdysone	EMLSAT00000003673
	GO:0045017	3	0.02	0.0079	0.116	1	2.53165	glycerolipid biosynthetic process	EMLSAT00000010369,EMLSAT00000000554,EMLSAT00000003531						GO:0042417	1	0.013	0.0013	0.0958	0.365	10	dopamine metabolic process	EMLSAT00000000980
	GO:2000145	5	0.033	0.017	0.121	1	1.94118	regulation of cell motility	EMLSAT00000003050,EMLSAT00000006178,EMLSAT00000001532,EMLSAT00000010532,EMLSAT00000007469						GO:0034614	1	0.013	0.0013	0.0958	0.365	10	cellular response to reactive oxygen species	EMLSAT00000007139
	GO:0009206	2	0.013	0.004	0.122	1	3.25	purine ribonucleoside triphosphate biosynthetic process	EMLSAT00000000554,EMLSAT00000003165						GO:0007006	1	0.013	0.0013	0.0958	0.365	10	mitochondrial membrane organization	EMLSAT00000007139
	GO:0009145	2	0.013	0.004	0.122	1	3.25	purine nucleoside triphosphate biosynthetic process	EMLSAT00000000554,EMLSAT00000003165						GO:0042744	1	0.013	0.0013	0.0958	0.365	10	hydrogen peroxide catabolic process	EMLSAT00000007315
	GO:0015672	6	0.04	0.023	0.124	1	1.73913	monovalent inorganic cation transport	EMLSAT00000010007,EMLSAT00000000554,EMLSAT00000010499,EMLSAT00000008182,EMLSAT00000004087,EMLSAT00000005283						GO:0016266	1	0.013	0.0013	0.0958	0.365	10	O-glycan processing	EMLSAT00000003843
	GO:0045475	2	0.013	0.0042	0.128	1	3.09524	locomotor rhythm	EMLSAT00000010534,EMLSAT00000000347						GO:0009435	1	0.013	0.0013	0.0958	0.365	10	NAD biosynthetic process	EMLSAT00000004125
	GO:0009205	2	0.013	0.0042	0.128	1	3.09524	purine ribonucleoside triphosphate metabolic process	EMLSAT00000000554,EMLSAT00000003165						GO:0034312	1	0.013	0.0013	0.0958	0.365	10	diol biosynthetic process	EMLSAT00000000980
	GO:0009144	2	0.013	0.0042	0.128	1	3.09524	purine nucleoside triphosphate metabolic process	EMLSAT00000000554,EMLSAT00000003165						GO:0018401	1	0.013	0.0013	0.0958	0.365	10	peptidyl-proline hydroxylation to 4-hydroxy-L-proline	EMLSAT00000012326
	GO:0006221	2	0.013	0.0042	0.128	1	3.09524	pyrimidine nucleotide biosynthetic process	EMLSAT00000010808,EMLSAT00000003165						GO:0048608	3	0.039	0.014	0.0977	0.365	2.78571	reproductive structure development	EMLSAT00000010797,EMLSAT00000010003,EMLSAT00000010802
	GO:0007442	1	0.0067	0.0009	0.129	1	7.44444	hindgut morphogenesis	EMLSAT00000010534						GO:0006520	4	0.052	0.023	0.098	0.365	2.26087	cellular amino acid metabolic process	EMLSAT00000001985,EMLSAT00000007965,EMLSAT00000004125,EMLSAT00000003063
	GO:0014019	1	0.0067	0.0009	0.129	1	7.44444	neuroblast development	EMLSAT00000008177						GO:0008582	2	0.026	0.0069	0.0984	0.365	3.76812	regulation of synaptic growth at neuromuscular junction	EMLSAT00000002880,EMLSAT00000002808
	GO:0035167	1	0.0067	0.0009	0.129	1	7.44444	larval lymph gland hemopoiesis	EMLSAT00000010534						GO:0007265	2	0.026	0.0069	0.0984	0.365	3.76812	Ras protein signal transduction	EMLSAT00000010797,EMLSAT00000010802
	GO:0007032	1	0.0067	0.0009	0.129	1	7.44444	endosome organization	EMLSAT00000006753						GO:1904396	2	0.026	0.0069	0.0984	0.365	3.76812	regulation of neuromuscular junction development	EMLSAT00000002880,EMLSAT00000002808
	GO:0051250	1	0.0067	0.0009	0.129	1	7.44444	negative regulation of lymphocyte activation	EMLSAT00000009544						GO:0006486	3	0.039	0.015	0.102	0.365	2.6	protein glycosylation	EMLSAT00000006399,EMLSAT00000003843,EMLSAT00000002461
	GO:1905881	1	0.0067	0.0009	0.129	1	7.44444	positive regulation of oogenesis	EMLSAT00000009544						GO:0043413	3	0.039	0.015	0.102	0.365	2.6	macromolecule glycosylation	EMLSAT00000006399,EMLSAT00000003843,EMLSAT00000002461
	GO:0021772	1	0.0067	0.0009	0.129	1	7.44444	olfactory bulb development	EMLSAT00000007735						GO:0010632	2	0.026	0.0072	0.105	0.368	3.61111	regulation of epithelial cell migration	EMLSAT00000000266,EMLSAT00000011958
	GO:0006968	1	0.0067	0.0009	0.129	1	7.44444	cellular defense response	EMLSAT00000010534						GO:0045455	1	0.013	0.0014	0.105	0.368	9.28571	ecdysteroid metabolic process	EMLSAT00000003673
	GO:0009214	1	0.0067	0.0009	0.129	1	7.44444	cyclic nucleotide catabolic process	EMLSAT00000009544						GO:0019359	1	0.013	0.0014	0.105	0.368	9.28571	nicotinamide nucleotide biosynthetic process	EMLSAT00000004125
	GO:0046825	1	0.0067	0.0009	0.129	1	7.44444	regulation of protein export from nucleus	EMLSAT00000012907						GO:0006072	1	0.013	0.0014	0.105	0.368	9.28571	glycerol-3-phosphate metabolic process	EMLSAT00000003444
	GO:0030317	1	0.0067	0.0009	0.129	1	7.44444	flagellated sperm motility	EMLSAT00000007201						GO:0019363	1	0.013	0.0014	0.105	0.368	9.28571	pyridine nucleotide biosynthetic process	EMLSAT00000004125
	GO:0060285	1	0.0067	0.0009	0.129	1	7.44444	cilium-dependent cell motility	EMLSAT00000007201						GO:0043271	1	0.013	0.0014	0.105	0.368	9.28571	negative regulation of ion transport	EMLSAT00000007139
	GO:0060294	1	0.0067	0.0009	0.129	1	7.44444	cilium movement involved in cell motility	EMLSAT00000007201						GO:0052646	1	0.013	0.0014	0.105	0.368	9.28571	alditol phosphate metabolic process	EMLSAT00000003444
	GO:0043279	1	0.0067	0.0009	0.129	1	7.44444	response to alkaloid	EMLSAT00000012686						GO:0033301	1	0.013	0.0014	0.105	0.368	9.28571	cell cycle comprising mitosis without cytokinesis	EMLSAT00000003673
	GO:0097722	1	0.0067	0.0009	0.129	1	7.44444	sperm motility	EMLSAT00000007201						GO:0019511	1	0.013	0.0014	0.105	0.368	9.28571	peptidyl-proline hydroxylation	EMLSAT00000012326
	GO:0005978	1	0.0067	0.0009	0.129	1	7.44444	glycogen biosynthetic process	EMLSAT00000007254						GO:0008293	1	0.013	0.0014	0.105	0.368	9.28571	torso signaling pathway	EMLSAT00000003673
	GO:0005991	1	0.0067	0.0009	0.129	1	7.44444	trehalose metabolic process	EMLSAT00000007604						GO:0006855	1	0.013	0.0014	0.105	0.368	9.28571	drug transmembrane transport	EMLSAT00000010048
	GO:0051923	1	0.0067	0.0009	0.129	1	7.44444	sulfation	EMLSAT00000003674						GO:0120178	1	0.013	0.0014	0.105	0.368	9.28571	steroid hormone biosynthetic process	EMLSAT00000003673
	GO:0043488	1	0.0067	0.0009	0.129	1	7.44444	regulation of mRNA stability	EMLSAT00000006392						GO:0007077	1	0.013	0.0014	0.105	0.368	9.28571	mitotic nuclear envelope disassembly	EMLSAT00000012258
	GO:0018410	1	0.0067	0.0009	0.129	1	7.44444	C-terminal protein amino acid modification	EMLSAT00000007735						GO:0009225	1	0.013	0.0016	0.114	0.38	8.125	nucleotide-sugar metabolic process	EMLSAT00000005377
	GO:0021680	1	0.0067	0.0009	0.129	1	7.44444	cerebellar Purkinje cell layer development	EMLSAT00000007735						GO:0032768	1	0.013	0.0016	0.114	0.38	8.125	regulation of monooxygenase activity	EMLSAT00000000980
	GO:0048660	1	0.0067	0.0009	0.129	1	7.44444	regulation of smooth muscle cell proliferation	EMLSAT00000000741						GO:0021551	1	0.013	0.0016	0.114	0.38	8.125	central nervous system morphogenesis	EMLSAT00000003843
	GO:0006790	4	0.027	0.013	0.135	1	2.07692	sulfur compound metabolic process	EMLSAT00000012703,EMLSAT00000000896,EMLSAT00000007258,EMLSAT00000003674						GO:0015893	1	0.013	0.0016	0.114	0.38	8.125	drug transport	EMLSAT00000010048
	GO:0060041	2	0.013	0.0044	0.142	1	2.95455	retina development in camera-type eye	EMLSAT00000007039,EMLSAT00000007735						GO:0010842	1	0.013	0.0016	0.114	0.38	8.125	retina layer formation	EMLSAT00000005377
	GO:0009201	2	0.013	0.0044	0.142	1	2.95455	ribonucleoside triphosphate biosynthetic process	EMLSAT00000000554,EMLSAT00000003165						GO:0018126	1	0.013	0.0016	0.114	0.38	8.125	protein hydroxylation	EMLSAT00000012326
	GO:0006220	2	0.013	0.0044	0.142	1	2.95455	pyrimidine nucleotide metabolic process	EMLSAT00000010808,EMLSAT00000003165						GO:0042743	1	0.013	0.0016	0.114	0.38	8.125	hydrogen peroxide metabolic process	EMLSAT00000007315
	GO:0030001	7	0.047	0.029	0.145	1	1.62069	metal ion transport	EMLSAT00000010007,EMLSAT00000000554,EMLSAT00000010499,EMLSAT00000008182,EMLSAT00000004087,EMLSAT00000008540,EMLSAT00000005283						GO:0018149	1	0.013	0.0016	0.114	0.38	8.125	peptide cross-linking	EMLSAT00000002358
	GO:0046049	1	0.0067	0.001	0.146	1	6.7	UMP metabolic process	EMLSAT00000010808						GO:0048138	1	0.013	0.0016	0.114	0.38	8.125	germ-line cyst encapsulation	EMLSAT00000003673
	GO:0035172	1	0.0067	0.001	0.146	1	6.7	hemocyte proliferation	EMLSAT00000010534						GO:0048139	1	0.013	0.0016	0.114	0.38	8.125	female germ-line cyst encapsulation	EMLSAT00000003673
	GO:0035168	1	0.0067	0.001	0.146	1	6.7	larval lymph gland hemocyte differentiation	EMLSAT00000010534						GO:0030708	1	0.013	0.0016	0.114	0.38	8.125	germarium-derived female germ-line cyst encapsulation	EMLSAT00000003673
	GO:0044786	1	0.0067	0.001	0.146	1	6.7	cell cycle DNA replication	EMLSAT00000012720						GO:0006568	1	0.013	0.0016	0.114	0.38	8.125	tryptophan metabolic process	EMLSAT00000004125
	GO:0002385	1	0.0067	0.001	0.146	1	6.7	mucosal immune response	EMLSAT00000011299						GO:0034311	1	0.013	0.0016	0.114	0.38	8.125	diol metabolic process	EMLSAT00000000980
	GO:0006744	1	0.0067	0.001	0.146	1	6.7	ubiquinone biosynthetic process	EMLSAT00000008177						GO:0044282	3	0.039	0.015	0.114	0.38	2.6	small molecule catabolic process	EMLSAT00000007965,EMLSAT00000004125,EMLSAT00000003063
	GO:0006743	1	0.0067	0.001	0.146	1	6.7	ubiquinone metabolic process	EMLSAT00000008177						GO:0010466	2	0.026	0.0077	0.118	0.38	3.37662	negative regulation of peptidase activity	EMLSAT00000010797,EMLSAT00000010802
	GO:0006684	1	0.0067	0.001	0.146	1	6.7	sphingomyelin metabolic process	EMLSAT00000008458						GO:0051963	2	0.026	0.0077	0.118	0.38	3.37662	regulation of synapse assembly	EMLSAT00000002880,EMLSAT00000002808
	GO:0031639	1	0.0067	0.001	0.146	1	6.7	plasminogen activation	EMLSAT00000007343						GO:0006457	3	0.039	0.016	0.121	0.38	2.4375	protein folding	EMLSAT00000007139,EMLSAT00000006524,EMLSAT00000001034
	GO:0007270	1	0.0067	0.001	0.146	1	6.7	neuron-neuron synaptic transmission	EMLSAT00000004794						GO:0046034	2	0.026	0.0078	0.121	0.38	3.33333	ATP metabolic process	EMLSAT00000008975,EMLSAT00000002880
	GO:0019673	1	0.0067	0.001	0.146	1	6.7	GDP-mannose metabolic process	EMLSAT00000009015						GO:0042446	1	0.013	0.0017	0.123	0.383	7.64706	hormone biosynthetic process	EMLSAT00000003673
	GO:0046415	1	0.0067	0.001	0.146	1	6.7	urate metabolic process	EMLSAT00000010348						GO:0051081	1	0.013	0.0017	0.123	0.383	7.64706	nuclear envelope disassembly	EMLSAT00000012258
	GO:1901661	1	0.0067	0.001	0.146	1	6.7	quinone metabolic process	EMLSAT00000008177						GO:0045448	1	0.013	0.0017	0.123	0.383	7.64706	mitotic cell cycle, embryonic	EMLSAT00000003673
	GO:1901663	1	0.0067	0.001	0.146	1	6.7	quinone biosynthetic process	EMLSAT00000008177						GO:0019362	1	0.013	0.0017	0.123	0.383	7.64706	pyridine nucleotide metabolic process	EMLSAT00000004125
	GO:0042023	1	0.0067	0.001	0.146	1	6.7	DNA endoreduplication	EMLSAT00000012720						GO:0030397	1	0.013	0.0017	0.123	0.383	7.64706	membrane disassembly	EMLSAT00000012258
	GO:0015780	1	0.0067	0.001	0.146	1	6.7	nucleotide-sugar transmembrane transport	EMLSAT00000012703						GO:0046496	1	0.013	0.0017	0.123	0.383	7.64706	nicotinamide nucleotide metabolic process	EMLSAT00000004125
	GO:0002251	1	0.0067	0.001	0.146	1	6.7	organ or tissue specific immune response	EMLSAT00000011299						GO:0006586	1	0.013	0.0017	0.123	0.383	7.64706	indolalkylamine metabolic process	EMLSAT00000004125
	GO:0035218	1	0.0067	0.001	0.146	1	6.7	leg disc development	EMLSAT00000006421						GO:0046189	1	0.013	0.0017	0.123	0.383	7.64706	phenol-containing compound biosynthetic process	EMLSAT00000000980
	GO:0002576	1	0.0067	0.001	0.146	1	6.7	platelet degranulation	EMLSAT00000000741						GO:0018210	1	0.013	0.0017	0.123	0.383	7.64706	peptidyl-threonine modification	EMLSAT00000006399
	GO:0006222	1	0.0067	0.001	0.146	1	6.7	UMP biosynthetic process	EMLSAT00000010808						GO:0000097	1	0.013	0.0017	0.123	0.383	7.64706	sulfur amino acid biosynthetic process	EMLSAT00000001985
	GO:0010038	3	0.02	0.0088	0.147	1	2.27273	response to metal ion	EMLSAT00000000554,EMLSAT00000010683,EMLSAT00000005283						GO:0007476	3	0.039	0.016	0.125	0.383	2.4375	imaginal disc-derived wing morphogenesis	EMLSAT00000010003,EMLSAT00000003841,EMLSAT00000002880
	GO:0009199	2	0.013	0.0046	0.148	1	2.82609	ribonucleoside triphosphate metabolic process	EMLSAT00000000554,EMLSAT00000003165						GO:0046686	1	0.013	0.0018	0.132	0.395	7.22222	response to cadmium ion	EMLSAT00000004125
	GO:0035220	2	0.013	0.0046	0.148	1	2.82609	wing disc development	EMLSAT00000006421,EMLSAT00000011299						GO:0042559	1	0.013	0.0018	0.132	0.395	7.22222	pteridine-containing compound biosynthetic process	EMLSAT00000000980
	GO:0055114	16	0.11	0.082	0.162	1	1.34146	oxidation-reduction process	EMLSAT00000007254,EMLSAT00000010348,EMLSAT00000007696,EMLSAT00000011299,EMLSAT00000007764,EMLSAT00000007547,EMLSAT00000002387,EMLSAT00000003246,EMLSAT00000004649,EMLSAT00000001899,EMLSAT00000004668,EMLSAT00000001971,EMLSAT00000001532,EMLSAT00000005987,EMLSAT00000007977,EMLSAT00000003718						GO:0010821	1	0.013	0.0018	0.132	0.395	7.22222	regulation of mitochondrion organization	EMLSAT00000007139
	GO:0072528	2	0.013	0.0048	0.162	1	2.70833	pyrimidine-containing compound biosynthetic process	EMLSAT00000010808,EMLSAT00000003165						GO:0006760	1	0.013	0.0018	0.132	0.395	7.22222	folic acid-containing compound metabolic process	EMLSAT00000000980
	GO:0040003	2	0.013	0.0048	0.162	1	2.70833	chitin-based cuticle development	EMLSAT00000011299,EMLSAT00000002017						GO:0036314	1	0.013	0.0018	0.132	0.395	7.22222	response to sterol	EMLSAT00000003673
	GO:1903523	1	0.0067	0.0012	0.163	1	5.58333	negative regulation of blood circulation	EMLSAT00000009544						GO:2001243	1	0.013	0.0018	0.132	0.395	7.22222	negative regulation of intrinsic apoptotic signaling pathway	EMLSAT00000007139
	GO:0009086	1	0.0067	0.0012	0.163	1	5.58333	methionine biosynthetic process	EMLSAT00000007258						GO:0030334	3	0.039	0.016	0.132	0.395	2.4375	regulation of cell migration	EMLSAT00000010003,EMLSAT00000000266,EMLSAT00000011958
	GO:0009226	1	0.0067	0.0012	0.163	1	5.58333	nucleotide-sugar biosynthetic process	EMLSAT00000009015						GO:0051604	2	0.026	0.0083	0.134	0.395	3.13253	protein maturation	EMLSAT00000010797,EMLSAT00000010802
	GO:0035166	1	0.0067	0.0012	0.163	1	5.58333	post-embryonic hemopoiesis	EMLSAT00000010534						GO:0019752	6	0.078	0.045	0.135	0.395	1.73333	carboxylic acid metabolic process	EMLSAT00000008975,EMLSAT00000001985,EMLSAT00000007965,EMLSAT00000004125,EMLSAT00000000980,EMLSAT00000003063
	GO:0090303	1	0.0067	0.0012	0.163	1	5.58333	positive regulation of wound healing	EMLSAT00000003050						GO:0044092	4	0.052	0.026	0.136	0.397	2	negative regulation of molecular function	EMLSAT00000010797,EMLSAT00000007315,EMLSAT00000007139,EMLSAT00000010802
	GO:0098927	1	0.0067	0.0012	0.163	1	5.58333	vesicle-mediated transport between endosomal compartments	EMLSAT00000006753						GO:0007409	2	0.026	0.0085	0.138	0.399	3.05882	axonogenesis	EMLSAT00000002598,EMLSAT00000002808
	GO:0051290	1	0.0067	0.0012	0.163	1	5.58333	protein heterotetramerization	EMLSAT00000008177						GO:0034097	2	0.026	0.0085	0.138	0.399	3.05882	response to cytokine	EMLSAT00000004902,EMLSAT00000000980
	GO:0002695	1	0.0067	0.0012	0.163	1	5.58333	negative regulation of leukocyte activation	EMLSAT00000009544						GO:0051341	1	0.013	0.002	0.14	0.404	6.5	regulation of oxidoreductase activity	EMLSAT00000000980
	GO:0110020	1	0.0067	0.0012	0.163	1	5.58333	regulation of actomyosin structure organization	EMLSAT00000011356						GO:0051781	1	0.013	0.002	0.14	0.404	6.5	positive regulation of cell division	EMLSAT00000007315
	GO:0033363	1	0.0067	0.0012	0.163	1	5.58333	secretory granule organization	EMLSAT00000006073						GO:0006536	1	0.013	0.002	0.14	0.404	6.5	glutamate metabolic process	EMLSAT00000007965
	GO:0045022	1	0.0067	0.0012	0.163	1	5.58333	early endosome to late endosome transport	EMLSAT00000006753						GO:0001539	1	0.013	0.002	0.14	0.404	6.5	cilium or flagellum-dependent cell motility	EMLSAT00000003444
	GO:0015012	1	0.0067	0.0012	0.163	1	5.58333	heparan sulfate proteoglycan biosynthetic process	EMLSAT00000000896						GO:0046173	1	0.013	0.002	0.14	0.404	6.5	polyol biosynthetic process	EMLSAT00000000980
	GO:0006833	1	0.0067	0.0012	0.163	1	5.58333	water transport	EMLSAT00000010683						GO:0072525	1	0.013	0.002	0.14	0.404	6.5	pyridine-containing compound biosynthetic process	EMLSAT00000004125
	GO:0072521	5	0.033	0.019	0.163	1	1.73684	purine-containing compound metabolic process	EMLSAT00000009544,EMLSAT00000010348,EMLSAT00000000554,EMLSAT00000010808,EMLSAT00000003165						GO:0018193	5	0.065	0.036	0.141	0.404	1.80556	peptidyl-amino acid modification	EMLSAT00000012326,EMLSAT00000006399,EMLSAT00000007139,EMLSAT00000006524,EMLSAT00000010224
	GO:0040012	5	0.033	0.02	0.175	1	1.65	regulation of locomotion	EMLSAT00000003050,EMLSAT00000006178,EMLSAT00000001532,EMLSAT00000010532,EMLSAT00000007469						GO:0052548	2	0.026	0.0086	0.141	0.404	3.02326	regulation of endopeptidase activity	EMLSAT00000010797,EMLSAT00000010802
	GO:0009142	2	0.013	0.0051	0.176	1	2.54902	nucleoside triphosphate biosynthetic process	EMLSAT00000000554,EMLSAT00000003165						GO:0050807	2	0.026	0.0088	0.148	0.415	2.95455	regulation of synapse organization	EMLSAT00000002880,EMLSAT00000002808
	GO:0007431	1	0.0067	0.0013	0.179	1	5.15385	salivary gland development	EMLSAT00000002017						GO:0010038	2	0.026	0.0088	0.148	0.415	2.95455	response to metal ion	EMLSAT00000007139,EMLSAT00000004125
	GO:0006195	1	0.0067	0.0013	0.179	1	5.15385	purine nucleotide catabolic process	EMLSAT00000009544						GO:0045861	2	0.026	0.0088	0.148	0.415	2.95455	negative regulation of proteolysis	EMLSAT00000010797,EMLSAT00000010802
	GO:0009250	1	0.0067	0.0013	0.179	1	5.15385	glucan biosynthetic process	EMLSAT00000007254						GO:0042542	1	0.013	0.0021	0.149	0.415	6.19048	response to hydrogen peroxide	EMLSAT00000007139
	GO:0022600	1	0.0067	0.0013	0.179	1	5.15385	digestive system process	EMLSAT00000003531						GO:0034612	1	0.013	0.0021	0.149	0.415	6.19048	response to tumor necrosis factor	EMLSAT00000000980
	GO:0042474	1	0.0067	0.0013	0.179	1	5.15385	middle ear morphogenesis	EMLSAT00000007645						GO:0042430	1	0.013	0.0021	0.149	0.415	6.19048	indole-containing compound metabolic process	EMLSAT00000004125
	GO:0042129	1	0.0067	0.0013	0.179	1	5.15385	regulation of T cell proliferation	EMLSAT00000009544						GO:0033555	1	0.013	0.0021	0.149	0.415	6.19048	multicellular organismal response to stress	EMLSAT00000000980
	GO:1903036	1	0.0067	0.0013	0.179	1	5.15385	positive regulation of response to wounding	EMLSAT00000003050						GO:0034599	1	0.013	0.0021	0.149	0.415	6.19048	cellular response to oxidative stress	EMLSAT00000007139
	GO:0031638	1	0.0067	0.0013	0.179	1	5.15385	zymogen activation	EMLSAT00000007343						GO:0006094	1	0.013	0.0021	0.149	0.415	6.19048	gluconeogenesis	EMLSAT00000000124
	GO:0043902	1	0.0067	0.0013	0.179	1	5.15385	positive regulation of multi-organism process	EMLSAT00000009544						GO:0006805	1	0.013	0.0021	0.149	0.415	6.19048	xenobiotic metabolic process	EMLSAT00000003673
	GO:0009154	1	0.0067	0.0013	0.179	1	5.15385	purine ribonucleotide catabolic process	EMLSAT00000009544						GO:0042181	1	0.013	0.0021	0.149	0.415	6.19048	ketone biosynthetic process	EMLSAT00000003673
	GO:0042387	1	0.0067	0.0013	0.179	1	5.15385	plasmatocyte differentiation	EMLSAT00000010534						GO:2000145	3	0.039	0.017	0.15	0.415	2.29412	regulation of cell motility	EMLSAT00000010003,EMLSAT00000000266,EMLSAT00000011958
	GO:0009173	1	0.0067	0.0013	0.179	1	5.15385	pyrimidine ribonucleoside monophosphate metabolic process	EMLSAT00000010808						GO:0043436	6	0.078	0.047	0.154	0.415	1.65957	oxoacid metabolic process	EMLSAT00000008975,EMLSAT00000001985,EMLSAT00000007965,EMLSAT00000004125,EMLSAT00000000980,EMLSAT00000003063
	GO:0009174	1	0.0067	0.0013	0.179	1	5.15385	pyrimidine ribonucleoside monophosphate biosynthetic process	EMLSAT00000010808						GO:1901888	2	0.026	0.0091	0.155	0.417	2.85714	regulation of cell junction assembly	EMLSAT00000002880,EMLSAT00000002808
	GO:0097164	1	0.0067	0.0013	0.179	1	5.15385	ammonium ion metabolic process	EMLSAT00000000554						GO:0009310	1	0.013	0.0022	0.157	0.422	5.90909	amine catabolic process	EMLSAT00000004125
	GO:0006555	1	0.0067	0.0013	0.179	1	5.15385	methionine metabolic process	EMLSAT00000007258						GO:0042402	1	0.013	0.0022	0.157	0.422	5.90909	cellular biogenic amine catabolic process	EMLSAT00000004125
	GO:0055090	1	0.0067	0.0013	0.179	1	5.15385	acylglycerol homeostasis	EMLSAT00000002236						GO:0051092	1	0.013	0.0022	0.157	0.422	5.90909	positive regulation of NF-kappaB transcription factor activity	EMLSAT00000007315
	GO:0030204	1	0.0067	0.0013	0.179	1	5.15385	chondroitin sulfate metabolic process	EMLSAT00000012703						GO:1904659	1	0.013	0.0022	0.157	0.422	5.90909	glucose transmembrane transport	EMLSAT00000012258
	GO:1901564	54	0.36	0.32	0.181	1	1.125	organonitrogen compound metabolic process	EMLSAT00000000081,EMLSAT00000010007,EMLSAT00000012703,EMLSAT00000009015,EMLSAT00000012907,EMLSAT00000010808,EMLSAT00000011615,EMLSAT00000000082,EMLSAT00000002109,EMLSAT00000000365,EMLSAT00000009544,EMLSAT00000010534,EMLSAT00000010931,EMLSAT00000008458,EMLSAT00000008414,EMLSAT00000012797,EMLSAT00000010532,EMLSAT00000000132,EMLSAT00000003165,EMLSAT00000008252,EMLSAT00000008372,EMLSAT00000004372,EML…						GO:0051289	1	0.013	0.0022	0.157	0.422	5.90909	protein homotetramerization	EMLSAT00000007315
	GO:0048512	2	0.013	0.0052	0.183	1	2.5	circadian behavior	EMLSAT00000010534,EMLSAT00000000347						GO:0048749	2	0.026	0.0094	0.162	0.428	2.76596	compound eye development	EMLSAT00000002880,EMLSAT00000002808
	GO:0042742	2	0.013	0.0052	0.183	1	2.5	defense response to bacterium	EMLSAT00000011299,EMLSAT00000002236						GO:0043065	3	0.039	0.018	0.162	0.428	2.16667	positive regulation of apoptotic process	EMLSAT00000000266,EMLSAT00000007139,EMLSAT00000011958
	GO:0009141	2	0.013	0.0052	0.183	1	2.5	nucleoside triphosphate metabolic process	EMLSAT00000000554,EMLSAT00000003165						GO:0006082	6	0.078	0.048	0.164	0.429	1.625	organic acid metabolic process	EMLSAT00000008975,EMLSAT00000001985,EMLSAT00000007965,EMLSAT00000004125,EMLSAT00000000980,EMLSAT00000003063
	GO:0048511	3	0.02	0.0099	0.185	1	2.0202	rhythmic process	EMLSAT00000010534,EMLSAT00000000347,EMLSAT00000012720						GO:0008217	1	0.013	0.0023	0.166	0.434	5.65217	regulation of blood pressure	EMLSAT00000000980
	GO:0009152	3	0.02	0.0099	0.185	1	2.0202	purine ribonucleotide biosynthetic process	EMLSAT00000000554,EMLSAT00000010808,EMLSAT00000003165						GO:0043467	1	0.013	0.0023	0.166	0.434	5.65217	regulation of generation of precursor metabolites and energy	EMLSAT00000007139
	GO:0051270	5	0.033	0.02	0.185	1	1.65	regulation of cellular component movement	EMLSAT00000003050,EMLSAT00000006178,EMLSAT00000001532,EMLSAT00000010532,EMLSAT00000007469						GO:0034219	1	0.013	0.0023	0.166	0.434	5.65217	carbohydrate transmembrane transport	EMLSAT00000012258
	GO:0006164	3	0.02	0.01	0.19	1	2	purine nucleotide biosynthetic process	EMLSAT00000000554,EMLSAT00000010808,EMLSAT00000003165						GO:0019319	1	0.013	0.0023	0.166	0.434	5.65217	hexose biosynthetic process	EMLSAT00000000124
	GO:0009615	2	0.013	0.0053	0.19	1	2.45283	response to virus	EMLSAT00000012327,EMLSAT00000010534						GO:0015749	1	0.013	0.0023	0.166	0.434	5.65217	monosaccharide transmembrane transport	EMLSAT00000012258
	GO:0048588	2	0.013	0.0053	0.19	1	2.45283	developmental cell growth	EMLSAT00000000937,EMLSAT00000010408						GO:0008645	1	0.013	0.0023	0.166	0.434	5.65217	hexose transmembrane transport	EMLSAT00000012258
	GO:0010959	2	0.013	0.0053	0.19	1	2.45283	regulation of metal ion transport	EMLSAT00000003050,EMLSAT00000008540						GO:0035120	3	0.039	0.019	0.172	0.442	2.05263	post-embryonic appendage morphogenesis	EMLSAT00000010003,EMLSAT00000003841,EMLSAT00000002880
	GO:0098742	3	0.02	0.01	0.195	1	2	cell-cell adhesion via plasma-membrane adhesion molecules	EMLSAT00000003718,EMLSAT00000004818,EMLSAT00000009709						GO:0043086	3	0.039	0.019	0.172	0.442	2.05263	negative regulation of catalytic activity	EMLSAT00000010797,EMLSAT00000007139,EMLSAT00000010802
	GO:0007455	1	0.0067	0.0014	0.195	1	4.78571	eye-antennal disc morphogenesis	EMLSAT00000010534						GO:0001501	2	0.026	0.0098	0.173	0.442	2.65306	skeletal system development	EMLSAT00000000266,EMLSAT00000011958
	GO:0061013	1	0.0067	0.0014	0.195	1	4.78571	regulation of mRNA catabolic process	EMLSAT00000006392						GO:0006641	1	0.013	0.0025	0.174	0.443	5.2	triglyceride metabolic process	EMLSAT00000007315
	GO:0034033	1	0.0067	0.0014	0.195	1	4.78571	purine nucleoside bisphosphate biosynthetic process	EMLSAT00000010808						GO:0050806	1	0.013	0.0025	0.174	0.443	5.2	positive regulation of synaptic transmission	EMLSAT00000010003
	GO:0034030	1	0.0067	0.0014	0.195	1	4.78571	ribonucleoside bisphosphate biosynthetic process	EMLSAT00000010808						GO:0001657	1	0.013	0.0025	0.174	0.443	5.2	ureteric bud development	EMLSAT00000007315
	GO:0009261	1	0.0067	0.0014	0.195	1	4.78571	ribonucleotide catabolic process	EMLSAT00000009544						GO:0072524	1	0.013	0.0025	0.174	0.443	5.2	pyridine-containing compound metabolic process	EMLSAT00000004125
	GO:0007029	1	0.0067	0.0014	0.195	1	4.78571	endoplasmic reticulum organization	EMLSAT00000010408						GO:0009056	9	0.12	0.082	0.179	0.451	1.46341	catabolic process	EMLSAT00000004902,EMLSAT00000008975,EMLSAT00000007965,EMLSAT00000000266,EMLSAT00000007315,EMLSAT00000001683,EMLSAT00000004125,EMLSAT00000011958,EMLSAT00000003063
	GO:0061458	1	0.0067	0.0014	0.195	1	4.78571	reproductive system development	EMLSAT00000007201						GO:0009069	1	0.013	0.0026	0.183	0.458	5	serine family amino acid metabolic process	EMLSAT00000001985
	GO:0048706	1	0.0067	0.0014	0.195	1	4.78571	embryonic skeletal system development	EMLSAT00000012703						GO:0016318	1	0.013	0.0026	0.183	0.458	5	ommatidial rotation	EMLSAT00000002880
	GO:0015767	1	0.0067	0.0014	0.195	1	4.78571	lactose transport	EMLSAT00000004109						GO:0042558	1	0.013	0.0026	0.183	0.458	5	pteridine-containing compound metabolic process	EMLSAT00000000980
	GO:0015768	1	0.0067	0.0014	0.195	1	4.78571	maltose transport	EMLSAT00000004109						GO:0010827	1	0.013	0.0026	0.183	0.458	5	regulation of glucose transmembrane transport	EMLSAT00000012258
	GO:0050866	1	0.0067	0.0014	0.195	1	4.78571	negative regulation of cell activation	EMLSAT00000009544						GO:0042398	1	0.013	0.0026	0.183	0.458	5	cellular modified amino acid biosynthetic process	EMLSAT00000000980
	GO:0005984	1	0.0067	0.0014	0.195	1	4.78571	disaccharide metabolic process	EMLSAT00000007604						GO:0018026	1	0.013	0.0026	0.183	0.458	5	peptidyl-lysine monomethylation	EMLSAT00000010224
	GO:0030201	1	0.0067	0.0014	0.195	1	4.78571	heparan sulfate proteoglycan metabolic process	EMLSAT00000000896						GO:0072163	1	0.013	0.0026	0.183	0.458	5	mesonephric epithelium development	EMLSAT00000007315
	GO:0006855	1	0.0067	0.0014	0.195	1	4.78571	drug transmembrane transport	EMLSAT00000000741						GO:0072164	1	0.013	0.0026	0.183	0.458	5	mesonephric tubule development	EMLSAT00000007315
	GO:2000736	1	0.0067	0.0014	0.195	1	4.78571	regulation of stem cell differentiation	EMLSAT00000006392						GO:0022402	7	0.091	0.06	0.183	0.458	1.51667	cell cycle process	EMLSAT00000010797,EMLSAT00000010756,EMLSAT00000010048,EMLSAT00000012258,EMLSAT00000004346,EMLSAT00000002880,EMLSAT00000010802
	GO:0033866	1	0.0067	0.0014	0.195	1	4.78571	nucleoside bisphosphate biosynthetic process	EMLSAT00000010808						GO:0035114	3	0.039	0.019	0.185	0.458	2.05263	imaginal disc-derived appendage morphogenesis	EMLSAT00000010003,EMLSAT00000003841,EMLSAT00000002880
	GO:0017145	2	0.013	0.0056	0.204	1	2.32143	stem cell division	EMLSAT00000010534,EMLSAT00000006392						GO:0048639	2	0.026	0.01	0.187	0.458	2.6	positive regulation of developmental growth	EMLSAT00000010003,EMLSAT00000002880
	GO:0007622	2	0.013	0.0056	0.204	1	2.32143	rhythmic behavior	EMLSAT00000010534,EMLSAT00000000347						GO:0032787	3	0.039	0.019	0.187	0.458	2.05263	monocarboxylic acid metabolic process	EMLSAT00000008975,EMLSAT00000007965,EMLSAT00000004125
	GO:0009225	1	0.0067	0.0016	0.211	1	4.1875	nucleotide-sugar metabolic process	EMLSAT00000009015						GO:0022617	1	0.013	0.0027	0.191	0.462	4.81481	extracellular matrix disassembly	EMLSAT00000000266
	GO:0050921	1	0.0067	0.0016	0.211	1	4.1875	positive regulation of chemotaxis	EMLSAT00000001532						GO:0051592	1	0.013	0.0027	0.191	0.462	4.81481	response to calcium ion	EMLSAT00000007139
	GO:0015893	1	0.0067	0.0016	0.211	1	4.1875	drug transport	EMLSAT00000000741						GO:0010171	1	0.013	0.0027	0.191	0.462	4.81481	body morphogenesis	EMLSAT00000010003
	GO:0021702	1	0.0067	0.0016	0.211	1	4.1875	cerebellar Purkinje cell differentiation	EMLSAT00000007735						GO:0002573	1	0.013	0.0027	0.191	0.462	4.81481	myeloid leukocyte differentiation	EMLSAT00000000266
	GO:0003383	1	0.0067	0.0016	0.211	1	4.1875	apical constriction	EMLSAT00000010534						GO:0018027	1	0.013	0.0027	0.191	0.462	4.81481	peptidyl-lysine dimethylation	EMLSAT00000010224
	GO:1902115	1	0.0067	0.0016	0.211	1	4.1875	regulation of organelle assembly	EMLSAT00000011356						GO:0046364	1	0.013	0.0027	0.191	0.462	4.81481	monosaccharide biosynthetic process	EMLSAT00000000124
	GO:0003014	1	0.0067	0.0016	0.211	1	4.1875	renal system process	EMLSAT00000010007						GO:1901565	4	0.052	0.03	0.192	0.462	1.73333	organonitrogen compound catabolic process	EMLSAT00000004902,EMLSAT00000007965,EMLSAT00000004125,EMLSAT00000003063
	GO:1903313	1	0.0067	0.0016	0.211	1	4.1875	positive regulation of mRNA metabolic process	EMLSAT00000006392						GO:0043068	3	0.039	0.02	0.195	0.463	1.95	positive regulation of programmed cell death	EMLSAT00000000266,EMLSAT00000007139,EMLSAT00000011958
	GO:1901021	1	0.0067	0.0016	0.211	1	4.1875	positive regulation of calcium ion transmembrane transporter activity	EMLSAT00000008540						GO:0040012	3	0.039	0.02	0.195	0.463	1.95	regulation of locomotion	EMLSAT00000010003,EMLSAT00000000266,EMLSAT00000011958
	GO:0055081	1	0.0067	0.0016	0.211	1	4.1875	anion homeostasis	EMLSAT00000005283						GO:0072089	1	0.013	0.0029	0.199	0.47	4.48276	stem cell proliferation	EMLSAT00000010048
	GO:0003341	1	0.0067	0.0016	0.211	1	4.1875	cilium movement	EMLSAT00000007201						GO:0071248	1	0.013	0.0029	0.199	0.47	4.48276	cellular response to metal ion	EMLSAT00000007139
	GO:0016485	2	0.013	0.006	0.226	1	2.16667	protein processing	EMLSAT00000007343,EMLSAT00000000132						GO:0062197	1	0.013	0.0029	0.199	0.47	4.48276	cellular response to chemical stress	EMLSAT00000007139
	GO:0018279	1	0.0067	0.0017	0.226	1	3.94118	protein N-linked glycosylation via asparagine	EMLSAT00000009015						GO:0008088	1	0.013	0.0029	0.199	0.47	4.48276	axo-dendritic transport	EMLSAT00000002808
	GO:0018196	1	0.0067	0.0017	0.226	1	3.94118	peptidyl-asparagine modification	EMLSAT00000009015						GO:2001235	1	0.013	0.0029	0.199	0.47	4.48276	positive regulation of apoptotic signaling pathway	EMLSAT00000007139
	GO:0042133	1	0.0067	0.0017	0.226	1	3.94118	neurotransmitter metabolic process	EMLSAT00000007735						GO:0051260	2	0.026	0.011	0.202	0.47	2.36364	protein homooligomerization	EMLSAT00000007315,EMLSAT00000000980
	GO:0007628	1	0.0067	0.0017	0.226	1	3.94118	adult walking behavior	EMLSAT00000007735						GO:2000147	2	0.026	0.011	0.202	0.47	2.36364	positive regulation of cell motility	EMLSAT00000000266,EMLSAT00000011958
	GO:0009129	1	0.0067	0.0017	0.226	1	3.94118	pyrimidine nucleoside monophosphate metabolic process	EMLSAT00000010808						GO:0030335	2	0.026	0.011	0.202	0.47	2.36364	positive regulation of cell migration	EMLSAT00000000266,EMLSAT00000011958
	GO:0009130	1	0.0067	0.0017	0.226	1	3.94118	pyrimidine nucleoside monophosphate biosynthetic process	EMLSAT00000010808						GO:0051270	3	0.039	0.02	0.203	0.47	1.95	regulation of cellular component movement	EMLSAT00000010003,EMLSAT00000000266,EMLSAT00000011958
	GO:0006183	1	0.0067	0.0017	0.226	1	3.94118	GTP biosynthetic process	EMLSAT00000003165						GO:0048638	3	0.039	0.02	0.203	0.47	1.95	regulation of developmental growth	EMLSAT00000010003,EMLSAT00000002880,EMLSAT00000002808
	GO:0015770	1	0.0067	0.0017	0.226	1	3.94118	sucrose transport	EMLSAT00000004109						GO:0009306	1	0.013	0.003	0.207	0.476	4.33333	protein secretion	EMLSAT00000001034
	GO:0006595	1	0.0067	0.0017	0.226	1	3.94118	polyamine metabolic process	EMLSAT00000007258						GO:0071692	1	0.013	0.003	0.207	0.476	4.33333	protein localization to extracellular region	EMLSAT00000001034
	GO:0007530	1	0.0067	0.0017	0.226	1	3.94118	sex determination	EMLSAT00000010534						GO:0009247	1	0.013	0.003	0.207	0.476	4.33333	glycolipid biosynthetic process	EMLSAT00000003843
	GO:1904427	1	0.0067	0.0017	0.226	1	3.94118	positive regulation of calcium ion transmembrane transport	EMLSAT00000008540						GO:0021954	1	0.013	0.003	0.207	0.476	4.33333	central nervous system neuron development	EMLSAT00000003673
	GO:0006228	1	0.0067	0.0017	0.226	1	3.94118	UTP biosynthetic process	EMLSAT00000003165						GO:0040018	1	0.013	0.003	0.207	0.476	4.33333	positive regulation of multicellular organism growth	EMLSAT00000010003
	GO:0043487	1	0.0067	0.0017	0.226	1	3.94118	regulation of RNA stability	EMLSAT00000006392						GO:0035592	1	0.013	0.003	0.207	0.476	4.33333	establishment of protein localization to extracellular region	EMLSAT00000001034
	GO:0000097	1	0.0067	0.0017	0.226	1	3.94118	sulfur amino acid biosynthetic process	EMLSAT00000007258						GO:0010942	3	0.039	0.021	0.21	0.476	1.85714	positive regulation of cell death	EMLSAT00000000266,EMLSAT00000007139,EMLSAT00000011958
	GO:2001259	1	0.0067	0.0017	0.226	1	3.94118	positive regulation of cation channel activity	EMLSAT00000008540						GO:0008285	3	0.039	0.021	0.21	0.476	1.85714	negative regulation of cell population proliferation	EMLSAT00000010797,EMLSAT00000002598,EMLSAT00000010802
	GO:0070252	1	0.0067	0.0017	0.226	1	3.94118	actin-mediated cell contraction	EMLSAT00000010534						GO:0045786	3	0.039	0.021	0.213	0.479	1.85714	negative regulation of cell cycle	EMLSAT00000010797,EMLSAT00000002880,EMLSAT00000010802
	GO:0072522	3	0.02	0.011	0.23	1	1.81818	purine-containing compound biosynthetic process	EMLSAT00000000554,EMLSAT00000010808,EMLSAT00000003165						GO:0045887	1	0.013	0.0031	0.215	0.482	4.19355	positive regulation of synaptic growth at neuromuscular junction	EMLSAT00000002880
	GO:0009150	4	0.027	0.016	0.231	1	1.6875	purine ribonucleotide metabolic process	EMLSAT00000009544,EMLSAT00000000554,EMLSAT00000010808,EMLSAT00000003165						GO:0006639	1	0.013	0.0031	0.215	0.482	4.19355	acylglycerol metabolic process	EMLSAT00000007315
	GO:0072527	2	0.013	0.0061	0.233	1	2.13115	pyrimidine-containing compound metabolic process	EMLSAT00000010808,EMLSAT00000003165						GO:0071241	1	0.013	0.0031	0.215	0.482	4.19355	cellular response to inorganic substance	EMLSAT00000007139
	GO:0001754	2	0.013	0.0062	0.241	1	2.09677	eye photoreceptor cell differentiation	EMLSAT00000010534,EMLSAT00000007735						GO:0030713	1	0.013	0.0031	0.215	0.482	4.19355	ovarian follicle cell stalk formation	EMLSAT00000003673
	GO:0030198	3	0.02	0.011	0.241	1	1.81818	extracellular matrix organization	EMLSAT00000006178,EMLSAT00000010532,EMLSAT00000007469						GO:0097746	1	0.013	0.0031	0.215	0.482	4.19355	regulation of blood vessel diameter	EMLSAT00000000980
	GO:0046686	1	0.0067	0.0018	0.241	1	3.72222	response to cadmium ion	EMLSAT00000005283						GO:0007552	1	0.013	0.0031	0.215	0.482	4.19355	metamorphosis	EMLSAT00000003673
	GO:0032414	1	0.0067	0.0018	0.241	1	3.72222	positive regulation of ion transmembrane transporter activity	EMLSAT00000008540						GO:1904398	1	0.013	0.0031	0.215	0.482	4.19355	positive regulation of neuromuscular junction development	EMLSAT00000002880
	GO:0046039	1	0.0067	0.0018	0.241	1	3.72222	GTP metabolic process	EMLSAT00000003165						GO:2001242	1	0.013	0.0031	0.215	0.482	4.19355	regulation of intrinsic apoptotic signaling pathway	EMLSAT00000007139
	GO:0046058	1	0.0067	0.0018	0.241	1	3.72222	cAMP metabolic process	EMLSAT00000009544						GO:0030198	2	0.026	0.011	0.216	0.482	2.36364	extracellular matrix organization	EMLSAT00000000266,EMLSAT00000011958
	GO:0046051	1	0.0067	0.0018	0.241	1	3.72222	UTP metabolic process	EMLSAT00000003165						GO:1901700	4	0.052	0.031	0.219	0.482	1.67742	response to oxygen-containing compound	EMLSAT00000007315,EMLSAT00000007139,EMLSAT00000000980,EMLSAT00000003673
	GO:0030166	1	0.0067	0.0018	0.241	1	3.72222	proteoglycan biosynthetic process	EMLSAT00000000896						GO:0051272	2	0.026	0.011	0.22	0.482	2.36364	positive regulation of cellular component movement	EMLSAT00000000266,EMLSAT00000011958
	GO:1904064	1	0.0067	0.0018	0.241	1	3.72222	positive regulation of cation transmembrane transport	EMLSAT00000008540						GO:0010035	2	0.026	0.011	0.22	0.482	2.36364	response to inorganic substance	EMLSAT00000007139,EMLSAT00000004125
	GO:0090659	1	0.0067	0.0018	0.241	1	3.72222	walking behavior	EMLSAT00000007735						GO:0055086	4	0.052	0.031	0.221	0.482	1.67742	nucleobase-containing small molecule metabolic process	EMLSAT00000005377,EMLSAT00000008975,EMLSAT00000001683,EMLSAT00000004125
	GO:0006662	1	0.0067	0.0018	0.241	1	3.72222	glycerol ether metabolic process	EMLSAT00000003165						GO:0006998	1	0.013	0.0033	0.223	0.483	3.93939	nuclear envelope organization	EMLSAT00000012258
	GO:0018904	1	0.0067	0.0018	0.241	1	3.72222	ether metabolic process	EMLSAT00000003165						GO:0006638	1	0.013	0.0033	0.223	0.483	3.93939	neutral lipid metabolic process	EMLSAT00000007315
	GO:0006939	1	0.0067	0.0018	0.241	1	3.72222	smooth muscle contraction	EMLSAT00000003050						GO:1904062	1	0.013	0.0033	0.223	0.483	3.93939	regulation of cation transmembrane transport	EMLSAT00000007139
	GO:0032944	1	0.0067	0.0018	0.241	1	3.72222	regulation of mononuclear cell proliferation	EMLSAT00000009544						GO:0072073	1	0.013	0.0033	0.223	0.483	3.93939	kidney epithelium development	EMLSAT00000007315
	GO:0007350	1	0.0067	0.0018	0.241	1	3.72222	blastoderm segmentation	EMLSAT00000010534						GO:0035206	1	0.013	0.0033	0.223	0.483	3.93939	regulation of hemocyte proliferation	EMLSAT00000002598
	GO:0050670	1	0.0067	0.0018	0.241	1	3.72222	regulation of lymphocyte proliferation	EMLSAT00000009544						GO:0000096	1	0.013	0.0033	0.223	0.483	3.93939	sulfur amino acid metabolic process	EMLSAT00000001985
	GO:0000289	1	0.0067	0.0018	0.241	1	3.72222	nuclear-transcribed mRNA poly(A) tail shortening	EMLSAT00000000347						GO:0052547	2	0.026	0.012	0.228	0.486	2.16667	regulation of peptidase activity	EMLSAT00000010797,EMLSAT00000010802
	GO:0033077	1	0.0067	0.0018	0.241	1	3.72222	T cell differentiation in thymus	EMLSAT00000006392						GO:0040017	2	0.026	0.012	0.228	0.486	2.16667	positive regulation of locomotion	EMLSAT00000000266,EMLSAT00000011958
	GO:0008333	1	0.0067	0.0018	0.241	1	3.72222	endosome to lysosome transport	EMLSAT00000006753						GO:0051291	1	0.013	0.0034	0.231	0.49	3.82353	protein heterooligomerization	EMLSAT00000000980
	GO:0070663	1	0.0067	0.0018	0.241	1	3.72222	regulation of leukocyte proliferation	EMLSAT00000009544						GO:0003018	1	0.013	0.0034	0.231	0.49	3.82353	vascular process in circulatory system	EMLSAT00000000980
	GO:0009067	1	0.0067	0.0018	0.241	1	3.72222	aspartate family amino acid biosynthetic process	EMLSAT00000007258						GO:2001234	1	0.013	0.0034	0.231	0.49	3.82353	negative regulation of apoptotic signaling pathway	EMLSAT00000007139
	GO:0014070	4	0.027	0.017	0.244	1	1.58824	response to organic cyclic compound	EMLSAT00000000554,EMLSAT00000010683,EMLSAT00000012686,EMLSAT00000000741						GO:0034762	2	0.026	0.012	0.231	0.49	2.16667	regulation of transmembrane transport	EMLSAT00000007139,EMLSAT00000012258
	GO:0006163	4	0.027	0.017	0.244	1	1.58824	purine nucleotide metabolic process	EMLSAT00000009544,EMLSAT00000000554,EMLSAT00000010808,EMLSAT00000003165						GO:0032412	1	0.013	0.0035	0.238	0.502	3.71429	regulation of ion transmembrane transporter activity	EMLSAT00000007139
	GO:0046390	3	0.02	0.011	0.246	1	1.81818	ribose phosphate biosynthetic process	EMLSAT00000000554,EMLSAT00000010808,EMLSAT00000003165						GO:0002790	1	0.013	0.0035	0.238	0.502	3.71429	peptide secretion	EMLSAT00000001034
	GO:0009260	3	0.02	0.011	0.246	1	1.81818	ribonucleotide biosynthetic process	EMLSAT00000000554,EMLSAT00000010808,EMLSAT00000003165						GO:0035071	1	0.013	0.0035	0.238	0.502	3.71429	salivary gland cell autophagic cell death	EMLSAT00000006620
	GO:0010035	3	0.02	0.011	0.246	1	1.81818	response to inorganic substance	EMLSAT00000000554,EMLSAT00000010683,EMLSAT00000005283						GO:0042044	1	0.013	0.0035	0.238	0.502	3.71429	fluid transport	EMLSAT00000010838
	GO:0042335	2	0.013	0.0064	0.248	1	2.03125	cuticle development	EMLSAT00000011299,EMLSAT00000002017						GO:0008063	1	0.013	0.0035	0.238	0.502	3.71429	Toll signaling pathway	EMLSAT00000012228
	GO:0006811	13	0.087	0.07	0.248	1	1.24286	ion transport	EMLSAT00000010007,EMLSAT00000010499,EMLSAT00000008182,EMLSAT00000001287,EMLSAT00000009001,EMLSAT00000004087,EMLSAT00000008540,EMLSAT00000005283,EMLSAT00000001634,EMLSAT00000000554,EMLSAT00000000741,EMLSAT00000000486,EMLSAT00000012981						GO:0022898	1	0.013	0.0035	0.238	0.502	3.71429	regulation of transmembrane transporter activity	EMLSAT00000007139
	GO:0044255	8	0.053	0.04	0.25	1	1.325	cellular lipid metabolic process	EMLSAT00000010369,EMLSAT00000009015,EMLSAT00000008458,EMLSAT00000000554,EMLSAT00000007764,EMLSAT00000001532,EMLSAT00000003531,EMLSAT00000008177						GO:0009166	1	0.013	0.0035	0.238	0.502	3.71429	nucleotide catabolic process	EMLSAT00000001683
	GO:0032411	1	0.0067	0.002	0.256	1	3.35	positive regulation of transporter activity	EMLSAT00000008540						GO:0009725	2	0.026	0.012	0.239	0.502	2.16667	response to hormone	EMLSAT00000010797,EMLSAT00000010802
	GO:0044275	1	0.0067	0.002	0.256	1	3.35	cellular carbohydrate catabolic process	EMLSAT00000007604						GO:0043062	2	0.026	0.012	0.239	0.502	2.16667	extracellular structure organization	EMLSAT00000000266,EMLSAT00000011958
	GO:0042386	1	0.0067	0.002	0.256	1	3.35	hemocyte differentiation	EMLSAT00000010534						GO:0051091	1	0.013	0.0036	0.246	0.507	3.61111	positive regulation of DNA-binding transcription factor activity	EMLSAT00000007315
	GO:0015771	1	0.0067	0.002	0.256	1	3.35	trehalose transport	EMLSAT00000004109						GO:0042332	1	0.013	0.0036	0.246	0.507	3.61111	gravitaxis	EMLSAT00000002880
	GO:0046470	1	0.0067	0.002	0.256	1	3.35	phosphatidylcholine metabolic process	EMLSAT00000000554						GO:0051965	1	0.013	0.0036	0.246	0.507	3.61111	positive regulation of synapse assembly	EMLSAT00000002880
	GO:0022408	1	0.0067	0.002	0.256	1	3.35	negative regulation of cell-cell adhesion	EMLSAT00000009544						GO:0042180	1	0.013	0.0036	0.246	0.507	3.61111	cellular ketone metabolic process	EMLSAT00000003673
	GO:0001539	1	0.0067	0.002	0.256	1	3.35	cilium or flagellum-dependent cell motility	EMLSAT00000007201						GO:0012501	4	0.052	0.033	0.247	0.507	1.57576	programmed cell death	EMLSAT00000010797,EMLSAT00000006620,EMLSAT00000000980,EMLSAT00000010802
	GO:0045610	1	0.0067	0.002	0.256	1	3.35	regulation of hemocyte differentiation	EMLSAT00000010534						GO:0022411	2	0.026	0.012	0.25	0.509	2.16667	cellular component disassembly	EMLSAT00000000266,EMLSAT00000012258
	GO:0006810	35	0.23	0.21	0.266	1	1.09524	transport	EMLSAT00000010007,EMLSAT00000012703,EMLSAT00000012989,EMLSAT00000007039,EMLSAT00000010683,EMLSAT00000012368,EMLSAT00000003697,EMLSAT00000008182,EMLSAT00000003531,EMLSAT00000003696,EMLSAT00000001294,EMLSAT00000004087,EMLSAT00000008540,EMLSAT00000010408,EMLSAT00000000745,EMLSAT00000001634,EMLSAT00000004109,EMLSAT00000000741,EMLSAT00000001676,EMLSAT00000000486,EMLSAT00000012981,EMLSAT00000002706,EML…						GO:0043433	1	0.013	0.0038	0.254	0.515	3.42105	negative regulation of DNA-binding transcription factor activity	EMLSAT00000007315
	GO:0046036	1	0.0067	0.0021	0.271	1	3.19048	CTP metabolic process	EMLSAT00000003165						GO:0048102	1	0.013	0.0038	0.254	0.515	3.42105	autophagic cell death	EMLSAT00000006620
	GO:0009209	1	0.0067	0.0021	0.271	1	3.19048	pyrimidine ribonucleoside triphosphate biosynthetic process	EMLSAT00000003165						GO:0032409	1	0.013	0.0039	0.261	0.528	3.33333	regulation of transporter activity	EMLSAT00000007139
	GO:0051591	1	0.0067	0.0021	0.271	1	3.19048	response to cAMP	EMLSAT00000010683						GO:0009629	1	0.013	0.0039	0.261	0.528	3.33333	response to gravity	EMLSAT00000002880
	GO:0034767	1	0.0067	0.0021	0.271	1	3.19048	positive regulation of ion transmembrane transport	EMLSAT00000008540						GO:0007030	1	0.013	0.0039	0.261	0.528	3.33333	Golgi organization	EMLSAT00000004154
	GO:0000288	1	0.0067	0.0021	0.271	1	3.19048	nuclear-transcribed mRNA catabolic process, deadenylation-dependent decay	EMLSAT00000006392						GO:0046467	1	0.013	0.0039	0.261	0.528	3.33333	membrane lipid biosynthetic process	EMLSAT00000003843
	GO:1901019	1	0.0067	0.0021	0.271	1	3.19048	regulation of calcium ion transmembrane transporter activity	EMLSAT00000008540						GO:0006096	1	0.013	0.0039	0.261	0.528	3.33333	glycolytic process	EMLSAT00000008975
	GO:0007595	1	0.0067	0.0021	0.271	1	3.19048	lactation	EMLSAT00000003696						GO:0006757	1	0.013	0.0039	0.261	0.528	3.33333	ATP generation from ADP	EMLSAT00000008975
	GO:0051153	1	0.0067	0.0021	0.271	1	3.19048	regulation of striated muscle cell differentiation	EMLSAT00000011356						GO:0006664	1	0.013	0.004	0.268	0.535	3.25	glycolipid metabolic process	EMLSAT00000003843
	GO:0006241	1	0.0067	0.0021	0.271	1	3.19048	CTP biosynthetic process	EMLSAT00000003165						GO:0051262	1	0.013	0.004	0.268	0.535	3.25	protein tetramerization	EMLSAT00000007315
	GO:0042181	1	0.0067	0.0021	0.271	1	3.19048	ketone biosynthetic process	EMLSAT00000008177						GO:0000086	1	0.013	0.004	0.268	0.535	3.25	G2/M transition of mitotic cell cycle	EMLSAT00000010048
	GO:0043062	3	0.02	0.012	0.272	1	1.66667	extracellular structure organization	EMLSAT00000006178,EMLSAT00000010532,EMLSAT00000007469						GO:1901292	1	0.013	0.004	0.268	0.535	3.25	nucleoside phosphate catabolic process	EMLSAT00000001683
	GO:0009617	2	0.013	0.0069	0.277	1	1.88406	response to bacterium	EMLSAT00000011299,EMLSAT00000002236						GO:0006576	1	0.013	0.004	0.268	0.535	3.25	cellular biogenic amine metabolic process	EMLSAT00000004125
	GO:0046530	2	0.013	0.0069	0.277	1	1.88406	photoreceptor cell differentiation	EMLSAT00000010534,EMLSAT00000007735						GO:1901607	1	0.013	0.0042	0.276	0.543	3.09524	alpha-amino acid biosynthetic process	EMLSAT00000001985
	GO:0015849	2	0.013	0.007	0.284	1	1.85714	organic acid transport	EMLSAT00000001634,EMLSAT00000009001						GO:0044106	1	0.013	0.0042	0.276	0.543	3.09524	cellular amine metabolic process	EMLSAT00000004125
	GO:0046942	2	0.013	0.007	0.284	1	1.85714	carboxylic acid transport	EMLSAT00000001634,EMLSAT00000009001						GO:0043524	1	0.013	0.0042	0.276	0.543	3.09524	negative regulation of neuron apoptotic process	EMLSAT00000002808
	GO:0072348	1	0.0067	0.0022	0.285	1	3.04545	sulfur compound transport	EMLSAT00000012981						GO:0044839	1	0.013	0.0042	0.276	0.543	3.09524	cell cycle G2/M phase transition	EMLSAT00000010048
	GO:0030838	1	0.0067	0.0022	0.285	1	3.04545	positive regulation of actin filament polymerization	EMLSAT00000011356						GO:0008219	4	0.052	0.035	0.281	0.548	1.48571	cell death	EMLSAT00000010797,EMLSAT00000006620,EMLSAT00000000980,EMLSAT00000010802
	GO:0050920	1	0.0067	0.0022	0.285	1	3.04545	regulation of chemotaxis	EMLSAT00000001532						GO:0001700	1	0.013	0.0043	0.283	0.551	3.02326	embryonic development via the syncytial blastoderm	EMLSAT00000003673
	GO:0009208	1	0.0067	0.0022	0.285	1	3.04545	pyrimidine ribonucleoside triphosphate metabolic process	EMLSAT00000003165						GO:0009308	1	0.013	0.0043	0.283	0.551	3.02326	amine metabolic process	EMLSAT00000004125
	GO:0060281	1	0.0067	0.0022	0.285	1	3.04545	regulation of oocyte development	EMLSAT00000009544						GO:0046031	1	0.013	0.0043	0.283	0.551	3.02326	ADP metabolic process	EMLSAT00000008975
	GO:0002687	1	0.0067	0.0022	0.285	1	3.04545	positive regulation of leukocyte migration	EMLSAT00000001532						GO:0008586	1	0.013	0.0043	0.283	0.551	3.02326	imaginal disc-derived wing vein morphogenesis	EMLSAT00000002880
	GO:0002685	1	0.0067	0.0022	0.285	1	3.04545	regulation of leukocyte migration	EMLSAT00000001532						GO:0006342	1	0.013	0.0043	0.283	0.551	3.02326	chromatin silencing	EMLSAT00000003673
	GO:1901264	1	0.0067	0.0022	0.285	1	3.04545	carbohydrate derivative transport	EMLSAT00000012703						GO:0042592	5	0.065	0.047	0.29	0.559	1.38298	homeostatic process	EMLSAT00000010575,EMLSAT00000001034,EMLSAT00000004125,EMLSAT00000001492,EMLSAT00000003928
	GO:0015766	1	0.0067	0.0022	0.285	1	3.04545	disaccharide transport	EMLSAT00000004109						GO:0007474	1	0.013	0.0044	0.29	0.559	2.95455	imaginal disc-derived wing vein specification	EMLSAT00000002880
	GO:0015772	1	0.0067	0.0022	0.285	1	3.04545	oligosaccharide transport	EMLSAT00000004109						GO:1901890	1	0.013	0.0044	0.29	0.559	2.95455	positive regulation of cell junction assembly	EMLSAT00000002880
	GO:0048793	1	0.0067	0.0022	0.285	1	3.04545	pronephros development	EMLSAT00000006392						GO:0009135	1	0.013	0.0044	0.29	0.559	2.95455	purine nucleoside diphosphate metabolic process	EMLSAT00000008975
	GO:1901070	1	0.0067	0.0022	0.285	1	3.04545	guanosine-containing compound biosynthetic process	EMLSAT00000003165						GO:0009179	1	0.013	0.0044	0.29	0.559	2.95455	purine ribonucleoside diphosphate metabolic process	EMLSAT00000008975
	GO:0060415	1	0.0067	0.0022	0.285	1	3.04545	muscle tissue morphogenesis	EMLSAT00000003050						GO:0034754	1	0.013	0.0044	0.29	0.559	2.95455	cellular hormone metabolic process	EMLSAT00000003673
	GO:0008152	92	0.61	0.59	0.286	1	1.0339	metabolic process	EMLSAT00000010369,EMLSAT00000000081,EMLSAT00000010007,EMLSAT00000012703,EMLSAT00000009015,EMLSAT00000005893,EMLSAT00000011299,EMLSAT00000002387,EMLSAT00000012907,EMLSAT00000003674,EMLSAT00000000683,EMLSAT00000010808,EMLSAT00000011615,EMLSAT00000000082,EMLSAT00000002109,EMLSAT00000004649,EMLSAT00000001899,EMLSAT00000001971,EMLSAT00000000365,EMLSAT00000001532,EMLSAT00000003718,EMLSAT00000009544,EML…						GO:0045814	1	0.013	0.0044	0.29	0.559	2.95455	negative regulation of gene expression, epigenetic	EMLSAT00000003673
	GO:0009259	4	0.027	0.018	0.287	1	1.5	ribonucleotide metabolic process	EMLSAT00000009544,EMLSAT00000000554,EMLSAT00000010808,EMLSAT00000003165						GO:0007018	2	0.026	0.014	0.295	0.559	1.85714	microtubule-based movement	EMLSAT00000003444,EMLSAT00000002808
	GO:0019693	4	0.027	0.018	0.292	1	1.5	ribose phosphate metabolic process	EMLSAT00000009544,EMLSAT00000000554,EMLSAT00000010808,EMLSAT00000003165						GO:0035107	3	0.039	0.025	0.296	0.561	1.56	appendage morphogenesis	EMLSAT00000010003,EMLSAT00000003841,EMLSAT00000002880
	GO:0034404	2	0.013	0.0073	0.299	1	1.78082	nucleobase-containing small molecule biosynthetic process	EMLSAT00000009544,EMLSAT00000003165						GO:1903509	1	0.013	0.0046	0.297	0.561	2.82609	liposaccharide metabolic process	EMLSAT00000003843
	GO:1903169	1	0.0067	0.0023	0.299	1	2.91304	regulation of calcium ion transmembrane transport	EMLSAT00000008540						GO:0050905	1	0.013	0.0047	0.305	0.574	2.76596	neuromuscular process	EMLSAT00000000980
	GO:0021533	1	0.0067	0.0023	0.299	1	2.91304	cell differentiation in hindbrain	EMLSAT00000007735						GO:0006090	1	0.013	0.0047	0.305	0.574	2.76596	pyruvate metabolic process	EMLSAT00000008975
	GO:0021549	1	0.0067	0.0023	0.299	1	2.91304	cerebellum development	EMLSAT00000007735						GO:0035296	1	0.013	0.0047	0.305	0.574	2.76596	regulation of tube diameter	EMLSAT00000000980
	GO:0080171	1	0.0067	0.0023	0.299	1	2.91304	lytic vacuole organization	EMLSAT00000006753						GO:0008652	1	0.013	0.0047	0.305	0.574	2.76596	cellular amino acid biosynthetic process	EMLSAT00000001985
	GO:0042078	1	0.0067	0.0023	0.299	1	2.91304	germ-line stem cell division	EMLSAT00000010534						GO:1901215	1	0.013	0.0047	0.305	0.574	2.76596	negative regulation of neuron death	EMLSAT00000002808
	GO:0006970	1	0.0067	0.0023	0.299	1	2.91304	response to osmotic stress	EMLSAT00000003050						GO:0001654	2	0.026	0.015	0.309	0.576	1.73333	eye development	EMLSAT00000002880,EMLSAT00000002808
	GO:0009148	1	0.0067	0.0023	0.299	1	2.91304	pyrimidine nucleoside triphosphate biosynthetic process	EMLSAT00000003165						GO:0009117	3	0.039	0.025	0.31	0.577	1.56	nucleotide metabolic process	EMLSAT00000008975,EMLSAT00000001683,EMLSAT00000004125
	GO:0033692	1	0.0067	0.0023	0.299	1	2.91304	cellular polysaccharide biosynthetic process	EMLSAT00000007254						GO:1901654	1	0.013	0.0048	0.312	0.578	2.70833	response to ketone	EMLSAT00000003673
	GO:0000271	1	0.0067	0.0023	0.299	1	2.91304	polysaccharide biosynthetic process	EMLSAT00000007254						GO:0040003	1	0.013	0.0048	0.312	0.578	2.70833	chitin-based cuticle development	EMLSAT00000012732
	GO:0043094	1	0.0067	0.0023	0.299	1	2.91304	cellular metabolic compound salvage	EMLSAT00000007258						GO:0006006	1	0.013	0.0048	0.312	0.578	2.70833	glucose metabolic process	EMLSAT00000000124
	GO:1901068	1	0.0067	0.0023	0.299	1	2.91304	guanosine-containing compound metabolic process	EMLSAT00000003165						GO:0007051	2	0.026	0.015	0.317	0.584	1.73333	spindle organization	EMLSAT00000010756,EMLSAT00000004346
	GO:0008299	1	0.0067	0.0023	0.299	1	2.91304	isoprenoid biosynthetic process	EMLSAT00000008177						GO:0019637	5	0.065	0.049	0.318	0.585	1.32653	organophosphate metabolic process	EMLSAT00000008975,EMLSAT00000003444,EMLSAT00000001683,EMLSAT00000004125,EMLSAT00000000980
	GO:0006754	1	0.0067	0.0023	0.299	1	2.91304	ATP biosynthetic process	EMLSAT00000000554						GO:0051028	1	0.013	0.0049	0.318	0.585	2.65306	mRNA transport	EMLSAT00000012258
	GO:0007040	1	0.0067	0.0023	0.299	1	2.91304	lysosome organization	EMLSAT00000006753						GO:0097549	1	0.013	0.0049	0.318	0.585	2.65306	chromatin organization involved in negative regulation of transcription	EMLSAT00000003673
	GO:0007041	1	0.0067	0.0023	0.299	1	2.91304	lysosomal transport	EMLSAT00000006753						GO:0010970	1	0.013	0.0049	0.318	0.585	2.65306	transport along microtubule	EMLSAT00000002808
	GO:0034968	2	0.013	0.0074	0.306	1	1.75676	histone lysine methylation	EMLSAT00000002019,EMLSAT00000008252						GO:0009185	1	0.013	0.0049	0.318	0.585	2.65306	ribonucleoside diphosphate metabolic process	EMLSAT00000008975
	GO:0055117	1	0.0067	0.0025	0.313	1	2.68	regulation of cardiac muscle contraction	EMLSAT00000009544						GO:0000226	3	0.039	0.026	0.324	0.59	1.5	microtubule cytoskeleton organization	EMLSAT00000010756,EMLSAT00000004346,EMLSAT00000002808
	GO:0019395	1	0.0067	0.0025	0.313	1	2.68	fatty acid oxidation	EMLSAT00000007764						GO:0070588	1	0.013	0.0051	0.325	0.591	2.54902	calcium ion transmembrane transport	EMLSAT00000007315
	GO:0008584	1	0.0067	0.0025	0.313	1	2.68	male gonad development	EMLSAT00000007201						GO:0030099	1	0.013	0.0051	0.325	0.591	2.54902	myeloid cell differentiation	EMLSAT00000000266
	GO:2000243	1	0.0067	0.0025	0.313	1	2.68	positive regulation of reproductive process	EMLSAT00000009544						GO:0009411	1	0.013	0.0051	0.325	0.591	2.54902	response to UV	EMLSAT00000007315
	GO:0006144	1	0.0067	0.0025	0.313	1	2.68	purine nucleobase metabolic process	EMLSAT00000010348						GO:0032496	1	0.013	0.0052	0.332	0.599	2.5	response to lipopolysaccharide	EMLSAT00000000980
	GO:0009101	1	0.0067	0.0025	0.313	1	2.68	glycoprotein biosynthetic process	EMLSAT00000000896						GO:0015980	1	0.013	0.0052	0.332	0.599	2.5	energy derivation by oxidation of organic compounds	EMLSAT00000007315
	GO:0035019	1	0.0067	0.0025	0.313	1	2.68	somatic stem cell population maintenance	EMLSAT00000006392						GO:0009064	1	0.013	0.0052	0.332	0.599	2.5	glutamine family amino acid metabolic process	EMLSAT00000007965
	GO:0009147	1	0.0067	0.0025	0.313	1	2.68	pyrimidine nucleoside triphosphate metabolic process	EMLSAT00000003165						GO:0006753	3	0.039	0.026	0.332	0.599	1.5	nucleoside phosphate metabolic process	EMLSAT00000008975,EMLSAT00000001683,EMLSAT00000004125
	GO:0005977	1	0.0067	0.0025	0.313	1	2.68	glycogen metabolic process	EMLSAT00000007254						GO:0006915	3	0.039	0.027	0.338	0.604	1.44444	apoptotic process	EMLSAT00000010797,EMLSAT00000000980,EMLSAT00000010802
	GO:0030217	1	0.0067	0.0025	0.313	1	2.68	T cell differentiation	EMLSAT00000006392						GO:0019221	1	0.013	0.0053	0.339	0.605	2.45283	cytokine-mediated signaling pathway	EMLSAT00000012258
	GO:0018022	2	0.013	0.0075	0.313	1	1.73333	peptidyl-lysine methylation	EMLSAT00000002019,EMLSAT00000008252						GO:0040014	1	0.013	0.0053	0.339	0.605	2.45283	regulation of multicellular organism growth	EMLSAT00000010003
	GO:0051234	35	0.23	0.21	0.313	1	1.09524	establishment of localization	EMLSAT00000010007,EMLSAT00000012703,EMLSAT00000012989,EMLSAT00000007039,EMLSAT00000010683,EMLSAT00000012368,EMLSAT00000003697,EMLSAT00000008182,EMLSAT00000003531,EMLSAT00000003696,EMLSAT00000001294,EMLSAT00000004087,EMLSAT00000008540,EMLSAT00000010408,EMLSAT00000000745,EMLSAT00000001634,EMLSAT00000004109,EMLSAT00000000741,EMLSAT00000001676,EMLSAT00000000486,EMLSAT00000012981,EMLSAT00000002706,EML…						GO:0051302	1	0.013	0.0053	0.339	0.605	2.45283	regulation of cell division	EMLSAT00000007315
	GO:0016051	2	0.013	0.0077	0.32	1	1.68831	carbohydrate biosynthetic process	EMLSAT00000007254,EMLSAT00000000683						GO:0009888	4	0.052	0.038	0.342	0.607	1.36842	tissue development	EMLSAT00000010797,EMLSAT00000010003,EMLSAT00000007315,EMLSAT00000010802
	GO:0010466	2	0.013	0.0077	0.32	1	1.68831	negative regulation of peptidase activity	EMLSAT00000008877,EMLSAT00000003696						GO:0010033	5	0.065	0.05	0.344	0.609	1.3	response to organic substance	EMLSAT00000010797,EMLSAT00000004902,EMLSAT00000000980,EMLSAT00000003673,EMLSAT00000010802
	GO:0016318	1	0.0067	0.0026	0.326	1	2.57692	ommatidial rotation	EMLSAT00000010534						GO:0019751	1	0.013	0.0055	0.345	0.61	2.36364	polyol metabolic process	EMLSAT00000000980
	GO:0046068	1	0.0067	0.0026	0.326	1	2.57692	cGMP metabolic process	EMLSAT00000009544						GO:0002119	1	0.013	0.0055	0.345	0.61	2.36364	nematode larval development	EMLSAT00000010003
	GO:0018108	1	0.0067	0.0026	0.326	1	2.57692	peptidyl-tyrosine phosphorylation	EMLSAT00000010534						GO:0007622	1	0.013	0.0056	0.352	0.619	2.32143	rhythmic behavior	EMLSAT00000003841
	GO:0007589	1	0.0067	0.0026	0.326	1	2.57692	body fluid secretion	EMLSAT00000003696						GO:0006575	1	0.013	0.0056	0.352	0.619	2.32143	cellular modified amino acid metabolic process	EMLSAT00000000980
	GO:2001257	1	0.0067	0.0026	0.326	1	2.57692	regulation of cation channel activity	EMLSAT00000008540						GO:0044248	6	0.078	0.063	0.356	0.624	1.2381	cellular catabolic process	EMLSAT00000004902,EMLSAT00000007965,EMLSAT00000007315,EMLSAT00000001683,EMLSAT00000004125,EMLSAT00000003063
	GO:0046683	1	0.0067	0.0026	0.326	1	2.57692	response to organophosphorus	EMLSAT00000010683						GO:0007010	5	0.065	0.051	0.356	0.624	1.27451	cytoskeleton organization	EMLSAT00000004902,EMLSAT00000010756,EMLSAT00000004346,EMLSAT00000002808,EMLSAT00000003063
	GO:0007616	2	0.013	0.0078	0.328	1	1.66667	long-term memory	EMLSAT00000010534,EMLSAT00000002017						GO:0044272	1	0.013	0.0057	0.359	0.626	2.2807	sulfur compound biosynthetic process	EMLSAT00000001985
	GO:0019318	2	0.013	0.0078	0.328	1	1.66667	hexose metabolic process	EMLSAT00000005397,EMLSAT00000000852						GO:0034401	1	0.013	0.0057	0.359	0.626	2.2807	chromatin organization involved in regulation of transcription	EMLSAT00000003673
	GO:0016050	2	0.013	0.0078	0.328	1	1.66667	vesicle organization	EMLSAT00000006753,EMLSAT00000006073						GO:0099111	1	0.013	0.0057	0.359	0.626	2.2807	microtubule-based transport	EMLSAT00000002808
	GO:0055086	6	0.04	0.031	0.33	1	1.29032	nucleobase-containing small molecule metabolic process	EMLSAT00000009544,EMLSAT00000010348,EMLSAT00000009015,EMLSAT00000000554,EMLSAT00000010808,EMLSAT00000003165						GO:0030178	1	0.013	0.0057	0.359	0.626	2.2807	negative regulation of Wnt signaling pathway	EMLSAT00000002880
	GO:0006814	2	0.013	0.0079	0.335	1	1.64557	sodium ion transport	EMLSAT00000010007,EMLSAT00000005283						GO:0033993	2	0.026	0.016	0.361	0.626	1.625	response to lipid	EMLSAT00000000980,EMLSAT00000003673
	GO:0000956	2	0.013	0.0079	0.335	1	1.64557	nuclear-transcribed mRNA catabolic process	EMLSAT00000000347,EMLSAT00000006392						GO:0051240	4	0.052	0.04	0.365	0.631	1.3	positive regulation of multicellular organismal process	EMLSAT00000010003,EMLSAT00000000266,EMLSAT00000002880,EMLSAT00000011958
	GO:0030258	2	0.013	0.0079	0.335	1	1.64557	lipid modification	EMLSAT00000007764,EMLSAT00000001532						GO:0045927	2	0.026	0.017	0.368	0.634	1.52941	positive regulation of growth	EMLSAT00000010003,EMLSAT00000002880
	GO:0009066	1	0.0067	0.0027	0.339	1	2.48148	aspartate family amino acid metabolic process	EMLSAT00000007258						GO:0019748	1	0.013	0.006	0.371	0.639	2.16667	secondary metabolic process	EMLSAT00000003673
	GO:0032273	1	0.0067	0.0027	0.339	1	2.48148	positive regulation of protein polymerization	EMLSAT00000011356						GO:0002237	1	0.013	0.006	0.371	0.639	2.16667	response to molecule of bacterial origin	EMLSAT00000000980
	GO:0048864	1	0.0067	0.0027	0.339	1	2.48148	stem cell development	EMLSAT00000008177						GO:0030162	2	0.026	0.017	0.372	0.639	1.52941	regulation of proteolysis	EMLSAT00000010797,EMLSAT00000010802
	GO:0007034	1	0.0067	0.0027	0.339	1	2.48148	vacuolar transport	EMLSAT00000006753						GO:0007611	2	0.026	0.017	0.372	0.639	1.52941	learning or memory	EMLSAT00000003673,EMLSAT00000002808
	GO:0042074	1	0.0067	0.0027	0.339	1	2.48148	cell migration involved in gastrulation	EMLSAT00000010534						GO:0006091	2	0.026	0.017	0.372	0.639	1.52941	generation of precursor metabolites and energy	EMLSAT00000008975,EMLSAT00000007315
	GO:0006942	1	0.0067	0.0027	0.339	1	2.48148	regulation of striated muscle contraction	EMLSAT00000009544						GO:0051129	2	0.026	0.017	0.372	0.639	1.52941	negative regulation of cellular component organization	EMLSAT00000012732,EMLSAT00000007139
	GO:0035010	1	0.0067	0.0027	0.339	1	2.48148	encapsulation of foreign target	EMLSAT00000010534						GO:0048731	5	0.065	0.052	0.376	0.64	1.25	system development	EMLSAT00000010797,EMLSAT00000000266,EMLSAT00000002808,EMLSAT00000010802,EMLSAT00000011958
	GO:0007365	1	0.0067	0.0027	0.339	1	2.48148	periodic partitioning	EMLSAT00000010534						GO:0050890	2	0.026	0.017	0.379	0.643	1.52941	cognition	EMLSAT00000003673,EMLSAT00000002808
	GO:0018212	1	0.0067	0.0027	0.339	1	2.48148	peptidyl-tyrosine modification	EMLSAT00000010534						GO:0006629	5	0.065	0.053	0.382	0.647	1.22642	lipid metabolic process	EMLSAT00000010797,EMLSAT00000003843,EMLSAT00000007315,EMLSAT00000003673,EMLSAT00000010802
	GO:0006029	1	0.0067	0.0027	0.339	1	2.48148	proteoglycan metabolic process	EMLSAT00000000896						GO:0051051	1	0.013	0.0062	0.384	0.649	2.09677	negative regulation of transport	EMLSAT00000007139
	GO:0098609	3	0.02	0.014	0.347	1	1.42857	cell-cell adhesion	EMLSAT00000003718,EMLSAT00000004818,EMLSAT00000009709						GO:0042445	1	0.013	0.0062	0.384	0.649	2.09677	hormone metabolic process	EMLSAT00000003673
	GO:0046331	3	0.02	0.014	0.347	1	1.42857	lateral inhibition	EMLSAT00000009544,EMLSAT00000012368,EMLSAT00000001808						GO:0006165	1	0.013	0.0062	0.384	0.649	2.09677	nucleoside diphosphate phosphorylation	EMLSAT00000008975
	GO:0009056	14	0.093	0.082	0.35	1	1.13415	catabolic process	EMLSAT00000009544,EMLSAT00000010348,EMLSAT00000006178,EMLSAT00000008414,EMLSAT00000010532,EMLSAT00000007469,EMLSAT00000006392,EMLSAT00000004649,EMLSAT00000000347,EMLSAT00000001971,EMLSAT00000001532,EMLSAT00000002236,EMLSAT00000007604,EMLSAT00000000705						GO:0003013	1	0.013	0.0062	0.384	0.649	2.09677	circulatory system process	EMLSAT00000000980
	GO:0034032	1	0.0067	0.0029	0.352	1	2.31034	purine nucleoside bisphosphate metabolic process	EMLSAT00000010808						GO:0002521	1	0.013	0.0062	0.384	0.649	2.09677	leukocyte differentiation	EMLSAT00000000266
	GO:0048859	1	0.0067	0.0029	0.352	1	2.31034	formation of anatomical boundary	EMLSAT00000010534						GO:0042335	1	0.013	0.0064	0.39	0.653	2.03125	cuticle development	EMLSAT00000012732
	GO:0045727	1	0.0067	0.0029	0.352	1	2.31034	positive regulation of translation	EMLSAT00000012907						GO:2001233	1	0.013	0.0064	0.39	0.653	2.03125	regulation of apoptotic signaling pathway	EMLSAT00000007139
	GO:0007274	1	0.0067	0.0029	0.352	1	2.31034	neuromuscular synaptic transmission	EMLSAT00000004794						GO:0051259	2	0.026	0.018	0.393	0.655	1.44444	protein complex oligomerization	EMLSAT00000007315,EMLSAT00000000980
	GO:0062197	1	0.0067	0.0029	0.352	1	2.31034	cellular response to chemical stress	EMLSAT00000003050						GO:0001822	1	0.013	0.0065	0.396	0.659	2	kidney development	EMLSAT00000007315
	GO:0046425	1	0.0067	0.0029	0.352	1	2.31034	regulation of receptor signaling pathway via JAK-STAT	EMLSAT00000010534						GO:0097305	1	0.013	0.0065	0.396	0.659	2	response to alcohol	EMLSAT00000003673
	GO:0033865	1	0.0067	0.0029	0.352	1	2.31034	nucleoside bisphosphate metabolic process	EMLSAT00000010808						GO:0043523	1	0.013	0.0065	0.396	0.659	2	regulation of neuron apoptotic process	EMLSAT00000002808
	GO:1904892	1	0.0067	0.0029	0.352	1	2.31034	regulation of receptor signaling pathway via STAT	EMLSAT00000010534						GO:0040029	1	0.013	0.0065	0.396	0.659	2	regulation of gene expression, epigenetic	EMLSAT00000003673
	GO:0033875	1	0.0067	0.0029	0.352	1	2.31034	ribonucleoside bisphosphate metabolic process	EMLSAT00000010808						GO:0016052	1	0.013	0.0066	0.402	0.664	1.9697	carbohydrate catabolic process	EMLSAT00000008975
	GO:0045168	3	0.02	0.014	0.353	1	1.42857	cell-cell signaling involved in cell fate commitment	EMLSAT00000009544,EMLSAT00000012368,EMLSAT00000001808						GO:0000904	1	0.013	0.0066	0.402	0.664	1.9697	cell morphogenesis involved in differentiation	EMLSAT00000003673
	GO:0051604	2	0.013	0.0083	0.356	1	1.56627	protein maturation	EMLSAT00000007343,EMLSAT00000000132						GO:0010623	1	0.013	0.0068	0.409	0.672	1.91176	programmed cell death involved in cell development	EMLSAT00000006620
	GO:0003012	2	0.013	0.0083	0.356	1	1.56627	muscle system process	EMLSAT00000009544,EMLSAT00000003050						GO:0046434	1	0.013	0.0068	0.409	0.672	1.91176	organophosphate catabolic process	EMLSAT00000001683
	GO:0046700	4	0.027	0.02	0.358	1	1.35	heterocycle catabolic process	EMLSAT00000009544,EMLSAT00000010348,EMLSAT00000000347,EMLSAT00000006392						GO:0030705	1	0.013	0.0068	0.409	0.672	1.91176	cytoskeleton-dependent intracellular transport	EMLSAT00000002808
	GO:0019439	4	0.027	0.02	0.363	1	1.35	aromatic compound catabolic process	EMLSAT00000009544,EMLSAT00000010348,EMLSAT00000000347,EMLSAT00000006392						GO:0007017	4	0.052	0.042	0.413	0.676	1.2381	microtubule-based process	EMLSAT00000010756,EMLSAT00000003444,EMLSAT00000004346,EMLSAT00000002808
	GO:0044270	4	0.027	0.02	0.363	1	1.35	cellular nitrogen compound catabolic process	EMLSAT00000009544,EMLSAT00000010348,EMLSAT00000000347,EMLSAT00000006392						GO:0007005	1	0.013	0.0069	0.414	0.676	1.88406	mitochondrion organization	EMLSAT00000007139
	GO:0008610	4	0.027	0.02	0.363	1	1.35	lipid biosynthetic process	EMLSAT00000010369,EMLSAT00000000554,EMLSAT00000003531,EMLSAT00000008177						GO:0001736	1	0.013	0.0069	0.414	0.676	1.88406	establishment of planar polarity	EMLSAT00000002880
	GO:0007444	2	0.013	0.0085	0.363	1	1.52941	imaginal disc development	EMLSAT00000006421,EMLSAT00000011299						GO:0046939	1	0.013	0.0069	0.414	0.676	1.88406	nucleotide phosphorylation	EMLSAT00000008975
	GO:0014074	1	0.0067	0.003	0.365	1	2.23333	response to purine-containing compound	EMLSAT00000010683						GO:0007164	1	0.013	0.0069	0.414	0.676	1.88406	establishment of tissue polarity	EMLSAT00000002880
	GO:0042451	1	0.0067	0.003	0.365	1	2.23333	purine nucleoside biosynthetic process	EMLSAT00000003165						GO:0009886	3	0.039	0.031	0.423	0.684	1.25806	post-embryonic animal morphogenesis	EMLSAT00000010003,EMLSAT00000003841,EMLSAT00000002880
	GO:0061333	1	0.0067	0.003	0.365	1	2.23333	renal tubule morphogenesis	EMLSAT00000010007						GO:0051336	3	0.039	0.031	0.428	0.692	1.25806	regulation of hydrolase activity	EMLSAT00000010797,EMLSAT00000007139,EMLSAT00000010802
	GO:0046129	1	0.0067	0.003	0.365	1	2.23333	purine ribonucleoside biosynthetic process	EMLSAT00000003165						GO:0008406	1	0.013	0.0073	0.432	0.697	1.78082	gonad development	EMLSAT00000010003
	GO:0031329	2	0.013	0.0086	0.37	1	1.51163	regulation of cellular catabolic process	EMLSAT00000006421,EMLSAT00000006392						GO:0034404	1	0.013	0.0073	0.432	0.697	1.78082	nucleobase-containing small molecule biosynthetic process	EMLSAT00000001683
	GO:0030097	2	0.013	0.0087	0.377	1	1.49425	hemopoiesis	EMLSAT00000010534,EMLSAT00000006392						GO:0008355	1	0.013	0.0073	0.432	0.697	1.78082	olfactory learning	EMLSAT00000002808
	GO:0005996	2	0.013	0.0087	0.377	1	1.49425	monosaccharide metabolic process	EMLSAT00000005397,EMLSAT00000000852						GO:0034968	1	0.013	0.0074	0.438	0.702	1.75676	histone lysine methylation	EMLSAT00000010224
	GO:0006402	2	0.013	0.0087	0.377	1	1.49425	mRNA catabolic process	EMLSAT00000000347,EMLSAT00000006392						GO:0007219	1	0.013	0.0075	0.443	0.71	1.73333	Notch signaling pathway	EMLSAT00000005377
	GO:0044042	1	0.0067	0.0031	0.377	1	2.16129	glucan metabolic process	EMLSAT00000007254						GO:0018022	1	0.013	0.0075	0.443	0.71	1.73333	peptidyl-lysine methylation	EMLSAT00000010224
	GO:0050907	1	0.0067	0.0031	0.377	1	2.16129	detection of chemical stimulus involved in sensory perception	EMLSAT00000001287						GO:0006643	1	0.013	0.0077	0.449	0.716	1.68831	membrane lipid metabolic process	EMLSAT00000003843
	GO:0009636	1	0.0067	0.0031	0.377	1	2.16129	response to toxic substance	EMLSAT00000010683						GO:0016051	1	0.013	0.0077	0.449	0.716	1.68831	carbohydrate biosynthetic process	EMLSAT00000000124
	GO:0018105	1	0.0067	0.0031	0.377	1	2.16129	peptidyl-serine phosphorylation	EMLSAT00000012907						GO:0009132	1	0.013	0.0077	0.449	0.716	1.68831	nucleoside diphosphate metabolic process	EMLSAT00000008975
	GO:0006073	1	0.0067	0.0031	0.377	1	2.16129	cellular glucan metabolic process	EMLSAT00000007254						GO:0002164	1	0.013	0.0077	0.449	0.716	1.68831	larval development	EMLSAT00000010003
	GO:0030713	1	0.0067	0.0031	0.377	1	2.16129	ovarian follicle cell stalk formation	EMLSAT00000010534						GO:0007623	1	0.013	0.0078	0.455	0.72	1.66667	circadian rhythm	EMLSAT00000003841
	GO:0001570	1	0.0067	0.0031	0.377	1	2.16129	vasculogenesis	EMLSAT00000006392						GO:0019318	1	0.013	0.0078	0.455	0.72	1.66667	hexose metabolic process	EMLSAT00000000124
	GO:0030168	1	0.0067	0.0031	0.377	1	2.16129	platelet activation	EMLSAT00000000741						GO:0002683	1	0.013	0.0078	0.455	0.72	1.66667	negative regulation of immune system process	EMLSAT00000002598
	GO:0098542	4	0.027	0.021	0.38	1	1.28571	defense response to other organism	EMLSAT00000012327,EMLSAT00000010534,EMLSAT00000011299,EMLSAT00000002236						GO:0051236	1	0.013	0.0081	0.466	0.733	1.60494	establishment of RNA localization	EMLSAT00000012258
	GO:0016571	2	0.013	0.0088	0.384	1	1.47727	histone methylation	EMLSAT00000002019,EMLSAT00000008252						GO:0050657	1	0.013	0.0081	0.466	0.733	1.60494	nucleic acid transport	EMLSAT00000012258
	GO:0006887	2	0.013	0.0088	0.384	1	1.47727	exocytosis	EMLSAT00000000741,EMLSAT00000010408						GO:0050658	1	0.013	0.0081	0.466	0.733	1.60494	RNA transport	EMLSAT00000012258
	GO:0045861	2	0.013	0.0088	0.384	1	1.47727	negative regulation of proteolysis	EMLSAT00000008877,EMLSAT00000003696						GO:0007264	2	0.026	0.02	0.466	0.733	1.3	small GTPase mediated signal transduction	EMLSAT00000010797,EMLSAT00000010802
	GO:0042455	1	0.0067	0.0033	0.389	1	2.0303	ribonucleoside biosynthetic process	EMLSAT00000003165						GO:0070925	2	0.026	0.02	0.466	0.733	1.3	organelle assembly	EMLSAT00000010756,EMLSAT00000004346
	GO:0034637	1	0.0067	0.0033	0.389	1	2.0303	cellular carbohydrate biosynthetic process	EMLSAT00000007254						GO:0009719	2	0.026	0.02	0.469	0.733	1.3	response to endogenous stimulus	EMLSAT00000010797,EMLSAT00000010802
	GO:1904062	1	0.0067	0.0033	0.389	1	2.0303	regulation of cation transmembrane transport	EMLSAT00000008540						GO:1901575	6	0.078	0.071	0.471	0.733	1.09859	organic substance catabolic process	EMLSAT00000004902,EMLSAT00000008975,EMLSAT00000007965,EMLSAT00000001683,EMLSAT00000004125,EMLSAT00000003063
	GO:1903037	1	0.0067	0.0033	0.389	1	2.0303	regulation of leukocyte cell-cell adhesion	EMLSAT00000009544						GO:0040008	3	0.039	0.033	0.476	0.739	1.18182	regulation of growth	EMLSAT00000010003,EMLSAT00000002880,EMLSAT00000002808
	GO:0006885	1	0.0067	0.0033	0.389	1	2.0303	regulation of pH	EMLSAT00000000554						GO:0098662	2	0.026	0.021	0.482	0.748	1.2381	inorganic cation transmembrane transport	EMLSAT00000010575,EMLSAT00000007315
	GO:0035206	1	0.0067	0.0033	0.389	1	2.0303	regulation of hemocyte proliferation	EMLSAT00000010534						GO:0098660	2	0.026	0.021	0.485	0.752	1.2381	inorganic ion transmembrane transport	EMLSAT00000010575,EMLSAT00000007315
	GO:0002165	1	0.0067	0.0033	0.389	1	2.0303	instar larval or pupal development	EMLSAT00000001904						GO:0098655	2	0.026	0.021	0.492	0.76	1.2381	cation transmembrane transport	EMLSAT00000010575,EMLSAT00000007315
	GO:0051147	1	0.0067	0.0033	0.389	1	2.0303	regulation of muscle cell differentiation	EMLSAT00000011356						GO:0043161	1	0.013	0.0087	0.492	0.76	1.49425	proteasome-mediated ubiquitin-dependent protein catabolic process	EMLSAT00000004902
	GO:0034764	1	0.0067	0.0033	0.389	1	2.0303	positive regulation of transmembrane transport	EMLSAT00000008540						GO:0008306	1	0.013	0.0087	0.492	0.76	1.49425	associative learning	EMLSAT00000002808
	GO:0000096	1	0.0067	0.0033	0.389	1	2.0303	sulfur amino acid metabolic process	EMLSAT00000007258						GO:0007528	1	0.013	0.0087	0.492	0.76	1.49425	neuromuscular junction development	EMLSAT00000002808
	GO:0005975	6	0.04	0.034	0.39	1	1.17647	carbohydrate metabolic process	EMLSAT00000007254,EMLSAT00000005397,EMLSAT00000012213,EMLSAT00000000852,EMLSAT00000007604,EMLSAT00000000683						GO:0008643	1	0.013	0.0087	0.492	0.76	1.49425	carbohydrate transport	EMLSAT00000012258
	GO:0006629	9	0.06	0.053	0.393	1	1.13208	lipid metabolic process	EMLSAT00000010369,EMLSAT00000009015,EMLSAT00000008458,EMLSAT00000000554,EMLSAT00000007764,EMLSAT00000001532,EMLSAT00000009998,EMLSAT00000003531,EMLSAT00000008177						GO:0005996	1	0.013	0.0087	0.492	0.76	1.49425	monosaccharide metabolic process	EMLSAT00000000124
	GO:1901361	4	0.027	0.021	0.398	1	1.28571	organic cyclic compound catabolic process	EMLSAT00000009544,EMLSAT00000010348,EMLSAT00000000347,EMLSAT00000006392						GO:0032879	5	0.065	0.06	0.494	0.76	1.08333	regulation of localization	EMLSAT00000010003,EMLSAT00000000266,EMLSAT00000007139,EMLSAT00000012258,EMLSAT00000011958
	GO:0006487	1	0.0067	0.0034	0.401	1	1.97059	protein N-linked glycosylation	EMLSAT00000009015						GO:0016571	1	0.013	0.0088	0.497	0.76	1.47727	histone methylation	EMLSAT00000010224
	GO:0061041	1	0.0067	0.0034	0.401	1	1.97059	regulation of wound healing	EMLSAT00000003050						GO:0051090	1	0.013	0.009	0.502	0.765	1.44444	regulation of DNA-binding transcription factor activity	EMLSAT00000007315
	GO:0060070	1	0.0067	0.0034	0.401	1	1.97059	canonical Wnt signaling pathway	EMLSAT00000000937						GO:0006816	1	0.013	0.009	0.502	0.765	1.44444	calcium ion transport	EMLSAT00000007315
	GO:0050863	1	0.0067	0.0034	0.401	1	1.97059	regulation of T cell activation	EMLSAT00000009544						GO:0010498	1	0.013	0.0091	0.507	0.77	1.42857	proteasomal protein catabolic process	EMLSAT00000004902
	GO:0016476	1	0.0067	0.0034	0.401	1	1.97059	regulation of embryonic cell shape	EMLSAT00000010534						GO:0034765	1	0.013	0.0091	0.507	0.77	1.42857	regulation of ion transmembrane transport	EMLSAT00000007139
	GO:0055067	1	0.0067	0.0034	0.401	1	1.97059	monovalent inorganic cation homeostasis	EMLSAT00000000554						GO:1901137	2	0.026	0.022	0.511	0.773	1.18182	carbohydrate derivative biosynthetic process	EMLSAT00000005377,EMLSAT00000003843
	GO:0009165	3	0.02	0.015	0.406	1	1.33333	nucleotide biosynthetic process	EMLSAT00000000554,EMLSAT00000010808,EMLSAT00000003165						GO:0035150	1	0.013	0.0094	0.517	0.781	1.38298	regulation of tube size	EMLSAT00000000980
	GO:0046486	3	0.02	0.015	0.406	1	1.33333	glycerolipid metabolic process	EMLSAT00000010369,EMLSAT00000000554,EMLSAT00000003531						GO:0016458	1	0.013	0.0094	0.517	0.781	1.38298	gene silencing	EMLSAT00000003673
	GO:0032879	10	0.067	0.06	0.412	1	1.11667	regulation of localization	EMLSAT00000003050,EMLSAT00000006178,EMLSAT00000001532,EMLSAT00000010532,EMLSAT00000010499,EMLSAT00000007469,EMLSAT00000012907,EMLSAT00000008182,EMLSAT00000004087,EMLSAT00000008540						GO:0046578	1	0.013	0.0096	0.527	0.793	1.35417	regulation of Ras protein signal transduction	EMLSAT00000012258
	GO:0044262	2	0.013	0.0094	0.412	1	1.38298	cellular carbohydrate metabolic process	EMLSAT00000007254,EMLSAT00000007604						GO:0007423	2	0.026	0.023	0.533	0.801	1.13043	sensory organ development	EMLSAT00000002880,EMLSAT00000002808
	GO:0032412	1	0.0067	0.0035	0.413	1	1.91429	regulation of ion transmembrane transporter activity	EMLSAT00000008540						GO:0048511	1	0.013	0.0099	0.536	0.805	1.31313	rhythmic process	EMLSAT00000003841
	GO:0035071	1	0.0067	0.0035	0.413	1	1.91429	salivary gland cell autophagic cell death	EMLSAT00000003924						GO:0007612	1	0.013	0.01	0.541	0.81	1.3	learning	EMLSAT00000002808
	GO:0042044	1	0.0067	0.0035	0.413	1	1.91429	fluid transport	EMLSAT00000010683						GO:0015931	1	0.013	0.01	0.546	0.816	1.3	nucleobase-containing compound transport	EMLSAT00000012258
	GO:0042067	1	0.0067	0.0035	0.413	1	1.91429	establishment of ommatidial planar polarity	EMLSAT00000010534						GO:0006479	1	0.013	0.01	0.546	0.816	1.3	protein methylation	EMLSAT00000010224
	GO:1903034	1	0.0067	0.0035	0.413	1	1.91429	regulation of response to wounding	EMLSAT00000003050						GO:0008213	1	0.013	0.01	0.546	0.816	1.3	protein alkylation	EMLSAT00000010224
	GO:0008063	1	0.0067	0.0035	0.413	1	1.91429	Toll signaling pathway	EMLSAT00000011351						GO:0001666	1	0.013	0.01	0.55	0.818	1.3	response to hypoxia	EMLSAT00000007315
	GO:0022898	1	0.0067	0.0035	0.413	1	1.91429	regulation of transmembrane transporter activity	EMLSAT00000008540						GO:0051130	2	0.026	0.024	0.551	0.818	1.08333	positive regulation of cellular component organization	EMLSAT00000007139,EMLSAT00000002880
	GO:0009156	1	0.0067	0.0035	0.413	1	1.91429	ribonucleoside monophosphate biosynthetic process	EMLSAT00000010808						GO:0010638	1	0.013	0.01	0.555	0.822	1.3	positive regulation of organelle organization	EMLSAT00000007139
	GO:0009163	1	0.0067	0.0035	0.413	1	1.91429	nucleoside biosynthetic process	EMLSAT00000003165						GO:0044772	1	0.013	0.01	0.555	0.822	1.3	mitotic cell cycle phase transition	EMLSAT00000010048
	GO:0009166	1	0.0067	0.0035	0.413	1	1.91429	nucleotide catabolic process	EMLSAT00000009544						GO:0045995	1	0.013	0.01	0.555	0.822	1.3	regulation of embryonic development	EMLSAT00000010003
	GO:1902905	1	0.0067	0.0035	0.413	1	1.91429	positive regulation of supramolecular fiber organization	EMLSAT00000011356						GO:0044770	1	0.013	0.011	0.559	0.825	1.18182	cell cycle phase transition	EMLSAT00000010048
	GO:0042278	1	0.0067	0.0035	0.413	1	1.91429	purine nucleoside metabolic process	EMLSAT00000003165						GO:0072511	1	0.013	0.011	0.564	0.83	1.18182	divalent inorganic cation transport	EMLSAT00000007315
	GO:1901659	1	0.0067	0.0035	0.413	1	1.91429	glycosyl compound biosynthetic process	EMLSAT00000003165						GO:0070838	1	0.013	0.011	0.564	0.83	1.18182	divalent metal ion transport	EMLSAT00000007315
	GO:0046128	1	0.0067	0.0035	0.413	1	1.91429	purine ribonucleoside metabolic process	EMLSAT00000003165						GO:0010639	1	0.013	0.011	0.568	0.833	1.18182	negative regulation of organelle organization	EMLSAT00000007139
	GO:0048771	1	0.0067	0.0035	0.413	1	1.91429	tissue remodeling	EMLSAT00000005283						GO:0044087	2	0.026	0.025	0.569	0.833	1.04	regulation of cellular component biogenesis	EMLSAT00000002880,EMLSAT00000002808
	GO:0022416	1	0.0067	0.0035	0.413	1	1.91429	chaeta development	EMLSAT00000010408						GO:0036293	1	0.013	0.011	0.573	0.837	1.18182	response to decreased oxygen levels	EMLSAT00000007315
	GO:0018209	1	0.0067	0.0035	0.413	1	1.91429	peptidyl-serine modification	EMLSAT00000012907						GO:1902532	1	0.013	0.011	0.573	0.837	1.18182	negative regulation of intracellular signal transduction	EMLSAT00000007139
	GO:0001889	1	0.0067	0.0035	0.413	1	1.91429	liver development	EMLSAT00000007039						GO:0009792	2	0.026	0.025	0.574	0.837	1.04	embryo development ending in birth or egg hatching	EMLSAT00000010003,EMLSAT00000003673
	GO:0006812	7	0.047	0.041	0.418	1	1.14634	cation transport	EMLSAT00000010007,EMLSAT00000000554,EMLSAT00000010499,EMLSAT00000008182,EMLSAT00000004087,EMLSAT00000008540,EMLSAT00000005283						GO:0015711	1	0.013	0.011	0.577	0.839	1.18182	organic anion transport	EMLSAT00000010575
	GO:0019827	2	0.013	0.0095	0.419	1	1.36842	stem cell population maintenance	EMLSAT00000010534,EMLSAT00000006392						GO:0070482	1	0.013	0.011	0.585	0.85	1.18182	response to oxygen levels	EMLSAT00000007315
	GO:0098727	2	0.013	0.0095	0.419	1	1.36842	maintenance of cell number	EMLSAT00000010534,EMLSAT00000006392						GO:0042048	1	0.013	0.011	0.59	0.855	1.18182	olfactory behavior	EMLSAT00000002808
	GO:0022610	6	0.04	0.035	0.422	1	1.14286	biological adhesion	EMLSAT00000003924,EMLSAT00000009873,EMLSAT00000012213,EMLSAT00000003718,EMLSAT00000004818,EMLSAT00000009709						GO:0042326	1	0.013	0.011	0.59	0.855	1.18182	negative regulation of phosphorylation	EMLSAT00000007139
	GO:0007155	6	0.04	0.035	0.422	1	1.14286	cell adhesion	EMLSAT00000003924,EMLSAT00000009873,EMLSAT00000012213,EMLSAT00000003718,EMLSAT00000004818,EMLSAT00000009709						GO:0032269	2	0.026	0.026	0.591	0.855	1	negative regulation of cellular protein metabolic process	EMLSAT00000010797,EMLSAT00000010802
	GO:0048477	3	0.02	0.016	0.422	1	1.25	oogenesis	EMLSAT00000010534,EMLSAT00000000937,EMLSAT00000010408						GO:0030155	1	0.013	0.012	0.598	0.862	1.08333	regulation of cell adhesion	EMLSAT00000010003
	GO:0015850	1	0.0067	0.0036	0.425	1	1.86111	organic hydroxy compound transport	EMLSAT00000010683						GO:0051248	2	0.026	0.026	0.6	0.863	1	negative regulation of protein metabolic process	EMLSAT00000010797,EMLSAT00000010802
	GO:1905879	1	0.0067	0.0036	0.425	1	1.86111	regulation of oogenesis	EMLSAT00000009544						GO:0007635	1	0.013	0.012	0.602	0.865	1.08333	chemosensory behavior	EMLSAT00000002808
	GO:0046822	1	0.0067	0.0036	0.425	1	1.86111	regulation of nucleocytoplasmic transport	EMLSAT00000012907						GO:0010817	1	0.013	0.012	0.606	0.869	1.08333	regulation of hormone levels	EMLSAT00000003673
	GO:0010506	1	0.0067	0.0036	0.425	1	1.86111	regulation of autophagy	EMLSAT00000006421						GO:0042493	1	0.013	0.012	0.606	0.869	1.08333	response to drug	EMLSAT00000010048
	GO:0009161	1	0.0067	0.0036	0.425	1	1.86111	ribonucleoside monophosphate metabolic process	EMLSAT00000010808						GO:0006873	1	0.013	0.012	0.606	0.869	1.08333	cellular ion homeostasis	EMLSAT00000010575
	GO:0051495	1	0.0067	0.0036	0.425	1	1.86111	positive regulation of cytoskeleton organization	EMLSAT00000011356						GO:0007613	1	0.013	0.012	0.61	0.871	1.08333	memory	EMLSAT00000003673
	GO:0032504	1	0.0067	0.0036	0.425	1	1.86111	multicellular organism reproduction	EMLSAT00000000904						GO:0044089	1	0.013	0.012	0.614	0.875	1.08333	positive regulation of cellular component biogenesis	EMLSAT00000002880
	GO:0042180	1	0.0067	0.0036	0.425	1	1.86111	cellular ketone metabolic process	EMLSAT00000008177						GO:0051239	7	0.091	0.096	0.615	0.875	0.947917	regulation of multicellular organismal process	EMLSAT00000010003,EMLSAT00000000266,EMLSAT00000002598,EMLSAT00000003673,EMLSAT00000002880,EMLSAT00000002808,EMLSAT00000011958
	GO:0051049	6	0.04	0.035	0.429	1	1.14286	regulation of transport	EMLSAT00000003050,EMLSAT00000010499,EMLSAT00000012907,EMLSAT00000008182,EMLSAT00000004087,EMLSAT00000008540						GO:0090407	2	0.026	0.027	0.616	0.875	0.962963	organophosphate biosynthetic process	EMLSAT00000004125,EMLSAT00000000980
	GO:0050878	3	0.02	0.016	0.432	1	1.25	regulation of body fluid levels	EMLSAT00000009544,EMLSAT00000000741,EMLSAT00000003696						GO:0051056	1	0.013	0.012	0.622	0.882	1.08333	regulation of small GTPase mediated signal transduction	EMLSAT00000012258
	GO:0009311	1	0.0067	0.0038	0.436	1	1.76316	oligosaccharide metabolic process	EMLSAT00000007604						GO:0048513	6	0.078	0.083	0.623	0.882	0.939759	animal organ development	EMLSAT00000010797,EMLSAT00000010003,EMLSAT00000007315,EMLSAT00000002880,EMLSAT00000002808,EMLSAT00000010802
	GO:0016579	1	0.0067	0.0038	0.436	1	1.76316	protein deubiquitination	EMLSAT00000002236						GO:0016043	17	0.22	0.23	0.623	0.882	0.956522	cellular component organization	EMLSAT00000010797,EMLSAT00000010756,EMLSAT00000007315,EMLSAT00000007139,EMLSAT00000010224,EMLSAT00000012258,EMLSAT00000004346,EMLSAT00000000980,EMLSAT00000003673,EMLSAT00000010802,EMLSAT00000004154,EMLSAT00000011958,EMLSAT00000003063,EMLSAT00000004902,EMLSAT00000000266,EMLSAT00000002598,EMLSAT00000002808
	GO:0031334	1	0.0067	0.0038	0.436	1	1.76316	positive regulation of protein-containing complex assembly	EMLSAT00000011356						GO:0048813	1	0.013	0.013	0.629	0.888	1	dendrite morphogenesis	EMLSAT00000002808
	GO:0048102	1	0.0067	0.0038	0.436	1	1.76316	autophagic cell death	EMLSAT00000003924						GO:0099177	1	0.013	0.013	0.633	0.892	1	regulation of trans-synaptic signaling	EMLSAT00000010003
	GO:0006952	5	0.033	0.029	0.437	1	1.13793	defense response	EMLSAT00000012327,EMLSAT00000010534,EMLSAT00000003924,EMLSAT00000011299,EMLSAT00000002236						GO:0050804	1	0.013	0.013	0.633	0.892	1	modulation of chemical synaptic transmission	EMLSAT00000010003
	GO:0007424	2	0.013	0.0099	0.439	1	1.31313	open tracheal system development	EMLSAT00000010534,EMLSAT00000010969						GO:0043269	1	0.013	0.013	0.633	0.892	1	regulation of ion transport	EMLSAT00000007139
	GO:0016049	2	0.013	0.0099	0.439	1	1.31313	cell growth	EMLSAT00000000937,EMLSAT00000010408						GO:0051962	1	0.013	0.013	0.633	0.892	1	positive regulation of nervous system development	EMLSAT00000002880
	GO:0002252	2	0.013	0.0099	0.439	1	1.31313	immune effector process	EMLSAT00000012327,EMLSAT00000010534						GO:0010647	3	0.039	0.042	0.636	0.892	0.928571	positive regulation of cell communication	EMLSAT00000010003,EMLSAT00000007315,EMLSAT00000007139
	GO:1901293	3	0.02	0.016	0.442	1	1.25	nucleoside phosphate biosynthetic process	EMLSAT00000000554,EMLSAT00000010808,EMLSAT00000003165						GO:0042330	1	0.013	0.013	0.637	0.892	1	taxis	EMLSAT00000002880
	GO:0051346	2	0.013	0.01	0.445	1	1.3	negative regulation of hydrolase activity	EMLSAT00000008877,EMLSAT00000003696						GO:0048812	2	0.026	0.028	0.639	0.892	0.928571	neuron projection morphogenesis	EMLSAT00000002598,EMLSAT00000002808
	GO:0032409	1	0.0067	0.0039	0.447	1	1.71795	regulation of transporter activity	EMLSAT00000008540						GO:0023056	3	0.039	0.042	0.64	0.892	0.928571	positive regulation of signaling	EMLSAT00000010003,EMLSAT00000007315,EMLSAT00000007139
	GO:0043123	1	0.0067	0.0039	0.447	1	1.71795	positive regulation of I-kappaB kinase/NF-kappaB signaling	EMLSAT00000012686						GO:0030111	1	0.013	0.013	0.641	0.892	1	regulation of Wnt signaling pathway	EMLSAT00000002880
	GO:0042110	1	0.0067	0.0039	0.447	1	1.71795	T cell activation	EMLSAT00000006392						GO:0006790	1	0.013	0.013	0.641	0.892	1	sulfur compound metabolic process	EMLSAT00000001985
	GO:0006112	1	0.0067	0.0039	0.447	1	1.71795	energy reserve metabolic process	EMLSAT00000007254						GO:0120039	2	0.026	0.028	0.642	0.892	0.928571	plasma membrane bounded cell projection morphogenesis	EMLSAT00000002598,EMLSAT00000002808
	GO:0009119	1	0.0067	0.0039	0.447	1	1.71795	ribonucleoside metabolic process	EMLSAT00000003165						GO:0030163	1	0.013	0.013	0.644	0.892	1	protein catabolic process	EMLSAT00000004902
	GO:0007162	1	0.0067	0.0039	0.447	1	1.71795	negative regulation of cell adhesion	EMLSAT00000009544						GO:0048858	2	0.026	0.028	0.644	0.892	0.928571	cell projection morphogenesis	EMLSAT00000002598,EMLSAT00000002808
	GO:0060541	2	0.013	0.01	0.452	1	1.3	respiratory system development	EMLSAT00000010534,EMLSAT00000010969						GO:1902531	3	0.039	0.043	0.644	0.892	0.906977	regulation of intracellular signal transduction	EMLSAT00000007315,EMLSAT00000007139,EMLSAT00000012258
	GO:0006479	2	0.013	0.01	0.452	1	1.3	protein methylation	EMLSAT00000002019,EMLSAT00000008252						GO:0050877	3	0.039	0.043	0.644	0.892	0.906977	nervous system process	EMLSAT00000000980,EMLSAT00000003673,EMLSAT00000002808
	GO:0008213	2	0.013	0.01	0.452	1	1.3	protein alkylation	EMLSAT00000002019,EMLSAT00000008252						GO:0034220	2	0.026	0.028	0.647	0.892	0.928571	ion transmembrane transport	EMLSAT00000010575,EMLSAT00000007315
	GO:0030098	1	0.0067	0.004	0.458	1	1.675	lymphocyte differentiation	EMLSAT00000006392						GO:0045936	1	0.013	0.013	0.648	0.892	1	negative regulation of phosphate metabolic process	EMLSAT00000007139
	GO:0051262	1	0.0067	0.004	0.458	1	1.675	protein tetramerization	EMLSAT00000008177						GO:0010563	1	0.013	0.013	0.648	0.892	1	negative regulation of phosphorus metabolic process	EMLSAT00000007139
	GO:0009112	1	0.0067	0.004	0.458	1	1.675	nucleobase metabolic process	EMLSAT00000010348						GO:0050808	1	0.013	0.014	0.651	0.892	0.928571	synapse organization	EMLSAT00000002808
	GO:0009124	1	0.0067	0.004	0.458	1	1.675	nucleoside monophosphate biosynthetic process	EMLSAT00000010808						GO:0051960	2	0.026	0.029	0.652	0.892	0.896552	regulation of nervous system development	EMLSAT00000002880,EMLSAT00000002808
	GO:0000725	1	0.0067	0.004	0.458	1	1.675	recombinational repair	EMLSAT00000004387						GO:0032989	2	0.026	0.029	0.654	0.892	0.896552	cellular component morphogenesis	EMLSAT00000002598,EMLSAT00000002808
	GO:0000724	1	0.0067	0.004	0.458	1	1.675	double-strand break repair via homologous recombination	EMLSAT00000004387						GO:0032990	2	0.026	0.029	0.654	0.892	0.896552	cell part morphogenesis	EMLSAT00000002598,EMLSAT00000002808
	GO:1901292	1	0.0067	0.004	0.458	1	1.675	nucleoside phosphate catabolic process	EMLSAT00000009544						GO:0044057	1	0.013	0.014	0.655	0.892	0.928571	regulation of system process	EMLSAT00000003673
	GO:0045088	1	0.0067	0.004	0.458	1	1.675	regulation of innate immune response	EMLSAT00000012327						GO:0000278	2	0.026	0.029	0.657	0.892	0.896552	mitotic cell cycle	EMLSAT00000012258,EMLSAT00000003673
	GO:0006576	1	0.0067	0.004	0.458	1	1.675	cellular biogenic amine metabolic process	EMLSAT00000007258						GO:0043414	1	0.013	0.014	0.662	0.897	0.928571	macromolecule methylation	EMLSAT00000010224
	GO:0007292	3	0.02	0.017	0.458	1	1.17647	female gamete generation	EMLSAT00000010534,EMLSAT00000000937,EMLSAT00000010408						GO:0071840	17	0.22	0.24	0.664	0.898	0.916667	cellular component organization or biogenesis	EMLSAT00000010797,EMLSAT00000010756,EMLSAT00000007315,EMLSAT00000007139,EMLSAT00000010224,EMLSAT00000012258,EMLSAT00000004346,EMLSAT00000000980,EMLSAT00000003673,EMLSAT00000010802,EMLSAT00000004154,EMLSAT00000011958,EMLSAT00000003063,EMLSAT00000004902,EMLSAT00000000266,EMLSAT00000002598,EMLSAT00000002808
	GO:0034655	3	0.02	0.017	0.458	1	1.17647	nucleobase-containing compound catabolic process	EMLSAT00000009544,EMLSAT00000000347,EMLSAT00000006392						GO:0050790	4	0.052	0.058	0.664	0.898	0.896552	regulation of catalytic activity	EMLSAT00000010797,EMLSAT00000007139,EMLSAT00000000980,EMLSAT00000010802
	GO:0050801	3	0.02	0.017	0.463	1	1.17647	ion homeostasis	EMLSAT00000000554,EMLSAT00000005283,EMLSAT00000008011						GO:0042127	3	0.039	0.044	0.665	0.898	0.886364	regulation of cell population proliferation	EMLSAT00000010797,EMLSAT00000002598,EMLSAT00000010802
	GO:0044264	1	0.0067	0.0042	0.468	1	1.59524	cellular polysaccharide metabolic process	EMLSAT00000007254						GO:0016032	1	0.013	0.014	0.665	0.898	0.928571	viral process	EMLSAT00000012258
	GO:0048569	1	0.0067	0.0042	0.468	1	1.59524	post-embryonic animal organ development	EMLSAT00000010534						GO:0055082	1	0.013	0.014	0.672	0.904	0.928571	cellular chemical homeostasis	EMLSAT00000010575
	GO:0009100	1	0.0067	0.0042	0.468	1	1.59524	glycoprotein metabolic process	EMLSAT00000000896						GO:0065009	5	0.065	0.073	0.673	0.904	0.890411	regulation of molecular function	EMLSAT00000010797,EMLSAT00000007315,EMLSAT00000007139,EMLSAT00000000980,EMLSAT00000010802
	GO:1901607	1	0.0067	0.0042	0.468	1	1.59524	alpha-amino acid biosynthetic process	EMLSAT00000007258						GO:0036211	10	0.13	0.14	0.674	0.904	0.928571	protein modification process	EMLSAT00000012326,EMLSAT00000004902,EMLSAT00000006399,EMLSAT00000002358,EMLSAT00000003843,EMLSAT00000007139,EMLSAT00000006524,EMLSAT00000010224,EMLSAT00000002880,EMLSAT00000002461
	GO:0044106	1	0.0067	0.0042	0.468	1	1.59524	cellular amine metabolic process	EMLSAT00000007258						GO:0006464	10	0.13	0.14	0.674	0.904	0.928571	cellular protein modification process	EMLSAT00000012326,EMLSAT00000004902,EMLSAT00000006399,EMLSAT00000002358,EMLSAT00000003843,EMLSAT00000007139,EMLSAT00000006524,EMLSAT00000010224,EMLSAT00000002880,EMLSAT00000002461
	GO:0055088	1	0.0067	0.0042	0.468	1	1.59524	lipid homeostasis	EMLSAT00000002236						GO:0009791	1	0.013	0.015	0.679	0.907	0.866667	post-embryonic development	EMLSAT00000010003
	GO:0007584	1	0.0067	0.0042	0.468	1	1.59524	response to nutrient	EMLSAT00000012720						GO:0044403	1	0.013	0.015	0.685	0.914	0.866667	symbiotic process	EMLSAT00000012258
	GO:0006401	2	0.013	0.011	0.471	1	1.18182	RNA catabolic process	EMLSAT00000000347,EMLSAT00000006392						GO:0060249	1	0.013	0.015	0.685	0.914	0.866667	anatomical structure homeostasis	EMLSAT00000004125
	GO:0044248	10	0.067	0.063	0.473	1	1.06349	cellular catabolic process	EMLSAT00000009544,EMLSAT00000004649,EMLSAT00000010348,EMLSAT00000000347,EMLSAT00000008414,EMLSAT00000001971,EMLSAT00000002236,EMLSAT00000007604,EMLSAT00000006392,EMLSAT00000000705						GO:0048523	10	0.13	0.14	0.691	0.919	0.928571	negative regulation of cellular process	EMLSAT00000010797,EMLSAT00000004902,EMLSAT00000012732,EMLSAT00000007315,EMLSAT00000002598,EMLSAT00000007139,EMLSAT00000003673,EMLSAT00000002880,EMLSAT00000002808,EMLSAT00000010802
	GO:0009308	1	0.0067	0.0043	0.479	1	1.55814	amine metabolic process	EMLSAT00000007258						GO:0043603	3	0.039	0.046	0.692	0.919	0.847826	cellular amide metabolic process	EMLSAT00000007965,EMLSAT00000000980,EMLSAT00000003673
	GO:0098656	1	0.0067	0.0043	0.479	1	1.55814	anion transmembrane transport	EMLSAT00000005283						GO:0003006	4	0.052	0.06	0.693	0.919	0.866667	developmental process involved in reproduction	EMLSAT00000010797,EMLSAT00000010003,EMLSAT00000003673,EMLSAT00000010802
	GO:0008586	1	0.0067	0.0043	0.479	1	1.55814	imaginal disc-derived wing vein morphogenesis	EMLSAT00000006690						GO:0051726	3	0.039	0.046	0.694	0.919	0.847826	regulation of cell cycle	EMLSAT00000010797,EMLSAT00000002880,EMLSAT00000010802
	GO:0030048	1	0.0067	0.0043	0.479	1	1.55814	actin filament-based movement	EMLSAT00000010534						GO:0009653	8	0.1	0.12	0.696	0.92	0.833333	anatomical structure morphogenesis	EMLSAT00000003843,EMLSAT00000009208,EMLSAT00000010003,EMLSAT00000002598,EMLSAT00000003841,EMLSAT00000003673,EMLSAT00000002880,EMLSAT00000002808
	GO:0006665	1	0.0067	0.0043	0.479	1	1.55814	sphingolipid metabolic process	EMLSAT00000008458						GO:0009165	1	0.013	0.015	0.698	0.921	0.866667	nucleotide biosynthetic process	EMLSAT00000004125
	GO:0031331	1	0.0067	0.0043	0.479	1	1.55814	positive regulation of cellular catabolic process	EMLSAT00000006392						GO:0046486	1	0.013	0.015	0.698	0.921	0.866667	glycerolipid metabolic process	EMLSAT00000007315
	GO:0009123	1	0.0067	0.0043	0.479	1	1.55814	nucleoside monophosphate metabolic process	EMLSAT00000010808						GO:1901362	8	0.1	0.12	0.7	0.921	0.833333	organic cyclic compound biosynthetic process	EMLSAT00000010797,EMLSAT00000005377,EMLSAT00000010224,EMLSAT00000001683,EMLSAT00000004125,EMLSAT00000000980,EMLSAT00000003673,EMLSAT00000010802
	GO:0005976	1	0.0067	0.0043	0.479	1	1.55814	polysaccharide metabolic process	EMLSAT00000007254						GO:1901701	1	0.013	0.016	0.704	0.925	0.8125	cellular response to oxygen-containing compound	EMLSAT00000007139
	GO:0007560	1	0.0067	0.0043	0.479	1	1.55814	imaginal disc morphogenesis	EMLSAT00000010534						GO:0048477	1	0.013	0.016	0.707	0.927	0.8125	oogenesis	EMLSAT00000003673
	GO:0016310	11	0.073	0.07	0.479	1	1.04286	phosphorylation	EMLSAT00000010534,EMLSAT00000003050,EMLSAT00000000867,EMLSAT00000000554,EMLSAT00000008876,EMLSAT00000000695,EMLSAT00000005106,EMLSAT00000012907,EMLSAT00000000132,EMLSAT00000003165,EMLSAT00000006690						GO:0006793	8	0.1	0.12	0.719	0.941	0.833333	phosphorus metabolic process	EMLSAT00000005377,EMLSAT00000008975,EMLSAT00000005105,EMLSAT00000003444,EMLSAT00000001683,EMLSAT00000004125,EMLSAT00000000980,EMLSAT00000002880
	GO:0003008	9	0.06	0.057	0.489	1	1.05263	system process	EMLSAT00000009544,EMLSAT00000010534,EMLSAT00000003050,EMLSAT00000010007,EMLSAT00000002017,EMLSAT00000007645,EMLSAT00000001287,EMLSAT00000003531,EMLSAT00000007735						GO:1901293	1	0.013	0.016	0.719	0.941	0.8125	nucleoside phosphate biosynthetic process	EMLSAT00000004125
	GO:0007480	1	0.0067	0.0044	0.489	1	1.52273	imaginal disc-derived leg morphogenesis	EMLSAT00000010534						GO:0009150	1	0.013	0.016	0.722	0.942	0.8125	purine ribonucleotide metabolic process	EMLSAT00000008975
	GO:0045214	1	0.0067	0.0044	0.489	1	1.52273	sarcomere organization	EMLSAT00000006690						GO:0007292	1	0.013	0.017	0.727	0.948	0.764706	female gamete generation	EMLSAT00000003673
	GO:0007050	1	0.0067	0.0044	0.489	1	1.52273	cell cycle arrest	EMLSAT00000012907						GO:0034655	1	0.013	0.017	0.727	0.948	0.764706	nucleobase-containing compound catabolic process	EMLSAT00000001683
	GO:0051259	3	0.02	0.018	0.493	1	1.11111	protein complex oligomerization	EMLSAT00000012686,EMLSAT00000000486,EMLSAT00000008177						GO:0051128	4	0.052	0.063	0.728	0.948	0.825397	regulation of cellular component organization	EMLSAT00000012732,EMLSAT00000007139,EMLSAT00000002880,EMLSAT00000002808
	GO:0048878	4	0.027	0.024	0.494	1	1.125	chemical homeostasis	EMLSAT00000000554,EMLSAT00000002236,EMLSAT00000005283,EMLSAT00000008011						GO:0014070	1	0.013	0.017	0.73	0.948	0.764706	response to organic cyclic compound	EMLSAT00000003673
	GO:0048534	2	0.013	0.011	0.497	1	1.18182	hematopoietic or lymphoid organ development	EMLSAT00000010534,EMLSAT00000006392						GO:0006163	1	0.013	0.017	0.73	0.948	0.764706	purine nucleotide metabolic process	EMLSAT00000008975
	GO:0015711	2	0.013	0.011	0.497	1	1.18182	organic anion transport	EMLSAT00000001634,EMLSAT00000009001						GO:0050801	1	0.013	0.017	0.73	0.948	0.764706	ion homeostasis	EMLSAT00000010575
	GO:0035159	1	0.0067	0.0046	0.499	1	1.45652	regulation of tube length, open tracheal system	EMLSAT00000010969						GO:0055085	4	0.052	0.064	0.731	0.948	0.8125	transmembrane transport	EMLSAT00000010575,EMLSAT00000010048,EMLSAT00000007315,EMLSAT00000012258
	GO:0030833	1	0.0067	0.0046	0.499	1	1.45652	regulation of actin filament polymerization	EMLSAT00000011356						GO:0006996	7	0.091	0.11	0.732	0.948	0.827273	organelle organization	EMLSAT00000004902,EMLSAT00000010756,EMLSAT00000007139,EMLSAT00000004346,EMLSAT00000002808,EMLSAT00000004154,EMLSAT00000003063
	GO:0007033	1	0.0067	0.0046	0.499	1	1.45652	vacuole organization	EMLSAT00000006753						GO:0006820	1	0.013	0.017	0.733	0.948	0.764706	anion transport	EMLSAT00000010575
	GO:0006937	1	0.0067	0.0046	0.499	1	1.45652	regulation of muscle contraction	EMLSAT00000009544						GO:0048666	1	0.013	0.017	0.733	0.948	0.764706	neuron development	EMLSAT00000003673
	GO:0016482	1	0.0067	0.0046	0.499	1	1.45652	cytosolic transport	EMLSAT00000006753						GO:1903047	2	0.026	0.034	0.736	0.948	0.764706	mitotic cell cycle process	EMLSAT00000010048,EMLSAT00000012258
	GO:0050905	1	0.0067	0.0047	0.509	1	1.42553	neuromuscular process	EMLSAT00000007735						GO:1901360	15	0.19	0.22	0.737	0.948	0.863636	organic cyclic compound metabolic process	EMLSAT00000010797,EMLSAT00000010756,EMLSAT00000005377,EMLSAT00000008975,EMLSAT00000007965,EMLSAT00000007315,EMLSAT00000010224,EMLSAT00000004346,EMLSAT00000001683,EMLSAT00000004125,EMLSAT00000000980,EMLSAT00000003673,EMLSAT00000002880,EMLSAT00000010802,EMLSAT00000003063
	GO:0033157	1	0.0067	0.0047	0.509	1	1.42553	regulation of intracellular protein transport	EMLSAT00000012907						GO:0051094	2	0.026	0.034	0.742	0.95	0.764706	positive regulation of developmental process	EMLSAT00000010003,EMLSAT00000002880
	GO:0051249	1	0.0067	0.0047	0.509	1	1.42553	regulation of lymphocyte activation	EMLSAT00000009544						GO:0009790	2	0.026	0.034	0.742	0.95	0.764706	embryo development	EMLSAT00000010003,EMLSAT00000003673
	GO:0021953	1	0.0067	0.0047	0.509	1	1.42553	central nervous system neuron differentiation	EMLSAT00000007735						GO:0043412	10	0.13	0.15	0.744	0.95	0.866667	macromolecule modification	EMLSAT00000012326,EMLSAT00000004902,EMLSAT00000006399,EMLSAT00000002358,EMLSAT00000003843,EMLSAT00000007139,EMLSAT00000006524,EMLSAT00000010224,EMLSAT00000002880,EMLSAT00000002461
	GO:0031098	1	0.0067	0.0047	0.509	1	1.42553	stress-activated protein kinase signaling cascade	EMLSAT00000002236						GO:0022414	6	0.078	0.094	0.745	0.95	0.829787	reproductive process	EMLSAT00000010797,EMLSAT00000010003,EMLSAT00000000266,EMLSAT00000003673,EMLSAT00000010802,EMLSAT00000011958
	GO:0008652	1	0.0067	0.0047	0.509	1	1.42553	cellular amino acid biosynthetic process	EMLSAT00000007258						GO:0009968	2	0.026	0.034	0.746	0.95	0.764706	negative regulation of signal transduction	EMLSAT00000007139,EMLSAT00000002880
	GO:0006261	1	0.0067	0.0047	0.509	1	1.42553	DNA-dependent DNA replication	EMLSAT00000012720						GO:0007399	1	0.013	0.018	0.746	0.95	0.722222	nervous system development	EMLSAT00000002808
	GO:0043065	3	0.02	0.018	0.512	1	1.11111	positive regulation of apoptotic process	EMLSAT00000006178,EMLSAT00000010532,EMLSAT00000007469						GO:0050896	12	0.16	0.18	0.747	0.95	0.888889	response to stimulus	EMLSAT00000010797,EMLSAT00000004902,EMLSAT00000006620,EMLSAT00000010048,EMLSAT00000007315,EMLSAT00000007139,EMLSAT00000004125,EMLSAT00000000980,EMLSAT00000003673,EMLSAT00000002880,EMLSAT00000010385,EMLSAT00000010802
	GO:0043122	1	0.0067	0.0048	0.518	1	1.39583	regulation of I-kappaB kinase/NF-kappaB signaling	EMLSAT00000012686						GO:0022610	2	0.026	0.035	0.754	0.954	0.742857	biological adhesion	EMLSAT00000006620,EMLSAT00000010003
	GO:0006720	1	0.0067	0.0048	0.518	1	1.39583	isoprenoid metabolic process	EMLSAT00000008177						GO:0007155	2	0.026	0.035	0.754	0.954	0.742857	cell adhesion	EMLSAT00000006620,EMLSAT00000010003
	GO:0045055	1	0.0067	0.0048	0.518	1	1.39583	regulated exocytosis	EMLSAT00000000741						GO:0009259	1	0.013	0.018	0.756	0.955	0.722222	ribonucleotide metabolic process	EMLSAT00000008975
	GO:0030707	1	0.0067	0.0048	0.518	1	1.39583	ovarian follicle cell development	EMLSAT00000010534						GO:0018205	1	0.013	0.018	0.756	0.955	0.722222	peptidyl-lysine modification	EMLSAT00000010224
	GO:0006821	1	0.0067	0.0048	0.518	1	1.39583	chloride transport	EMLSAT00000000741						GO:0051049	2	0.026	0.035	0.757	0.955	0.742857	regulation of transport	EMLSAT00000007139,EMLSAT00000012258
	GO:0006446	1	0.0067	0.0048	0.518	1	1.39583	regulation of translational initiation	EMLSAT00000012907						GO:0019693	1	0.013	0.018	0.759	0.955	0.722222	ribose phosphate metabolic process	EMLSAT00000008975
	GO:0006310	2	0.013	0.012	0.521	1	1.08333	DNA recombination	EMLSAT00000002017,EMLSAT00000004387						GO:0090066	1	0.013	0.018	0.764	0.959	0.722222	regulation of anatomical structure size	EMLSAT00000000980
	GO:0007596	2	0.013	0.012	0.521	1	1.08333	blood coagulation	EMLSAT00000009544,EMLSAT00000000741						GO:0060429	1	0.013	0.019	0.771	0.966	0.684211	epithelium development	EMLSAT00000007315
	GO:0010243	3	0.02	0.018	0.527	1	1.11111	response to organonitrogen compound	EMLSAT00000010683,EMLSAT00000012686,EMLSAT00000000741						GO:0072521	1	0.013	0.019	0.778	0.974	0.684211	purine-containing compound metabolic process	EMLSAT00000008975
	GO:0052547	2	0.013	0.012	0.527	1	1.08333	regulation of peptidase activity	EMLSAT00000008877,EMLSAT00000003696						GO:0040011	3	0.039	0.053	0.779	0.974	0.735849	locomotion	EMLSAT00000010003,EMLSAT00000003444,EMLSAT00000002880
	GO:0030832	1	0.0067	0.0049	0.528	1	1.36735	regulation of actin filament length	EMLSAT00000011356						GO:0044093	2	0.026	0.037	0.78	0.974	0.702703	positive regulation of molecular function	EMLSAT00000007315,EMLSAT00000000980
	GO:0090257	1	0.0067	0.0049	0.528	1	1.36735	regulation of muscle system process	EMLSAT00000009544						GO:0007610	3	0.039	0.053	0.782	0.975	0.735849	behavior	EMLSAT00000003841,EMLSAT00000003673,EMLSAT00000002808
	GO:0048563	1	0.0067	0.0049	0.528	1	1.36735	post-embryonic animal organ morphogenesis	EMLSAT00000010534						GO:0009416	1	0.013	0.02	0.782	0.975	0.65	response to light stimulus	EMLSAT00000007315
	GO:0001751	1	0.0067	0.0049	0.528	1	1.36735	compound eye photoreceptor cell differentiation	EMLSAT00000010534						GO:0008104	4	0.052	0.069	0.79	0.981	0.753623	protein localization	EMLSAT00000010797,EMLSAT00000012258,EMLSAT00000001034,EMLSAT00000010802
	GO:0008064	1	0.0067	0.0049	0.528	1	1.36735	regulation of actin polymerization or depolymerization	EMLSAT00000011356						GO:0010648	2	0.026	0.037	0.79	0.981	0.702703	negative regulation of cell communication	EMLSAT00000007139,EMLSAT00000002880
	GO:0071407	1	0.0067	0.0049	0.528	1	1.36735	cellular response to organic cyclic compound	EMLSAT00000010683						GO:0007166	4	0.052	0.069	0.792	0.981	0.753623	cell surface receptor signaling pathway	EMLSAT00000012228,EMLSAT00000005377,EMLSAT00000012258,EMLSAT00000003673
	GO:0070646	1	0.0067	0.0049	0.528	1	1.36735	protein modification by small protein removal	EMLSAT00000002236						GO:0032940	1	0.013	0.02	0.793	0.981	0.65	secretion by cell	EMLSAT00000001034
	GO:0048731	8	0.053	0.052	0.529	1	1.01923	system development	EMLSAT00000008443,EMLSAT00000010534,EMLSAT00000012703,EMLSAT00000006178,EMLSAT00000007201,EMLSAT00000010532,EMLSAT00000007469,EMLSAT00000010969						GO:0023057	2	0.026	0.038	0.795	0.982	0.684211	negative regulation of signaling	EMLSAT00000007139,EMLSAT00000002880
	GO:0009117	4	0.027	0.025	0.531	1	1.08	nucleotide metabolic process	EMLSAT00000009544,EMLSAT00000000554,EMLSAT00000010808,EMLSAT00000003165						GO:0065008	8	0.1	0.13	0.796	0.982	0.769231	regulation of biological quality	EMLSAT00000010575,EMLSAT00000007139,EMLSAT00000001034,EMLSAT00000004125,EMLSAT00000000980,EMLSAT00000003673,EMLSAT00000001492,EMLSAT00000003928
	GO:0010212	1	0.0067	0.0051	0.537	1	1.31373	response to ionizing radiation	EMLSAT00000004387						GO:0006511	1	0.013	0.02	0.797	0.982	0.65	ubiquitin-dependent protein catabolic process	EMLSAT00000004902
	GO:0045454	1	0.0067	0.0051	0.537	1	1.31373	cell redox homeostasis	EMLSAT00000003165						GO:0140352	1	0.013	0.02	0.797	0.982	0.65	export from cell	EMLSAT00000001034
	GO:0007608	1	0.0067	0.0051	0.537	1	1.31373	sensory perception of smell	EMLSAT00000001287						GO:0035295	1	0.013	0.021	0.799	0.982	0.619048	tube development	EMLSAT00000007315
	GO:0120031	2	0.013	0.012	0.539	1	1.08333	plasma membrane bounded cell projection assembly	EMLSAT00000003050,EMLSAT00000007201						GO:0009967	2	0.026	0.038	0.8	0.982	0.684211	positive regulation of signal transduction	EMLSAT00000007315,EMLSAT00000007139
	GO:0007613	2	0.013	0.012	0.545	1	1.08333	memory	EMLSAT00000010534,EMLSAT00000002017						GO:0019941	1	0.013	0.021	0.802	0.982	0.619048	modification-dependent protein catabolic process	EMLSAT00000004902
	GO:0009894	2	0.013	0.012	0.545	1	1.08333	regulation of catabolic process	EMLSAT00000006421,EMLSAT00000006392						GO:0031324	4	0.052	0.071	0.804	0.984	0.732394	negative regulation of cellular metabolic process	EMLSAT00000010797,EMLSAT00000007139,EMLSAT00000003673,EMLSAT00000010802
	GO:1901698	3	0.02	0.019	0.546	1	1.05263	response to nitrogen compound	EMLSAT00000010683,EMLSAT00000012686,EMLSAT00000000741						GO:0007169	1	0.013	0.021	0.806	0.984	0.619048	transmembrane receptor protein tyrosine kinase signaling pathway	EMLSAT00000003673
	GO:0009116	1	0.0067	0.0052	0.546	1	1.28846	nucleoside metabolic process	EMLSAT00000003165						GO:0043632	1	0.013	0.021	0.808	0.985	0.619048	modification-dependent macromolecule catabolic process	EMLSAT00000004902
	GO:0035023	1	0.0067	0.0052	0.546	1	1.28846	regulation of Rho protein signal transduction	EMLSAT00000008337						GO:0048585	2	0.026	0.039	0.81	0.987	0.666667	negative regulation of response to stimulus	EMLSAT00000007139,EMLSAT00000002880
	GO:0009187	1	0.0067	0.0052	0.546	1	1.28846	cyclic nucleotide metabolic process	EMLSAT00000009544						GO:0033036	4	0.052	0.072	0.814	0.99	0.722222	macromolecule localization	EMLSAT00000010797,EMLSAT00000012258,EMLSAT00000001034,EMLSAT00000010802
	GO:0015980	1	0.0067	0.0052	0.546	1	1.28846	energy derivation by oxidation of organic compounds	EMLSAT00000007254						GO:0006325	2	0.026	0.04	0.815	0.99	0.65	chromatin organization	EMLSAT00000010224,EMLSAT00000003673
	GO:0043087	2	0.013	0.012	0.551	1	1.08333	regulation of GTPase activity	EMLSAT00000009742,EMLSAT00000006421						GO:0007281	1	0.013	0.022	0.815	0.99	0.590909	germ cell development	EMLSAT00000003673
	GO:0051179	35	0.23	0.24	0.552	1	0.958333	localization	EMLSAT00000010007,EMLSAT00000012703,EMLSAT00000012989,EMLSAT00000007039,EMLSAT00000010683,EMLSAT00000012368,EMLSAT00000003697,EMLSAT00000008182,EMLSAT00000003531,EMLSAT00000003696,EMLSAT00000001294,EMLSAT00000004087,EMLSAT00000008540,EMLSAT00000010408,EMLSAT00000000745,EMLSAT00000001634,EMLSAT00000004109,EMLSAT00000000741,EMLSAT00000001676,EMLSAT00000000486,EMLSAT00000012981,EMLSAT00000002706,EML…						GO:0032259	1	0.013	0.022	0.817	0.99	0.590909	methylation	EMLSAT00000010224
	GO:0006468	7	0.047	0.047	0.553	1	1	protein phosphorylation	EMLSAT00000010534,EMLSAT00000003050,EMLSAT00000000867,EMLSAT00000008876,EMLSAT00000012907,EMLSAT00000000132,EMLSAT00000006690						GO:1902533	1	0.013	0.022	0.819	0.991	0.590909	positive regulation of intracellular signal transduction	EMLSAT00000007315
	GO:0010927	1	0.0067	0.0053	0.555	1	1.26415	cellular component assembly involved in morphogenesis	EMLSAT00000006073						GO:0044255	2	0.026	0.04	0.819	0.991	0.65	cellular lipid metabolic process	EMLSAT00000003843,EMLSAT00000007315
	GO:0044265	5	0.033	0.033	0.556	1	1	cellular macromolecule catabolic process	EMLSAT00000000347,EMLSAT00000008414,EMLSAT00000002236,EMLSAT00000006392,EMLSAT00000000705						GO:0016567	1	0.013	0.022	0.821	0.991	0.590909	protein ubiquitination	EMLSAT00000004902
	GO:0050817	2	0.013	0.012	0.557	1	1.08333	coagulation	EMLSAT00000009544,EMLSAT00000000741						GO:0003008	3	0.039	0.057	0.824	0.992	0.684211	system process	EMLSAT00000000980,EMLSAT00000003673,EMLSAT00000002808
	GO:0007599	2	0.013	0.012	0.557	1	1.08333	hemostasis	EMLSAT00000009544,EMLSAT00000000741						GO:0034330	1	0.013	0.022	0.826	0.994	0.590909	cell junction organization	EMLSAT00000002808
	GO:0019538	38	0.25	0.26	0.557	1	0.961538	protein metabolic process	EMLSAT00000005076,EMLSAT00000003050,EMLSAT00000010007,EMLSAT00000009015,EMLSAT00000012246,EMLSAT00000012686,EMLSAT00000005314,EMLSAT00000012907,EMLSAT00000007253,EMLSAT00000008660,EMLSAT00000002109,EMLSAT00000001559,EMLSAT00000000867,EMLSAT00000000365,EMLSAT00000007735,EMLSAT00000000705,EMLSAT00000007343,EMLSAT00000010534,EMLSAT00000010931,EMLSAT00000006178,EMLSAT00000010954,EMLSAT00000008414,EML…						GO:0006796	7	0.091	0.12	0.827	0.994	0.758333	phosphate-containing compound metabolic process	EMLSAT00000008975,EMLSAT00000005105,EMLSAT00000003444,EMLSAT00000001683,EMLSAT00000004125,EMLSAT00000000980,EMLSAT00000002880
	GO:0007626	3	0.02	0.019	0.56	1	1.05263	locomotory behavior	EMLSAT00000010534,EMLSAT00000000347,EMLSAT00000007735						GO:0015672	1	0.013	0.023	0.83	0.995	0.565217	monovalent inorganic cation transport	EMLSAT00000010575
	GO:0001775	2	0.013	0.012	0.563	1	1.08333	cell activation	EMLSAT00000000741,EMLSAT00000006392						GO:0006812	2	0.026	0.041	0.83	0.995	0.634146	cation transport	EMLSAT00000010575,EMLSAT00000007315
	GO:0006753	4	0.027	0.026	0.563	1	1.03846	nucleoside phosphate metabolic process	EMLSAT00000009544,EMLSAT00000000554,EMLSAT00000010808,EMLSAT00000003165						GO:0051603	1	0.013	0.023	0.835	0.999	0.565217	proteolysis involved in cellular protein catabolic process	EMLSAT00000004902
	GO:0036211	21	0.14	0.14	0.57	1	1	protein modification process	EMLSAT00000010534,EMLSAT00000003050,EMLSAT00000010007,EMLSAT00000009015,EMLSAT00000008414,EMLSAT00000012686,EMLSAT00000008876,EMLSAT00000008998,EMLSAT00000012907,EMLSAT00000000132,EMLSAT00000008252,EMLSAT00000006690,EMLSAT00000007253,EMLSAT00000004372,EMLSAT00000002109,EMLSAT00000001559,EMLSAT00000000867,EMLSAT00000002019,EMLSAT00000002236,EMLSAT00000007735,EMLSAT00000001409						GO:0006955	1	0.013	0.023	0.837	0.999	0.565217	immune response	EMLSAT00000010385
	GO:0006464	21	0.14	0.14	0.57	1	1	cellular protein modification process	EMLSAT00000010534,EMLSAT00000003050,EMLSAT00000010007,EMLSAT00000009015,EMLSAT00000008414,EMLSAT00000012686,EMLSAT00000008876,EMLSAT00000008998,EMLSAT00000012907,EMLSAT00000000132,EMLSAT00000008252,EMLSAT00000006690,EMLSAT00000007253,EMLSAT00000004372,EMLSAT00000002109,EMLSAT00000001559,EMLSAT00000000867,EMLSAT00000002019,EMLSAT00000002236,EMLSAT00000007735,EMLSAT00000001409						GO:0016570	1	0.013	0.023	0.837	0.999	0.565217	histone modification	EMLSAT00000010224
	GO:0009896	1	0.0067	0.0056	0.572	1	1.19643	positive regulation of catabolic process	EMLSAT00000006392						GO:0016569	1	0.013	0.023	0.838	0.999	0.565217	covalent chromatin modification	EMLSAT00000010224
	GO:1901657	1	0.0067	0.0056	0.572	1	1.19643	glycosyl compound metabolic process	EMLSAT00000003165						GO:0032446	1	0.013	0.024	0.842	1	0.541667	protein modification by small protein conjugation	EMLSAT00000004902
	GO:1902600	1	0.0067	0.0056	0.572	1	1.19643	proton transmembrane transport	EMLSAT00000000554						GO:0048519	10	0.13	0.17	0.846	1	0.764706	negative regulation of biological process	EMLSAT00000010797,EMLSAT00000004902,EMLSAT00000012732,EMLSAT00000007315,EMLSAT00000002598,EMLSAT00000007139,EMLSAT00000003673,EMLSAT00000002880,EMLSAT00000002808,EMLSAT00000010802
	GO:0043068	3	0.02	0.02	0.573	1	1	positive regulation of programmed cell death	EMLSAT00000006178,EMLSAT00000010532,EMLSAT00000007469						GO:0048878	1	0.013	0.024	0.85	1	0.541667	chemical homeostasis	EMLSAT00000010575
	GO:0051050	2	0.013	0.013	0.574	1	1	positive regulation of transport	EMLSAT00000003050,EMLSAT00000008540						GO:0046903	1	0.013	0.024	0.851	1	0.541667	secretion	EMLSAT00000001034
	GO:0032271	1	0.0067	0.0057	0.581	1	1.17544	regulation of protein polymerization	EMLSAT00000011356						GO:0009058	12	0.16	0.2	0.853	1	0.8	biosynthetic process	EMLSAT00000010797,EMLSAT00000005377,EMLSAT00000001985,EMLSAT00000003843,EMLSAT00000007965,EMLSAT00000000124,EMLSAT00000010224,EMLSAT00000001683,EMLSAT00000004125,EMLSAT00000000980,EMLSAT00000003673,EMLSAT00000010802
	GO:0002694	1	0.0067	0.0057	0.581	1	1.17544	regulation of leukocyte activation	EMLSAT00000009544						GO:0009314	1	0.013	0.025	0.859	1	0.52	response to radiation	EMLSAT00000007315
	GO:0099111	1	0.0067	0.0057	0.581	1	1.17544	microtubule-based transport	EMLSAT00000007201						GO:0007049	2	0.026	0.044	0.859	1	0.590909	cell cycle	EMLSAT00000012258,EMLSAT00000003673
	GO:0044283	4	0.027	0.027	0.583	1	1	small molecule biosynthetic process	EMLSAT00000009544,EMLSAT00000007258,EMLSAT00000003165,EMLSAT00000008177						GO:0008283	1	0.013	0.026	0.87	1	0.5	cell population proliferation	EMLSAT00000010048
	GO:0048732	2	0.013	0.013	0.585	1	1	gland development	EMLSAT00000007039,EMLSAT00000002017						GO:2000026	3	0.039	0.064	0.876	1	0.609375	regulation of multicellular organismal development	EMLSAT00000010003,EMLSAT00000002880,EMLSAT00000002808
	GO:1901136	1	0.0067	0.0059	0.589	1	1.13559	carbohydrate derivative catabolic process	EMLSAT00000009544						GO:0007167	1	0.013	0.027	0.878	1	0.481481	enzyme linked receptor protein signaling pathway	EMLSAT00000003673
	GO:0009593	1	0.0067	0.0059	0.589	1	1.13559	detection of chemical stimulus	EMLSAT00000001287						GO:0010646	5	0.065	0.098	0.883	1	0.663265	regulation of cell communication	EMLSAT00000010003,EMLSAT00000007315,EMLSAT00000007139,EMLSAT00000012258,EMLSAT00000002880
	GO:0022407	1	0.0067	0.0059	0.589	1	1.13559	regulation of cell-cell adhesion	EMLSAT00000009544						GO:0007276	1	0.013	0.028	0.885	1	0.464286	gamete generation	EMLSAT00000003673
	GO:0030031	2	0.013	0.013	0.596	1	1	cell projection assembly	EMLSAT00000003050,EMLSAT00000007201						GO:0023051	5	0.065	0.098	0.888	1	0.663265	regulation of signaling	EMLSAT00000010003,EMLSAT00000007315,EMLSAT00000007139,EMLSAT00000012258,EMLSAT00000002880
	GO:0035151	1	0.0067	0.006	0.597	1	1.11667	regulation of tube size, open tracheal system	EMLSAT00000010969						GO:1901566	3	0.039	0.066	0.89	1	0.590909	organonitrogen compound biosynthetic process	EMLSAT00000001985,EMLSAT00000004125,EMLSAT00000000980
	GO:0001745	1	0.0067	0.006	0.597	1	1.11667	compound eye morphogenesis	EMLSAT00000010534						GO:0009966	4	0.052	0.083	0.892	1	0.626506	regulation of signal transduction	EMLSAT00000007315,EMLSAT00000007139,EMLSAT00000012258,EMLSAT00000002880
	GO:0006959	1	0.0067	0.006	0.597	1	1.11667	humoral immune response	EMLSAT00000010534						GO:0070647	1	0.013	0.028	0.892	1	0.464286	protein modification by small protein conjugation or removal	EMLSAT00000004902
	GO:0043900	1	0.0067	0.006	0.597	1	1.11667	regulation of multi-organism process	EMLSAT00000009544						GO:0051172	3	0.039	0.066	0.894	1	0.590909	negative regulation of nitrogen compound metabolic process	EMLSAT00000010797,EMLSAT00000003673,EMLSAT00000010802
	GO:0010942	3	0.02	0.021	0.6	1	0.952381	positive regulation of cell death	EMLSAT00000006178,EMLSAT00000010532,EMLSAT00000007469						GO:0048856	11	0.14	0.19	0.894	1	0.736842	anatomical structure development	EMLSAT00000010797,EMLSAT00000005377,EMLSAT00000010003,EMLSAT00000000266,EMLSAT00000012732,EMLSAT00000007315,EMLSAT00000003673,EMLSAT00000002880,EMLSAT00000002808,EMLSAT00000010802,EMLSAT00000011958
	GO:0060562	2	0.013	0.013	0.601	1	1	epithelial tube morphogenesis	EMLSAT00000010534,EMLSAT00000010007						GO:0071705	3	0.039	0.067	0.895	1	0.58209	nitrogen compound transport	EMLSAT00000010575,EMLSAT00000012258,EMLSAT00000001034
	GO:0051707	4	0.027	0.028	0.601	1	0.964286	response to other organism	EMLSAT00000012327,EMLSAT00000010534,EMLSAT00000011299,EMLSAT00000002236						GO:0006952	1	0.013	0.029	0.896	1	0.448276	defense response	EMLSAT00000006620
	GO:0032386	1	0.0067	0.0061	0.605	1	1.09836	regulation of intracellular transport	EMLSAT00000012907						GO:0030030	2	0.026	0.049	0.897	1	0.530612	cell projection organization	EMLSAT00000002598,EMLSAT00000002808
	GO:0034250	1	0.0067	0.0061	0.605	1	1.09836	positive regulation of cellular amide metabolic process	EMLSAT00000012907						GO:0050793	4	0.052	0.084	0.897	1	0.619048	regulation of developmental process	EMLSAT00000010003,EMLSAT00000002598,EMLSAT00000002880,EMLSAT00000002808
	GO:0110053	1	0.0067	0.0061	0.605	1	1.09836	regulation of actin filament organization	EMLSAT00000011356						GO:0030001	1	0.013	0.029	0.897	1	0.448276	metal ion transport	EMLSAT00000007315
	GO:0035235	1	0.0067	0.0061	0.605	1	1.09836	ionotropic glutamate receptor signaling pathway	EMLSAT00000001287						GO:0048584	2	0.026	0.049	0.898	1	0.530612	positive regulation of response to stimulus	EMLSAT00000007315,EMLSAT00000007139
	GO:0006470	2	0.013	0.014	0.612	1	0.928571	protein dephosphorylation	EMLSAT00000002109,EMLSAT00000012686						GO:1901576	11	0.14	0.19	0.899	1	0.736842	organic substance biosynthetic process	EMLSAT00000010797,EMLSAT00000005377,EMLSAT00000001985,EMLSAT00000003843,EMLSAT00000000124,EMLSAT00000010224,EMLSAT00000001683,EMLSAT00000004125,EMLSAT00000000980,EMLSAT00000003673,EMLSAT00000010802
	GO:0006165	1	0.0067	0.0062	0.613	1	1.08065	nucleoside diphosphate phosphorylation	EMLSAT00000003165						GO:0006950	6	0.078	0.12	0.899	1	0.65	response to stress	EMLSAT00000010797,EMLSAT00000006620,EMLSAT00000007315,EMLSAT00000007139,EMLSAT00000000980,EMLSAT00000010802
	GO:0050865	1	0.0067	0.0062	0.613	1	1.08065	regulation of cell activation	EMLSAT00000009544						GO:0015031	2	0.026	0.05	0.903	1	0.52	protein transport	EMLSAT00000012258,EMLSAT00000001034
	GO:0002521	1	0.0067	0.0062	0.613	1	1.08065	leukocyte differentiation	EMLSAT00000006392						GO:0002682	1	0.013	0.03	0.909	1	0.433333	regulation of immune system process	EMLSAT00000002598
	GO:0000902	2	0.013	0.014	0.617	1	0.928571	cell morphogenesis	EMLSAT00000010534,EMLSAT00000012807						GO:0043085	1	0.013	0.031	0.909	1	0.419355	positive regulation of catalytic activity	EMLSAT00000000980
	GO:0070647	4	0.027	0.028	0.62	1	0.964286	protein modification by small protein conjugation or removal	EMLSAT00000010007,EMLSAT00000008414,EMLSAT00000002236,EMLSAT00000008998						GO:0015833	2	0.026	0.051	0.91	1	0.509804	peptide transport	EMLSAT00000012258,EMLSAT00000001034
	GO:1903827	1	0.0067	0.0064	0.62	1	1.04688	regulation of cellular protein localization	EMLSAT00000012907						GO:0070887	1	0.013	0.031	0.91	1	0.419355	cellular response to chemical stimulus	EMLSAT00000007139
	GO:0002066	1	0.0067	0.0064	0.62	1	1.04688	columnar/cuboidal epithelial cell development	EMLSAT00000010534						GO:0007411	1	0.013	0.031	0.911	1	0.419355	axon guidance	EMLSAT00000010003
	GO:0043414	2	0.013	0.014	0.622	1	0.928571	macromolecule methylation	EMLSAT00000002019,EMLSAT00000008252						GO:0044267	10	0.13	0.18	0.912	1	0.722222	cellular protein metabolic process	EMLSAT00000012326,EMLSAT00000004902,EMLSAT00000006399,EMLSAT00000002358,EMLSAT00000003843,EMLSAT00000007139,EMLSAT00000006524,EMLSAT00000010224,EMLSAT00000002880,EMLSAT00000002461
	GO:0007018	2	0.013	0.014	0.627	1	0.928571	microtubule-based movement	EMLSAT00000007201,EMLSAT00000010683						GO:0016310	3	0.039	0.07	0.913	1	0.557143	phosphorylation	EMLSAT00000008975,EMLSAT00000005105,EMLSAT00000002880
	GO:0001822	1	0.0067	0.0065	0.628	1	1.03077	kidney development	EMLSAT00000006392						GO:0006811	3	0.039	0.07	0.913	1	0.557143	ion transport	EMLSAT00000010575,EMLSAT00000007315,EMLSAT00000006524
	GO:0043406	1	0.0067	0.0065	0.628	1	1.03077	positive regulation of MAP kinase activity	EMLSAT00000009544						GO:0065003	2	0.026	0.052	0.913	1	0.5	protein-containing complex assembly	EMLSAT00000007315,EMLSAT00000000980
	GO:0044281	14	0.093	0.099	0.629	1	0.939394	small molecule metabolic process	EMLSAT00000009544,EMLSAT00000012703,EMLSAT00000010348,EMLSAT00000005397,EMLSAT00000009015,EMLSAT00000007764,EMLSAT00000007258,EMLSAT00000010808,EMLSAT00000003165,EMLSAT00000008177,EMLSAT00000000554,EMLSAT00000000852,EMLSAT00000000896,EMLSAT00000007604						GO:0097485	1	0.013	0.031	0.914	1	0.419355	neuron projection guidance	EMLSAT00000010003
	GO:0098771	2	0.013	0.014	0.632	1	0.928571	inorganic ion homeostasis	EMLSAT00000000554,EMLSAT00000005283						GO:0042886	2	0.026	0.052	0.916	1	0.5	amide transport	EMLSAT00000012258,EMLSAT00000001034
	GO:0006417	2	0.013	0.014	0.632	1	0.928571	regulation of translation	EMLSAT00000012907,EMLSAT00000006392						GO:0040007	1	0.013	0.031	0.916	1	0.419355	growth	EMLSAT00000010003
	GO:0007281	3	0.02	0.022	0.633	1	0.909091	germ cell development	EMLSAT00000010534,EMLSAT00000000937,EMLSAT00000010408						GO:0033043	1	0.013	0.032	0.918	1	0.40625	regulation of organelle organization	EMLSAT00000007139
	GO:0016052	1	0.0067	0.0066	0.635	1	1.01515	carbohydrate catabolic process	EMLSAT00000007604						GO:0045184	2	0.026	0.052	0.918	1	0.5	establishment of protein localization	EMLSAT00000012258,EMLSAT00000001034
	GO:0000904	1	0.0067	0.0066	0.635	1	1.01515	cell morphogenesis involved in differentiation	EMLSAT00000010534						GO:0032502	16	0.21	0.27	0.919	1	0.777778	developmental process	EMLSAT00000010797,EMLSAT00000005377,EMLSAT00000006620,EMLSAT00000009208,EMLSAT00000010003,EMLSAT00000012732,EMLSAT00000007315,EMLSAT00000003673,EMLSAT00000002880,EMLSAT00000010802,EMLSAT00000011958,EMLSAT00000003843,EMLSAT00000000266,EMLSAT00000002598,EMLSAT00000003841,EMLSAT00000002808
	GO:0120036	3	0.02	0.022	0.637	1	0.909091	plasma membrane bounded cell projection organization	EMLSAT00000003050,EMLSAT00000007201,EMLSAT00000012907						GO:0043207	1	0.013	0.033	0.923	1	0.393939	response to external biotic stimulus	EMLSAT00000000980
	GO:0034654	15	0.1	0.11	0.641	1	0.909091	nucleobase-containing compound biosynthetic process	EMLSAT00000009544,EMLSAT00000009015,EMLSAT00000005893,EMLSAT00000012686,EMLSAT00000007645,EMLSAT00000012720,EMLSAT00000010808,EMLSAT00000003771,EMLSAT00000003165,EMLSAT00000008252,EMLSAT00000001559,EMLSAT00000002019,EMLSAT00000000554,EMLSAT00000002554,EMLSAT00000001904						GO:0009892	4	0.052	0.09	0.925	1	0.577778	negative regulation of metabolic process	EMLSAT00000010797,EMLSAT00000007139,EMLSAT00000003673,EMLSAT00000010802
	GO:0050906	1	0.0067	0.0068	0.642	1	0.985294	detection of stimulus involved in sensory perception	EMLSAT00000001287						GO:0044265	1	0.013	0.033	0.926	1	0.393939	cellular macromolecule catabolic process	EMLSAT00000004902
	GO:0010623	1	0.0067	0.0068	0.642	1	0.985294	programmed cell death involved in cell development	EMLSAT00000003924						GO:0003002	1	0.013	0.033	0.926	1	0.393939	regionalization	EMLSAT00000002880
	GO:0046434	1	0.0067	0.0068	0.642	1	0.985294	organophosphate catabolic process	EMLSAT00000009544						GO:0009607	1	0.013	0.033	0.926	1	0.393939	response to biotic stimulus	EMLSAT00000000980
	GO:0016567	3	0.02	0.022	0.645	1	0.909091	protein ubiquitination	EMLSAT00000010007,EMLSAT00000008414,EMLSAT00000008998						GO:0009628	2	0.026	0.054	0.927	1	0.481481	response to abiotic stimulus	EMLSAT00000007315,EMLSAT00000002880
	GO:0001654	2	0.013	0.015	0.647	1	0.866667	eye development	EMLSAT00000010534,EMLSAT00000012512						GO:0006928	3	0.039	0.073	0.927	1	0.534247	movement of cell or subcellular component	EMLSAT00000010003,EMLSAT00000003444,EMLSAT00000002808
	GO:0007005	1	0.0067	0.0069	0.649	1	0.971014	mitochondrion organization	EMLSAT00000007735						GO:0022607	4	0.052	0.094	0.939	1	0.553191	cellular component assembly	EMLSAT00000010756,EMLSAT00000007315,EMLSAT00000004346,EMLSAT00000000980
	GO:0007215	1	0.0067	0.0069	0.649	1	0.971014	glutamate receptor signaling pathway	EMLSAT00000001287						GO:0019438	5	0.065	0.11	0.941	1	0.590909	aromatic compound biosynthetic process	EMLSAT00000005377,EMLSAT00000010224,EMLSAT00000001683,EMLSAT00000004125,EMLSAT00000000980
	GO:0006936	1	0.0067	0.0069	0.649	1	0.971014	muscle contraction	EMLSAT00000003050						GO:0043933	2	0.026	0.058	0.945	1	0.448276	protein-containing complex subunit organization	EMLSAT00000007315,EMLSAT00000000980
	GO:0001736	1	0.0067	0.0069	0.649	1	0.971014	establishment of planar polarity	EMLSAT00000010534						GO:0048870	1	0.013	0.037	0.946	1	0.351351	cell motility	EMLSAT00000003444
	GO:0046939	1	0.0067	0.0069	0.649	1	0.971014	nucleotide phosphorylation	EMLSAT00000003165						GO:0042325	1	0.013	0.037	0.946	1	0.351351	regulation of phosphorylation	EMLSAT00000007139
	GO:0007164	1	0.0067	0.0069	0.649	1	0.971014	establishment of tissue polarity	EMLSAT00000010534						GO:0043604	1	0.013	0.037	0.947	1	0.351351	amide biosynthetic process	EMLSAT00000000980
	GO:0046777	1	0.0067	0.0069	0.649	1	0.971014	protein autophosphorylation	EMLSAT00000012907						GO:0018130	5	0.065	0.11	0.947	1	0.590909	heterocycle biosynthetic process	EMLSAT00000005377,EMLSAT00000010224,EMLSAT00000001683,EMLSAT00000004125,EMLSAT00000000980
	GO:0046474	1	0.0067	0.0069	0.649	1	0.971014	glycerophospholipid biosynthetic process	EMLSAT00000000554						GO:0006518	1	0.013	0.038	0.948	1	0.342105	peptide metabolic process	EMLSAT00000003673
	GO:1903311	1	0.0067	0.007	0.656	1	0.957143	regulation of mRNA metabolic process	EMLSAT00000006392						GO:0035556	2	0.026	0.06	0.952	1	0.433333	intracellular signal transduction	EMLSAT00000010797,EMLSAT00000010802
	GO:0006302	1	0.0067	0.0073	0.67	1	0.917808	double-strand break repair	EMLSAT00000004387						GO:0009057	1	0.013	0.038	0.952	1	0.342105	macromolecule catabolic process	EMLSAT00000004902
	GO:0008406	1	0.0067	0.0073	0.67	1	0.917808	gonad development	EMLSAT00000007201						GO:0006725	11	0.14	0.21	0.953	1	0.666667	cellular aromatic compound metabolic process	EMLSAT00000010756,EMLSAT00000005377,EMLSAT00000008975,EMLSAT00000007965,EMLSAT00000010224,EMLSAT00000004346,EMLSAT00000001683,EMLSAT00000004125,EMLSAT00000000980,EMLSAT00000002880,EMLSAT00000003063
	GO:0008016	1	0.0067	0.0073	0.67	1	0.917808	regulation of heart contraction	EMLSAT00000009544						GO:0071702	3	0.039	0.081	0.955	1	0.481481	organic substance transport	EMLSAT00000010575,EMLSAT00000012258,EMLSAT00000001034
	GO:0002682	4	0.027	0.03	0.675	1	0.9	regulation of immune system process	EMLSAT00000009544,EMLSAT00000012327,EMLSAT00000010534,EMLSAT00000001532						GO:0048609	1	0.013	0.04	0.956	1	0.325	multicellular organismal reproductive process	EMLSAT00000003673
	GO:0007423	3	0.02	0.023	0.676	1	0.869565	sensory organ development	EMLSAT00000010534,EMLSAT00000012512,EMLSAT00000010408						GO:0002376	1	0.013	0.04	0.958	1	0.325	immune system process	EMLSAT00000010385
	GO:0071702	11	0.073	0.081	0.678	1	0.901235	organic substance transport	EMLSAT00000012703,EMLSAT00000001942,EMLSAT00000001634,EMLSAT00000012989,EMLSAT00000004109,EMLSAT00000010683,EMLSAT00000002017,EMLSAT00000006753,EMLSAT00000012512,EMLSAT00000009001,EMLSAT00000008540						GO:0048583	4	0.052	0.1	0.961	1	0.52	regulation of response to stimulus	EMLSAT00000007315,EMLSAT00000007139,EMLSAT00000012258,EMLSAT00000002880
	GO:0043412	21	0.14	0.15	0.681	1	0.933333	macromolecule modification	EMLSAT00000010534,EMLSAT00000003050,EMLSAT00000010007,EMLSAT00000009015,EMLSAT00000008414,EMLSAT00000012686,EMLSAT00000008876,EMLSAT00000008998,EMLSAT00000012907,EMLSAT00000000132,EMLSAT00000008252,EMLSAT00000006690,EMLSAT00000007253,EMLSAT00000004372,EMLSAT00000002109,EMLSAT00000001559,EMLSAT00000000867,EMLSAT00000002019,EMLSAT00000002236,EMLSAT00000007735,EMLSAT00000001409						GO:0019220	1	0.013	0.041	0.962	1	0.317073	regulation of phosphate metabolic process	EMLSAT00000007139
	GO:0007298	1	0.0067	0.0075	0.682	1	0.893333	border follicle cell migration	EMLSAT00000010534						GO:0051174	1	0.013	0.041	0.962	1	0.317073	regulation of phosphorus metabolic process	EMLSAT00000007139
	GO:0035152	1	0.0067	0.0075	0.682	1	0.893333	regulation of tube architecture, open tracheal system	EMLSAT00000010969						GO:0044419	1	0.013	0.042	0.964	1	0.309524	interspecies interaction between organisms	EMLSAT00000012258
	GO:0031175	1	0.0067	0.0075	0.682	1	0.893333	neuron projection development	EMLSAT00000012907						GO:0045892	1	0.013	0.042	0.965	1	0.309524	negative regulation of transcription, DNA-templated	EMLSAT00000003673
	GO:0051336	4	0.027	0.031	0.688	1	0.870968	regulation of hydrolase activity	EMLSAT00000009742,EMLSAT00000006421,EMLSAT00000008877,EMLSAT00000003696						GO:1903507	1	0.013	0.042	0.965	1	0.309524	negative regulation of nucleic acid-templated transcription	EMLSAT00000003673
	GO:0006643	1	0.0067	0.0077	0.689	1	0.87013	membrane lipid metabolic process	EMLSAT00000008458						GO:1902679	1	0.013	0.042	0.965	1	0.309524	negative regulation of RNA biosynthetic process	EMLSAT00000003673
	GO:0009132	1	0.0067	0.0077	0.689	1	0.87013	nucleoside diphosphate metabolic process	EMLSAT00000003165						GO:0010605	3	0.039	0.085	0.966	1	0.458824	negative regulation of macromolecule metabolic process	EMLSAT00000010797,EMLSAT00000003673,EMLSAT00000010802
	GO:0071704	74	0.49	0.51	0.69	1	0.960784	organic substance metabolic process	EMLSAT00000010369,EMLSAT00000000081,EMLSAT00000010007,EMLSAT00000012703,EMLSAT00000009015,EMLSAT00000005893,EMLSAT00000012907,EMLSAT00000000683,EMLSAT00000010808,EMLSAT00000011615,EMLSAT00000000082,EMLSAT00000002109,EMLSAT00000000365,EMLSAT00000001532,EMLSAT00000009544,EMLSAT00000010534,EMLSAT00000010931,EMLSAT00000008458,EMLSAT00000008414,EMLSAT00000007764,EMLSAT00000012797,EMLSAT00000010532,EML…						GO:0051253	1	0.013	0.044	0.969	1	0.295455	negative regulation of RNA metabolic process	EMLSAT00000003673
	GO:0032446	3	0.02	0.024	0.691	1	0.833333	protein modification by small protein conjugation	EMLSAT00000010007,EMLSAT00000008414,EMLSAT00000008998						GO:0034654	4	0.052	0.11	0.97	1	0.472727	nucleobase-containing compound biosynthetic process	EMLSAT00000005377,EMLSAT00000010224,EMLSAT00000001683,EMLSAT00000004125
	GO:0009057	5	0.033	0.038	0.691	1	0.868421	macromolecule catabolic process	EMLSAT00000000347,EMLSAT00000008414,EMLSAT00000002236,EMLSAT00000006392,EMLSAT00000000705						GO:0048518	7	0.091	0.16	0.972	1	0.56875	positive regulation of biological process	EMLSAT00000010003,EMLSAT00000000266,EMLSAT00000007315,EMLSAT00000007139,EMLSAT00000000980,EMLSAT00000002880,EMLSAT00000011958
	GO:0046034	1	0.0067	0.0078	0.695	1	0.858974	ATP metabolic process	EMLSAT00000000554						GO:0022412	1	0.013	0.045	0.972	1	0.288889	cellular process involved in reproduction in multicellular organism	EMLSAT00000003673
	GO:0032956	1	0.0067	0.0078	0.695	1	0.858974	regulation of actin cytoskeleton organization	EMLSAT00000011356						GO:0048522	6	0.078	0.14	0.973	1	0.557143	positive regulation of cellular process	EMLSAT00000010003,EMLSAT00000000266,EMLSAT00000007315,EMLSAT00000007139,EMLSAT00000002880,EMLSAT00000011958
	GO:0002683	1	0.0067	0.0078	0.695	1	0.858974	negative regulation of immune system process	EMLSAT00000009544						GO:0007389	1	0.013	0.046	0.973	1	0.282609	pattern specification process	EMLSAT00000002880
	GO:1901699	1	0.0067	0.0078	0.695	1	0.858974	cellular response to nitrogen compound	EMLSAT00000010683						GO:0032268	2	0.026	0.069	0.974	1	0.376812	regulation of cellular protein metabolic process	EMLSAT00000010797,EMLSAT00000010802
	GO:0071417	1	0.0067	0.0078	0.695	1	0.858974	cellular response to organonitrogen compound	EMLSAT00000010683						GO:0045934	1	0.013	0.046	0.974	1	0.282609	negative regulation of nucleobase-containing compound metabolic process	EMLSAT00000003673
	GO:0007476	2	0.013	0.016	0.697	1	0.8125	imaginal disc-derived wing morphogenesis	EMLSAT00000010534,EMLSAT00000002017						GO:0006468	1	0.013	0.047	0.975	1	0.276596	protein phosphorylation	EMLSAT00000002880
	GO:0007297	1	0.0067	0.0079	0.701	1	0.848101	ovarian follicle cell migration	EMLSAT00000010534						GO:2000113	1	0.013	0.048	0.978	1	0.270833	negative regulation of cellular macromolecule biosynthetic process	EMLSAT00000003673
	GO:0071902	1	0.0067	0.0079	0.701	1	0.848101	positive regulation of protein serine/threonine kinase activity	EMLSAT00000009544						GO:0010558	1	0.013	0.048	0.978	1	0.270833	negative regulation of macromolecule biosynthetic process	EMLSAT00000003673
	GO:0046649	1	0.0067	0.0079	0.701	1	0.848101	lymphocyte activation	EMLSAT00000006392						GO:0051246	2	0.026	0.072	0.978	1	0.361111	regulation of protein metabolic process	EMLSAT00000010797,EMLSAT00000010802
	GO:0060271	1	0.0067	0.0081	0.707	1	0.82716	cilium assembly	EMLSAT00000007201						GO:0031327	1	0.013	0.049	0.979	1	0.265306	negative regulation of cellular biosynthetic process	EMLSAT00000003673
	GO:0043254	1	0.0067	0.0081	0.707	1	0.82716	regulation of protein-containing complex assembly	EMLSAT00000011356						GO:0048468	1	0.013	0.049	0.979	1	0.265306	cell development	EMLSAT00000003673
	GO:0043405	1	0.0067	0.0081	0.707	1	0.82716	regulation of MAP kinase activity	EMLSAT00000009544						GO:0007275	2	0.026	0.072	0.979	1	0.361111	multicellular organism development	EMLSAT00000010003,EMLSAT00000003673
	GO:0048513	11	0.073	0.083	0.708	1	0.879518	animal organ development	EMLSAT00000010534,EMLSAT00000006421,EMLSAT00000007201,EMLSAT00000011299,EMLSAT00000000554,EMLSAT00000007039,EMLSAT00000002017,EMLSAT00000012512,EMLSAT00000006392,EMLSAT00000002806,EMLSAT00000010408						GO:0009890	1	0.013	0.049	0.979	1	0.265306	negative regulation of biosynthetic process	EMLSAT00000003673
	GO:0046903	3	0.02	0.024	0.712	1	0.833333	secretion	EMLSAT00000000741,EMLSAT00000003696,EMLSAT00000010408						GO:0048646	1	0.013	0.049	0.98	1	0.265306	anatomical structure formation involved in morphogenesis	EMLSAT00000005377
	GO:0044782	1	0.0067	0.0082	0.712	1	0.817073	cilium organization	EMLSAT00000007201						GO:0044249	8	0.1	0.19	0.984	1	0.526316	cellular biosynthetic process	EMLSAT00000005377,EMLSAT00000001985,EMLSAT00000003843,EMLSAT00000010224,EMLSAT00000001683,EMLSAT00000004125,EMLSAT00000000980,EMLSAT00000003673
	GO:0008045	1	0.0067	0.0082	0.712	1	0.817073	motor neuron axon guidance	EMLSAT00000010969						GO:0046907	1	0.013	0.052	0.984	1	0.25	intracellular transport	EMLSAT00000002808
	GO:0008344	1	0.0067	0.0082	0.712	1	0.817073	adult locomotory behavior	EMLSAT00000007735						GO:0007165	7	0.091	0.17	0.985	1	0.535294	signal transduction	EMLSAT00000012228,EMLSAT00000010797,EMLSAT00000005377,EMLSAT00000010003,EMLSAT00000012258,EMLSAT00000003673,EMLSAT00000010802
	GO:0019438	15	0.1	0.11	0.714	1	0.909091	aromatic compound biosynthetic process	EMLSAT00000009544,EMLSAT00000009015,EMLSAT00000005893,EMLSAT00000012686,EMLSAT00000007645,EMLSAT00000012720,EMLSAT00000010808,EMLSAT00000003771,EMLSAT00000003165,EMLSAT00000008252,EMLSAT00000001559,EMLSAT00000002019,EMLSAT00000000554,EMLSAT00000002554,EMLSAT00000001904						GO:0046483	9	0.12	0.21	0.987	1	0.571429	heterocycle metabolic process	EMLSAT00000005377,EMLSAT00000008975,EMLSAT00000007965,EMLSAT00000010224,EMLSAT00000001683,EMLSAT00000004125,EMLSAT00000000980,EMLSAT00000002880,EMLSAT00000003063
	GO:1902903	1	0.0067	0.0083	0.718	1	0.807229	regulation of supramolecular fiber organization	EMLSAT00000011356						GO:0033554	1	0.013	0.056	0.988	1	0.232143	cellular response to stress	EMLSAT00000007139
	GO:0002064	1	0.0067	0.0083	0.718	1	0.807229	epithelial cell development	EMLSAT00000010534						GO:0048869	5	0.065	0.14	0.989	1	0.464286	cellular developmental process	EMLSAT00000006620,EMLSAT00000000266,EMLSAT00000002598,EMLSAT00000003673,EMLSAT00000002808
	GO:0006796	16	0.11	0.12	0.72	1	0.916667	phosphate-containing compound metabolic process	EMLSAT00000009544,EMLSAT00000010534,EMLSAT00000003050,EMLSAT00000008458,EMLSAT00000012686,EMLSAT00000008876,EMLSAT00000012907,EMLSAT00000000132,EMLSAT00000010808,EMLSAT00000003165,EMLSAT00000006690,EMLSAT00000002109,EMLSAT00000000867,EMLSAT00000000554,EMLSAT00000000695,EMLSAT00000005106						GO:0009605	1	0.013	0.058	0.99	1	0.224138	response to external stimulus	EMLSAT00000000980
	GO:0030162	2	0.013	0.017	0.722	1	0.764706	regulation of proteolysis	EMLSAT00000008877,EMLSAT00000003696						GO:0032501	8	0.1	0.2	0.991	1	0.5	multicellular organismal process	EMLSAT00000006399,EMLSAT00000010003,EMLSAT00000002598,EMLSAT00000000980,EMLSAT00000003673,EMLSAT00000009715,EMLSAT00000002880,EMLSAT00000002808
	GO:0007611	2	0.013	0.017	0.722	1	0.764706	learning or memory	EMLSAT00000010534,EMLSAT00000002017						GO:0044271	5	0.065	0.15	0.991	1	0.433333	cellular nitrogen compound biosynthetic process	EMLSAT00000005377,EMLSAT00000010224,EMLSAT00000001683,EMLSAT00000004125,EMLSAT00000000980
	GO:0007498	1	0.0067	0.0085	0.724	1	0.788235	mesoderm development	EMLSAT00000006690						GO:0051179	10	0.13	0.24	0.993	1	0.541667	localization	EMLSAT00000010797,EMLSAT00000010575,EMLSAT00000010048,EMLSAT00000007315,EMLSAT00000006524,EMLSAT00000012258,EMLSAT00000001034,EMLSAT00000010838,EMLSAT00000002808,EMLSAT00000010802
	GO:0071214	1	0.0067	0.0085	0.724	1	0.788235	cellular response to abiotic stimulus	EMLSAT00000003050						GO:0034641	10	0.13	0.24	0.994	1	0.541667	cellular nitrogen compound metabolic process	EMLSAT00000005377,EMLSAT00000008975,EMLSAT00000007965,EMLSAT00000010224,EMLSAT00000001683,EMLSAT00000004125,EMLSAT00000000980,EMLSAT00000003673,EMLSAT00000002880,EMLSAT00000003063
	GO:0008038	1	0.0067	0.0085	0.724	1	0.788235	neuron recognition	EMLSAT00000004818						GO:0010629	1	0.013	0.067	0.995	1	0.19403	negative regulation of gene expression	EMLSAT00000003673
	GO:0104004	1	0.0067	0.0085	0.724	1	0.788235	cellular response to environmental stimulus	EMLSAT00000003050						GO:0044237	24	0.31	0.45	0.996	1	0.688889	cellular metabolic process	EMLSAT00000012326,EMLSAT00000006399,EMLSAT00000010756,EMLSAT00000005377,EMLSAT00000008975,EMLSAT00000007965,EMLSAT00000007315,EMLSAT00000005105,EMLSAT00000007139,EMLSAT00000006524,EMLSAT00000010224,EMLSAT00000003444,EMLSAT00000004346,EMLSAT00000001683,EMLSAT00000004125,EMLSAT00000000980,EMLSAT00000003673,EMLSAT00000002880,EMLSAT00000002461,EMLSAT00000003063,EMLSAT00000004902,EMLSAT00000002358,EML…
	GO:0043207	4	0.027	0.033	0.725	1	0.818182	response to external biotic stimulus	EMLSAT00000012327,EMLSAT00000010534,EMLSAT00000011299,EMLSAT00000002236						GO:0006810	8	0.1	0.21	0.996	1	0.47619	transport	EMLSAT00000010575,EMLSAT00000010048,EMLSAT00000007315,EMLSAT00000006524,EMLSAT00000012258,EMLSAT00000001034,EMLSAT00000010838,EMLSAT00000002808
	GO:0006351	10	0.067	0.077	0.726	1	0.87013	transcription, DNA-templated	EMLSAT00000001559,EMLSAT00000002019,EMLSAT00000005893,EMLSAT00000012686,EMLSAT00000007645,EMLSAT00000002554,EMLSAT00000012720,EMLSAT00000003771,EMLSAT00000008252,EMLSAT00000001904						GO:0051649	1	0.013	0.069	0.996	1	0.188406	establishment of localization in cell	EMLSAT00000002808
	GO:0097659	10	0.067	0.077	0.726	1	0.87013	nucleic acid-templated transcription	EMLSAT00000001559,EMLSAT00000002019,EMLSAT00000005893,EMLSAT00000012686,EMLSAT00000007645,EMLSAT00000002554,EMLSAT00000012720,EMLSAT00000003771,EMLSAT00000008252,EMLSAT00000001904						GO:0051234	8	0.1	0.21	0.997	1	0.47619	establishment of localization	EMLSAT00000010575,EMLSAT00000010048,EMLSAT00000007315,EMLSAT00000006524,EMLSAT00000012258,EMLSAT00000001034,EMLSAT00000010838,EMLSAT00000002808
	GO:0006793	16	0.11	0.12	0.728	1	0.916667	phosphorus metabolic process	EMLSAT00000009544,EMLSAT00000010534,EMLSAT00000003050,EMLSAT00000008458,EMLSAT00000012686,EMLSAT00000008876,EMLSAT00000012907,EMLSAT00000000132,EMLSAT00000010808,EMLSAT00000003165,EMLSAT00000006690,EMLSAT00000002109,EMLSAT00000000867,EMLSAT00000000554,EMLSAT00000000695,EMLSAT00000005106						GO:0050794	20	0.26	0.41	0.998	1	0.634146	regulation of cellular process	EMLSAT00000012228,EMLSAT00000010797,EMLSAT00000005377,EMLSAT00000010003,EMLSAT00000012732,EMLSAT00000007315,EMLSAT00000007139,EMLSAT00000010224,EMLSAT00000012258,EMLSAT00000001034,EMLSAT00000003673,EMLSAT00000002880,EMLSAT00000001492,EMLSAT00000010802,EMLSAT00000011958,EMLSAT00000004902,EMLSAT00000000266,EMLSAT00000002598,EMLSAT00000002808,EMLSAT00000003928
	GO:0007605	1	0.0067	0.0086	0.729	1	0.77907	sensory perception of sound	EMLSAT00000007645						GO:0051641	1	0.013	0.075	0.998	1	0.173333	cellular localization	EMLSAT00000002808
	GO:0002831	1	0.0067	0.0086	0.729	1	0.77907	regulation of response to biotic stimulus	EMLSAT00000012327						GO:0006351	1	0.013	0.077	0.998	1	0.168831	transcription, DNA-templated	EMLSAT00000010224
	GO:0050890	2	0.013	0.017	0.73	1	0.764706	cognition	EMLSAT00000010534,EMLSAT00000002017						GO:0097659	1	0.013	0.077	0.998	1	0.168831	nucleic acid-templated transcription	EMLSAT00000010224
	GO:0006644	2	0.013	0.017	0.733	1	0.764706	phospholipid metabolic process	EMLSAT00000008458,EMLSAT00000000554						GO:0032774	1	0.013	0.081	0.999	1	0.160494	RNA biosynthetic process	EMLSAT00000010224
	GO:0030182	2	0.013	0.017	0.733	1	0.764706	neuron differentiation	EMLSAT00000010534,EMLSAT00000007735						GO:0051716	1	0.013	0.082	0.999	1	0.158537	cellular response to stimulus	EMLSAT00000007139
	GO:1903522	1	0.0067	0.0087	0.734	1	0.770115	regulation of blood circulation	EMLSAT00000009544						GO:0030154	1	0.013	0.083	0.999	1	0.156627	cell differentiation	EMLSAT00000000266
	GO:0032970	1	0.0067	0.0087	0.734	1	0.770115	regulation of actin filament-based process	EMLSAT00000011356						GO:0050789	21	0.27	0.43	0.999	1	0.627907	regulation of biological process	EMLSAT00000012228,EMLSAT00000010797,EMLSAT00000005377,EMLSAT00000010003,EMLSAT00000012732,EMLSAT00000007315,EMLSAT00000007139,EMLSAT00000010224,EMLSAT00000012258,EMLSAT00000001034,EMLSAT00000000980,EMLSAT00000003673,EMLSAT00000002880,EMLSAT00000001492,EMLSAT00000010802,EMLSAT00000011958,EMLSAT00000004902,EMLSAT00000000266,EMLSAT00000002598,EMLSAT00000002808,EMLSAT00000003928
	GO:0045321	1	0.0067	0.0087	0.734	1	0.770115	leukocyte activation	EMLSAT00000006392						GO:0006139	6	0.078	0.2	0.999	1	0.39	nucleobase-containing compound metabolic process	EMLSAT00000005377,EMLSAT00000008975,EMLSAT00000010224,EMLSAT00000001683,EMLSAT00000004125,EMLSAT00000002880
	GO:0032103	1	0.0067	0.0087	0.734	1	0.770115	positive regulation of response to external stimulus	EMLSAT00000001532						GO:1903506	3	0.039	0.14	0.999	1	0.278571	regulation of nucleic acid-templated transcription	EMLSAT00000007315,EMLSAT00000010224,EMLSAT00000003673
	GO:0010608	2	0.013	0.017	0.737	1	0.764706	posttranscriptional regulation of gene expression	EMLSAT00000012907,EMLSAT00000006392						GO:0006355	3	0.039	0.14	0.999	1	0.278571	regulation of transcription, DNA-templated	EMLSAT00000007315,EMLSAT00000010224,EMLSAT00000003673
	GO:0018130	15	0.1	0.11	0.739	1	0.909091	heterocycle biosynthetic process	EMLSAT00000009544,EMLSAT00000009015,EMLSAT00000005893,EMLSAT00000012686,EMLSAT00000007645,EMLSAT00000012720,EMLSAT00000010808,EMLSAT00000003771,EMLSAT00000003165,EMLSAT00000008252,EMLSAT00000001559,EMLSAT00000002019,EMLSAT00000000554,EMLSAT00000002554,EMLSAT00000001904						GO:2001141	3	0.039	0.14	0.999	1	0.278571	regulation of RNA biosynthetic process	EMLSAT00000007315,EMLSAT00000010224,EMLSAT00000003673
	GO:0009607	4	0.027	0.033	0.739	1	0.818182	response to biotic stimulus	EMLSAT00000012327,EMLSAT00000010534,EMLSAT00000011299,EMLSAT00000002236						GO:0065007	23	0.3	0.47	0.999	1	0.638298	biological regulation	EMLSAT00000012228,EMLSAT00000010797,EMLSAT00000005377,EMLSAT00000010003,EMLSAT00000010575,EMLSAT00000012732,EMLSAT00000007315,EMLSAT00000007139,EMLSAT00000010224,EMLSAT00000012258,EMLSAT00000001034,EMLSAT00000004125,EMLSAT00000000980,EMLSAT00000003673,EMLSAT00000002880,EMLSAT00000001492,EMLSAT00000010802,EMLSAT00000011958,EMLSAT00000004902,EMLSAT00000000266,EMLSAT00000002598,EMLSAT00000002808,EML…
	GO:0000075	1	0.0067	0.009	0.745	1	0.744444	cell cycle checkpoint	EMLSAT00000004387						GO:0009893	1	0.013	0.091	0.999	1	0.142857	positive regulation of metabolic process	EMLSAT00000000980
	GO:0031032	1	0.0067	0.009	0.745	1	0.744444	actomyosin structure organization	EMLSAT00000006690						GO:0044260	11	0.14	0.3	0.999	1	0.466667	cellular macromolecule metabolic process	EMLSAT00000012326,EMLSAT00000004902,EMLSAT00000006399,EMLSAT00000002358,EMLSAT00000003843,EMLSAT00000007315,EMLSAT00000007139,EMLSAT00000006524,EMLSAT00000010224,EMLSAT00000002880,EMLSAT00000002461
	GO:0006816	1	0.0067	0.009	0.745	1	0.744444	calcium ion transport	EMLSAT00000008540						GO:0031323	6	0.078	0.21	1	1	0.371429	regulation of cellular metabolic process	EMLSAT00000010797,EMLSAT00000007315,EMLSAT00000007139,EMLSAT00000010224,EMLSAT00000003673,EMLSAT00000010802
	GO:0008654	1	0.0067	0.009	0.745	1	0.744444	phospholipid biosynthetic process	EMLSAT00000000554						GO:0051252	3	0.039	0.15	1	1	0.26	regulation of RNA metabolic process	EMLSAT00000007315,EMLSAT00000010224,EMLSAT00000003673
	GO:0016311	2	0.013	0.018	0.745	1	0.722222	dephosphorylation	EMLSAT00000002109,EMLSAT00000012686						GO:0019222	7	0.091	0.23	1	1	0.395652	regulation of metabolic process	EMLSAT00000010797,EMLSAT00000007315,EMLSAT00000007139,EMLSAT00000010224,EMLSAT00000000980,EMLSAT00000003673,EMLSAT00000010802
	GO:0007399	2	0.013	0.018	0.745	1	0.722222	nervous system development	EMLSAT00000008443,EMLSAT00000010534						GO:0019219	3	0.039	0.15	1	1	0.26	regulation of nucleobase-containing compound metabolic process	EMLSAT00000007315,EMLSAT00000010224,EMLSAT00000003673
	GO:1901575	9	0.06	0.071	0.75	1	0.84507	organic substance catabolic process	EMLSAT00000009544,EMLSAT00000010348,EMLSAT00000000347,EMLSAT00000008414,EMLSAT00000001532,EMLSAT00000002236,EMLSAT00000007604,EMLSAT00000006392,EMLSAT00000000705						GO:2000112	3	0.039	0.16	1	1	0.24375	regulation of cellular macromolecule biosynthetic process	EMLSAT00000007315,EMLSAT00000010224,EMLSAT00000003673
	GO:0035282	1	0.0067	0.0091	0.75	1	0.736264	segmentation	EMLSAT00000010534						GO:0010556	3	0.039	0.16	1	1	0.24375	regulation of macromolecule biosynthetic process	EMLSAT00000007315,EMLSAT00000010224,EMLSAT00000003673
	GO:0035335	1	0.0067	0.0092	0.755	1	0.728261	peptidyl-tyrosine dephosphorylation	EMLSAT00000002109						GO:0051171	5	0.065	0.2	1	1	0.325	regulation of nitrogen compound metabolic process	EMLSAT00000010797,EMLSAT00000007315,EMLSAT00000010224,EMLSAT00000003673,EMLSAT00000010802
	GO:0034248	2	0.013	0.018	0.759	1	0.722222	regulation of cellular amide metabolic process	EMLSAT00000012907,EMLSAT00000006392						GO:0031326	3	0.039	0.16	1	1	0.24375	regulation of cellular biosynthetic process	EMLSAT00000007315,EMLSAT00000010224,EMLSAT00000003673
	GO:0018205	2	0.013	0.018	0.759	1	0.722222	peptidyl-lysine modification	EMLSAT00000002019,EMLSAT00000008252						GO:0080090	5	0.065	0.2	1	1	0.325	regulation of primary metabolic process	EMLSAT00000010797,EMLSAT00000007315,EMLSAT00000010224,EMLSAT00000003673,EMLSAT00000010802
	GO:0035150	1	0.0067	0.0094	0.76	1	0.712766	regulation of tube size	EMLSAT00000010969						GO:0009889	3	0.039	0.16	1	1	0.24375	regulation of biosynthetic process	EMLSAT00000007315,EMLSAT00000010224,EMLSAT00000003673
	GO:0031667	1	0.0067	0.0094	0.76	1	0.712766	response to nutrient levels	EMLSAT00000012720						GO:0060255	5	0.065	0.22	1	1	0.295455	regulation of macromolecule metabolic process	EMLSAT00000010797,EMLSAT00000007315,EMLSAT00000010224,EMLSAT00000003673,EMLSAT00000010802
	GO:0016042	1	0.0067	0.0094	0.76	1	0.712766	lipid catabolic process	EMLSAT00000001532						GO:0010468	3	0.039	0.18	1	1	0.216667	regulation of gene expression	EMLSAT00000007315,EMLSAT00000010224,EMLSAT00000003673
	GO:0048749	1	0.0067	0.0094	0.76	1	0.712766	compound eye development	EMLSAT00000010534						GO:0034645	1	0.013	0.13	1	1	0.1	cellular macromolecule biosynthetic process	EMLSAT00000010224
	GO:0032535	1	0.0067	0.0095	0.764	1	0.705263	regulation of cellular component size	EMLSAT00000011356						GO:0009059	1	0.013	0.14	1	1	0.0928571	macromolecule biosynthetic process	EMLSAT00000010224
	GO:0048592	1	0.0067	0.0096	0.769	1	0.697917	eye morphogenesis	EMLSAT00000010534						GO:0016070	1	0.013	0.14	1	1	0.0928571	RNA metabolic process	EMLSAT00000010224
	GO:0046578	1	0.0067	0.0096	0.769	1	0.697917	regulation of Ras protein signal transduction	EMLSAT00000008337						GO:0090304	1	0.013	0.17	1	1	0.0764706	nucleic acid metabolic process	EMLSAT00000010224
	GO:0090066	2	0.013	0.018	0.77	1	0.722222	regulation of anatomical structure size	EMLSAT00000011356,EMLSAT00000010969						GO:0009987	40	0.52	0.77	1	1	0.675325	cellular process	EMLSAT00000012228,EMLSAT00000012326,EMLSAT00000005377,EMLSAT00000006620,EMLSAT00000010003,EMLSAT00000010048,EMLSAT00000007315,EMLSAT00000007139,EMLSAT00000006524,EMLSAT00000010224,EMLSAT00000004346,EMLSAT00000001034,EMLSAT00000004125,EMLSAT00000000980,EMLSAT00000003673,EMLSAT00000002880,EMLSAT00000001492,EMLSAT00000002461,EMLSAT00000010802,EMLSAT00000011958,EMLSAT00000004902,EMLSAT00000000266,EML…
	GO:0090407	3	0.02	0.027	0.771	1	0.740741	organophosphate biosynthetic process	EMLSAT00000000554,EMLSAT00000010808,EMLSAT00000003165						GO:0008150	77	1	1	1	1	1	biological_process	EMLSAT00000011017,EMLSAT00000012228,EMLSAT00000006783,EMLSAT00000011338,EMLSAT00000005377,EMLSAT00000006620,EMLSAT00000011454,EMLSAT00000010003,EMLSAT00000010048,EMLSAT00000007315,EMLSAT00000004125,EMLSAT00000009570,EMLSAT00000004642,EMLSAT00000003673,EMLSAT00000001492,EMLSAT00000002461,EMLSAT00000010802,EMLSAT00000002260,EMLSAT00000003513,EMLSAT00000000124,EMLSAT00000012860,EMLSAT00000011093,EML…
	GO:0035120	2	0.013	0.019	0.773	1	0.684211	post-embryonic appendage morphogenesis	EMLSAT00000010534,EMLSAT00000002017
	GO:0043086	2	0.013	0.019	0.773	1	0.684211	negative regulation of catalytic activity	EMLSAT00000008877,EMLSAT00000003696						MF
	GO:0032101	2	0.013	0.019	0.773	1	0.684211	regulation of response to external stimulus	EMLSAT00000012327,EMLSAT00000001532						GO Term	Study #	Study Freq.	Pop. Freq.	p-value	q-value		name	gene products
	GO:0007267	4	0.027	0.035	0.773	1	0.771429	cell-cell signaling	EMLSAT00000009544,EMLSAT00000012368,EMLSAT00000001808,EMLSAT00000004794						GO:0004175	18	0.22	0.051	1.14e-07	3.16e-05	4.31373	endopeptidase activity	EMLSAT00000011017,EMLSAT00000011338,EMLSAT00000009675,EMLSAT00000012449,EMLSAT00000005322,EMLSAT00000011454,EMLSAT00000010696,EMLSAT00000009570,EMLSAT00000004642,EMLSAT00000009482,EMLSAT00000002881,EMLSAT00000009083,EMLSAT00000002260,EMLSAT00000011958,EMLSAT00000008430,EMLSAT00000004339,EMLSAT00000000266,EMLSAT00000008419
	GO:0050954	1	0.0067	0.0098	0.773	1	0.683673	sensory perception of mechanical stimulus	EMLSAT00000007645						GO:0008236	12	0.14	0.025	1.06e-06	0.000147	5.6	serine-type peptidase activity	EMLSAT00000011017,EMLSAT00000011338,EMLSAT00000009675,EMLSAT00000012449,EMLSAT00000004339,EMLSAT00000005322,EMLSAT00000011454,EMLSAT00000010696,EMLSAT00000002881,EMLSAT00000009083,EMLSAT00000011093,EMLSAT00000002260
	GO:0007218	1	0.0067	0.0098	0.773	1	0.683673	neuropeptide signaling pathway	EMLSAT00000002806						GO:0017171	12	0.14	0.025	1.06e-06	0.000147	5.6	serine hydrolase activity	EMLSAT00000011017,EMLSAT00000011338,EMLSAT00000009675,EMLSAT00000012449,EMLSAT00000004339,EMLSAT00000005322,EMLSAT00000011454,EMLSAT00000010696,EMLSAT00000002881,EMLSAT00000009083,EMLSAT00000011093,EMLSAT00000002260
	GO:0043547	1	0.0067	0.0098	0.773	1	0.683673	positive regulation of GTPase activity	EMLSAT00000009742						GO:0008233	20	0.24	0.073	1.31e-06	0.000147	3.28767	peptidase activity	EMLSAT00000011017,EMLSAT00000011338,EMLSAT00000009675,EMLSAT00000012449,EMLSAT00000005322,EMLSAT00000011454,EMLSAT00000010696,EMLSAT00000009570,EMLSAT00000004642,EMLSAT00000009482,EMLSAT00000002881,EMLSAT00000009083,EMLSAT00000002260,EMLSAT00000011958,EMLSAT00000008430,EMLSAT00000004339,EMLSAT00000000266,EMLSAT00000007859,EMLSAT00000008419,EMLSAT00000011093
	GO:0050877	5	0.033	0.043	0.774	1	0.767442	nervous system process	EMLSAT00000010534,EMLSAT00000002017,EMLSAT00000007645,EMLSAT00000001287,EMLSAT00000007735						GO:0004252	11	0.13	0.023	2.35e-06	0.000147	5.65217	serine-type endopeptidase activity	EMLSAT00000011017,EMLSAT00000011338,EMLSAT00000009675,EMLSAT00000012449,EMLSAT00000004339,EMLSAT00000005322,EMLSAT00000011454,EMLSAT00000010696,EMLSAT00000002881,EMLSAT00000009083,EMLSAT00000002260
	GO:0007606	1	0.0067	0.0099	0.778	1	0.676768	sensory perception of chemical stimulus	EMLSAT00000001287						GO:0003824	61	0.73	0.51	1.56e-05	0.00072	1.43137	catalytic activity	EMLSAT00000011017,EMLSAT00000011338,EMLSAT00000005377,EMLSAT00000011454,EMLSAT00000010048,EMLSAT00000007315,EMLSAT00000004125,EMLSAT00000009570,EMLSAT00000004642,EMLSAT00000003673,EMLSAT00000001492,EMLSAT00000002461,EMLSAT00000010802,EMLSAT00000002260,EMLSAT00000000124,EMLSAT00000011093,EMLSAT00000006399,EMLSAT00000008975,EMLSAT00000007965,EMLSAT00000010696,EMLSAT00000005105,EMLSAT00000003444,EML…
	GO:0060429	2	0.013	0.019	0.78	1	0.684211	epithelium development	EMLSAT00000006421,EMLSAT00000011299						GO:0140096	30	0.36	0.18	6.96e-05	0.00275	2	catalytic activity, acting on a protein	EMLSAT00000011017,EMLSAT00000012326,EMLSAT00000011338,EMLSAT00000009675,EMLSAT00000012449,EMLSAT00000011454,EMLSAT00000007139,EMLSAT00000006524,EMLSAT00000010224,EMLSAT00000001034,EMLSAT00000009570,EMLSAT00000004642,EMLSAT00000002881,EMLSAT00000002880,EMLSAT00000001492,EMLSAT00000002260,EMLSAT00000011958,EMLSAT00000004902,EMLSAT00000000266,EMLSAT00000007859,EMLSAT00000011093,EMLSAT00000006399,EML…
	GO:0032774	10	0.067	0.081	0.781	1	0.82716	RNA biosynthetic process	EMLSAT00000001559,EMLSAT00000002019,EMLSAT00000005893,EMLSAT00000012686,EMLSAT00000007645,EMLSAT00000002554,EMLSAT00000012720,EMLSAT00000003771,EMLSAT00000008252,EMLSAT00000001904						GO:0008061	6	0.072	0.01	0.000182	0.00631	7.2	chitin binding	EMLSAT00000000614,EMLSAT00000006166,EMLSAT00000002358,EMLSAT00000001424,EMLSAT00000012732,EMLSAT00000004557
	GO:0043410	1	0.0067	0.01	0.782	1	0.67	positive regulation of MAPK cascade	EMLSAT00000009544						GO:0016841	2	0.024	0.0004	0.000326	0.01	60	ammonia-lyase activity	EMLSAT00000007965,EMLSAT00000003063
	GO:0023052	4	0.027	0.036	0.786	1	0.75	signaling	EMLSAT00000009544,EMLSAT00000012368,EMLSAT00000001808,EMLSAT00000004794						GO:0016715	3	0.036	0.0018	0.000376	0.0104	20	oxidoreductase activity, acting on paired donors, with incorporation or reduction of molecular oxygen, reduced ascorbate as one donor, and incorporation of one atom of oxygen	EMLSAT00000010756,EMLSAT00000004346,EMLSAT00000003673
	GO:0051223	1	0.0067	0.01	0.787	1	0.67	regulation of protein transport	EMLSAT00000012907						GO:0050614	2	0.024	0.0005	0.000647	0.0163	48	delta24-sterol reductase activity	EMLSAT00000010797,EMLSAT00000010802
	GO:0000003	1	0.0067	0.01	0.787	1	0.67	reproduction	EMLSAT00000000904						GO:0042605	2	0.024	0.0006	0.00107	0.0247	40	peptide antigen binding	EMLSAT00000010797,EMLSAT00000010802
	GO:0008360	1	0.0067	0.01	0.787	1	0.67	regulation of cell shape	EMLSAT00000010534						GO:0004222	7	0.084	0.02	0.00113	0.0247	4.2	metalloendopeptidase activity	EMLSAT00000000266,EMLSAT00000009570,EMLSAT00000004642,EMLSAT00000009482,EMLSAT00000008419,EMLSAT00000011958,EMLSAT00000008430
	GO:0015931	1	0.0067	0.01	0.787	1	0.67	nucleobase-containing compound transport	EMLSAT00000012703						GO:0016853	6	0.072	0.014	0.00122	0.0247	5.14286	isomerase activity	EMLSAT00000007139,EMLSAT00000006524,EMLSAT00000001034,EMLSAT00000001492,EMLSAT00000003928,EMLSAT00000004154
	GO:1901362	15	0.1	0.12	0.787	1	0.833333	organic cyclic compound biosynthetic process	EMLSAT00000009544,EMLSAT00000009015,EMLSAT00000005893,EMLSAT00000012686,EMLSAT00000007645,EMLSAT00000012720,EMLSAT00000010808,EMLSAT00000003771,EMLSAT00000003165,EMLSAT00000008252,EMLSAT00000001559,EMLSAT00000002019,EMLSAT00000000554,EMLSAT00000002554,EMLSAT00000001904						GO:0016829	6	0.072	0.015	0.00127	0.0247	4.8	lyase activity	EMLSAT00000005377,EMLSAT00000008975,EMLSAT00000001985,EMLSAT00000007965,EMLSAT00000000124,EMLSAT00000003063
	GO:0007276	3	0.02	0.028	0.788	1	0.714286	gamete generation	EMLSAT00000010534,EMLSAT00000000937,EMLSAT00000010408						GO:0016491	15	0.18	0.078	0.00162	0.028	2.30769	oxidoreductase activity	EMLSAT00000010797,EMLSAT00000012326,EMLSAT00000010986,EMLSAT00000005166,EMLSAT00000010756,EMLSAT00000007315,EMLSAT00000003444,EMLSAT00000004346,EMLSAT00000001034,EMLSAT00000004125,EMLSAT00000010707,EMLSAT00000003673,EMLSAT00000010802,EMLSAT00000003928,EMLSAT00000000857
	GO:0035114	2	0.013	0.019	0.789	1	0.684211	imaginal disc-derived appendage morphogenesis	EMLSAT00000010534,EMLSAT00000002017						GO:0016840	2	0.024	0.0009	0.00222	0.0361	26.6667	carbon-nitrogen lyase activity	EMLSAT00000007965,EMLSAT00000003063
	GO:0010720	1	0.0067	0.01	0.791	1	0.67	positive regulation of cell development	EMLSAT00000009544						GO:0008237	8	0.096	0.029	0.00255	0.0393	3.31034	metallopeptidase activity	EMLSAT00000000266,EMLSAT00000009570,EMLSAT00000004642,EMLSAT00000009482,EMLSAT00000008419,EMLSAT00000011093,EMLSAT00000011958,EMLSAT00000008430
	GO:0070201	1	0.0067	0.01	0.791	1	0.67	regulation of establishment of protein localization	EMLSAT00000012907						GO:0004500	2	0.024	0.0011	0.00375	0.0547	21.8182	dopamine beta-monooxygenase activity	EMLSAT00000010756,EMLSAT00000004346
	GO:0010638	1	0.0067	0.01	0.795	1	0.67	positive regulation of organelle organization	EMLSAT00000011356						GO:0003823	2	0.024	0.0013	0.00466	0.0645	18.4615	antigen binding	EMLSAT00000010797,EMLSAT00000010802
	GO:0090596	1	0.0067	0.01	0.795	1	0.67	sensory organ morphogenesis	EMLSAT00000010534						GO:0016787	30	0.36	0.23	0.00537	0.0709	1.56522	hydrolase activity	EMLSAT00000011017,EMLSAT00000011338,EMLSAT00000009675,EMLSAT00000012449,EMLSAT00000011454,EMLSAT00000010048,EMLSAT00000007315,EMLSAT00000009570,EMLSAT00000004642,EMLSAT00000000980,EMLSAT00000002881,EMLSAT00000002260,EMLSAT00000011958,EMLSAT00000000224,EMLSAT00000000266,EMLSAT00000007859,EMLSAT00000002808,EMLSAT00000010385,EMLSAT00000011093,EMLSAT00000005322,EMLSAT00000010696,EMLSAT00000003444,EML…
	GO:0009991	1	0.0067	0.01	0.795	1	0.67	response to extracellular stimulus	EMLSAT00000012720						GO:0008762	2	0.024	0.0014	0.00565	0.0712	17.1429	UDP-N-acetylmuramate dehydrogenase activity	EMLSAT00000010797,EMLSAT00000010802
	GO:0016055	1	0.0067	0.01	0.795	1	0.67	Wnt signaling pathway	EMLSAT00000000937						GO:0030246	5	0.06	0.016	0.00967	0.116	3.75	carbohydrate binding	EMLSAT00000012326,EMLSAT00000006435,EMLSAT00000010385,EMLSAT00000004154,EMLSAT00000000915
	GO:0045995	1	0.0067	0.01	0.795	1	0.67	regulation of embryonic development	EMLSAT00000010534						GO:0004096	1	0.012	0.0001	0.0105	0.121	120	catalase activity	EMLSAT00000007315
	GO:0031347	1	0.0067	0.01	0.795	1	0.67	regulation of defense response	EMLSAT00000012327						GO:0004611	1	0.012	0.0001	0.0105	0.121	120	phosphoenolpyruvate carboxykinase activity	EMLSAT00000000124
	GO:0008037	1	0.0067	0.011	0.799	1	0.609091	cell recognition	EMLSAT00000004818						GO:0004613	1	0.012	0.0001	0.0105	0.121	120	phosphoenolpyruvate carboxykinase (GTP) activity	EMLSAT00000000124
	GO:0009880	1	0.0067	0.011	0.803	1	0.609091	embryonic pattern specification	EMLSAT00000010534						GO:0070401	1	0.012	0.0001	0.0105	0.121	120	NADP+ binding	EMLSAT00000005377
	GO:1905114	1	0.0067	0.011	0.803	1	0.609091	cell surface receptor signaling pathway involved in cell-cell signaling	EMLSAT00000000937						GO:0003934	1	0.012	0.0001	0.0105	0.121	120	GTP cyclohydrolase I activity	EMLSAT00000000980
	GO:0055065	1	0.0067	0.011	0.803	1	0.609091	metal ion homeostasis	EMLSAT00000000554						GO:0008446	1	0.012	0.0001	0.0105	0.121	120	GDP-mannose 4,6-dehydratase activity	EMLSAT00000005377
	GO:0072511	1	0.0067	0.011	0.803	1	0.609091	divalent inorganic cation transport	EMLSAT00000008540						GO:0030412	1	0.012	0.0001	0.0105	0.121	120	formimidoyltetrahydrofolate cyclodeaminase activity	EMLSAT00000003063
	GO:0070838	1	0.0067	0.011	0.803	1	0.609091	divalent metal ion transport	EMLSAT00000008540						GO:0030407	1	0.012	0.0001	0.0105	0.121	120	formimidoyltransferase activity	EMLSAT00000003063
	GO:0034220	3	0.02	0.028	0.804	1	0.714286	ion transmembrane transport	EMLSAT00000000554,EMLSAT00000000741,EMLSAT00000005283						GO:0030409	1	0.012	0.0001	0.0105	0.121	120	glutamate formimidoyltransferase activity	EMLSAT00000003063
	GO:0042981	5	0.033	0.044	0.804	1	0.75	regulation of apoptotic process	EMLSAT00000006178,EMLSAT00000011299,EMLSAT00000010532,EMLSAT00000007469,EMLSAT00000008177						GO:0000334	1	0.012	0.0001	0.0105	0.121	120	3-hydroxyanthranilate 3,4-dioxygenase activity	EMLSAT00000004125
	GO:0048856	25	0.17	0.19	0.807	1	0.894737	anatomical structure development	EMLSAT00000008443,EMLSAT00000012703,EMLSAT00000006421,EMLSAT00000011299,EMLSAT00000007039,EMLSAT00000010408,EMLSAT00000010969,EMLSAT00000007735,EMLSAT00000005415,EMLSAT00000002806,EMLSAT00000010534,EMLSAT00000006178,EMLSAT00000007201,EMLSAT00000012512,EMLSAT00000010532,EMLSAT00000007645,EMLSAT00000007469,EMLSAT00000006392,EMLSAT00000010879,EMLSAT00000006690,EMLSAT00000008177,EMLSAT00000000554,EML…						GO:0004397	1	0.012	0.0001	0.0105	0.121	120	histidine ammonia-lyase activity	EMLSAT00000007965
	GO:0032940	2	0.013	0.02	0.81	1	0.65	secretion by cell	EMLSAT00000000741,EMLSAT00000010408						GO:0004090	1	0.012	0.0001	0.0105	0.121	120	carbonyl reductase (NADPH) activity	EMLSAT00000000857
	GO:0010631	1	0.0067	0.011	0.811	1	0.609091	epithelial cell migration	EMLSAT00000010534						GO:0016810	4	0.048	0.011	0.0116	0.121	4.36364	hydrolase activity, acting on carbon-nitrogen (but not peptide) bonds	EMLSAT00000001424,EMLSAT00000004557,EMLSAT00000007315,EMLSAT00000000980
	GO:0000910	1	0.0067	0.011	0.811	1	0.609091	cytokinesis	EMLSAT00000010534						GO:0003756	2	0.024	0.0023	0.015	0.121	10.4348	protein disulfide isomerase activity	EMLSAT00000001034,EMLSAT00000001492
	GO:0007264	2	0.013	0.02	0.813	1	0.65	small GTPase mediated signal transduction	EMLSAT00000007073,EMLSAT00000008540						GO:0016864	2	0.024	0.0023	0.015	0.121	10.4348	intramolecular oxidoreductase activity, transposing S-S bonds	EMLSAT00000001034,EMLSAT00000001492
	GO:0070925	2	0.013	0.02	0.813	1	0.65	organelle assembly	EMLSAT00000007201,EMLSAT00000006073						GO:0008417	2	0.024	0.0024	0.0166	0.121	10	fucosyltransferase activity	EMLSAT00000005377,EMLSAT00000002461
	GO:0090087	1	0.0067	0.011	0.814	1	0.609091	regulation of peptide transport	EMLSAT00000012907						GO:0016614	4	0.048	0.012	0.017	0.121	4	oxidoreductase activity, acting on CH-OH group of donors	EMLSAT00000010797,EMLSAT00000003444,EMLSAT00000010802,EMLSAT00000000857
	GO:0008340	1	0.0067	0.011	0.814	1	0.609091	determination of adult lifespan	EMLSAT00000002236						GO:0016758	5	0.06	0.018	0.018	0.122	3.33333	transferase activity, transferring hexosyl groups	EMLSAT00000006399,EMLSAT00000005377,EMLSAT00000003843,EMLSAT00000002461,EMLSAT00000003928
	GO:0006511	2	0.013	0.02	0.816	1	0.65	ubiquitin-dependent protein catabolic process	EMLSAT00000008414,EMLSAT00000002236						GO:0016705	4	0.048	0.012	0.0182	0.122	4	oxidoreductase activity, acting on paired donors, with incorporation or reduction of molecular oxygen	EMLSAT00000012326,EMLSAT00000010756,EMLSAT00000004346,EMLSAT00000003673
	GO:0140352	2	0.013	0.02	0.816	1	0.65	export from cell	EMLSAT00000000741,EMLSAT00000010408						GO:0038024	3	0.036	0.0068	0.0189	0.122	5.29412	cargo receptor activity	EMLSAT00000006620,EMLSAT00000004339,EMLSAT00000010385
	GO:0006631	1	0.0067	0.011	0.818	1	0.609091	fatty acid metabolic process	EMLSAT00000007764						GO:0016628	4	0.048	0.013	0.0208	0.131	3.69231	oxidoreductase activity, acting on the CH-CH group of donors, NAD or NADP as acceptor	EMLSAT00000010797,EMLSAT00000005166,EMLSAT00000010707,EMLSAT00000010802
	GO:0043170	56	0.37	0.41	0.819	1	0.902439	macromolecule metabolic process	EMLSAT00000000081,EMLSAT00000010007,EMLSAT00000012703,EMLSAT00000009015,EMLSAT00000005893,EMLSAT00000012907,EMLSAT00000011615,EMLSAT00000000082,EMLSAT00000002109,EMLSAT00000000365,EMLSAT00000010534,EMLSAT00000010931,EMLSAT00000008414,EMLSAT00000012797,EMLSAT00000010532,EMLSAT00000007645,EMLSAT00000000132,EMLSAT00000006392,EMLSAT00000008252,EMLSAT00000008372,EMLSAT00000004372,EMLSAT00000000896,EML…						GO:0004332	1	0.012	0.0003	0.0209	0.131	40	fructose-bisphosphate aldolase activity	EMLSAT00000008975
	GO:0035295	2	0.013	0.021	0.819	1	0.619048	tube development	EMLSAT00000006421,EMLSAT00000011299						GO:0019961	1	0.012	0.0003	0.0209	0.131	40	interferon binding	EMLSAT00000004902
	GO:0045786	2	0.013	0.021	0.821	1	0.619048	negative regulation of cell cycle	EMLSAT00000012907,EMLSAT00000004387						GO:0019964	1	0.012	0.0003	0.0209	0.131	40	interferon-gamma binding	EMLSAT00000004902
	GO:0019941	2	0.013	0.021	0.821	1	0.619048	modification-dependent protein catabolic process	EMLSAT00000008414,EMLSAT00000002236						GO:0015035	2	0.024	0.0028	0.022	0.131	8.57143	protein disulfide oxidoreductase activity	EMLSAT00000001034,EMLSAT00000003928
	GO:0046394	1	0.0067	0.011	0.822	1	0.609091	carboxylic acid biosynthetic process	EMLSAT00000007258						GO:0004497	3	0.036	0.0077	0.0261	0.147	4.67532	monooxygenase activity	EMLSAT00000010756,EMLSAT00000004346,EMLSAT00000003673
	GO:0007420	1	0.0067	0.011	0.822	1	0.609091	brain development	EMLSAT00000002806						GO:0005214	2	0.024	0.0032	0.028	0.155	7.5	structural constituent of chitin-based cuticle	EMLSAT00000009208,EMLSAT00000003841
	GO:0016192	6	0.04	0.054	0.822	1	0.740741	vesicle-mediated transport	EMLSAT00000007039,EMLSAT00000000741,EMLSAT00000002017,EMLSAT00000006753,EMLSAT00000012512,EMLSAT00000010408						GO:0015036	2	0.024	0.0032	0.028	0.155	7.5	disulfide oxidoreductase activity	EMLSAT00000001034,EMLSAT00000003928
	GO:0016053	1	0.0067	0.011	0.825	1	0.609091	organic acid biosynthetic process	EMLSAT00000007258						GO:0050661	2	0.024	0.0032	0.028	0.155	7.5	NADP binding	EMLSAT00000005377,EMLSAT00000007315
	GO:0045860	1	0.0067	0.011	0.825	1	0.609091	positive regulation of protein kinase activity	EMLSAT00000009544						GO:0042302	3	0.036	0.008	0.0283	0.155	4.5	structural constituent of cuticle	EMLSAT00000009208,EMLSAT00000003841,EMLSAT00000007746
	GO:1901565	3	0.02	0.03	0.825	1	0.666667	organonitrogen compound catabolic process	EMLSAT00000009544,EMLSAT00000010348,EMLSAT00000000705						GO:0030742	1	0.012	0.0004	0.0312	0.16	30	GTP-dependent protein binding	EMLSAT00000000980
	GO:0098660	2	0.013	0.021	0.829	1	0.619048	inorganic ion transmembrane transport	EMLSAT00000000554,EMLSAT00000005283						GO:0003933	1	0.012	0.0004	0.0312	0.16	30	GTP cyclohydrolase activity	EMLSAT00000000980
	GO:0043632	2	0.013	0.021	0.829	1	0.619048	modification-dependent macromolecule catabolic process	EMLSAT00000008414,EMLSAT00000002236						GO:0035302	1	0.012	0.0004	0.0312	0.16	30	ecdysteroid 25-hydroxylase activity	EMLSAT00000003673
	GO:0030155	1	0.0067	0.012	0.832	1	0.558333	regulation of cell adhesion	EMLSAT00000009544						GO:0004122	1	0.012	0.0004	0.0312	0.16	30	cystathionine beta-synthase activity	EMLSAT00000001985
	GO:0042592	5	0.033	0.047	0.836	1	0.702128	homeostatic process	EMLSAT00000000554,EMLSAT00000002236,EMLSAT00000003165,EMLSAT00000005283,EMLSAT00000008011						GO:0004124	1	0.012	0.0004	0.0312	0.16	30	cysteine synthase activity	EMLSAT00000001985
	GO:0010817	1	0.0067	0.012	0.839	1	0.558333	regulation of hormone levels	EMLSAT00000000896						GO:0018445	1	0.012	0.0004	0.0312	0.16	30	prothoracicotrophic hormone activity	EMLSAT00000003673
	GO:0042493	1	0.0067	0.012	0.839	1	0.558333	response to drug	EMLSAT00000000741						GO:0030506	1	0.012	0.0004	0.0312	0.16	30	ankyrin binding	EMLSAT00000010575
	GO:0006873	1	0.0067	0.012	0.839	1	0.558333	cellular ion homeostasis	EMLSAT00000008011						GO:0003755	2	0.024	0.0038	0.0393	0.178	6.31579	peptidyl-prolyl cis-trans isomerase activity	EMLSAT00000007139,EMLSAT00000006524
	GO:0007517	1	0.0067	0.012	0.839	1	0.558333	muscle organ development	EMLSAT00000000554						GO:0016830	2	0.024	0.0038	0.0393	0.178	6.31579	carbon-carbon lyase activity	EMLSAT00000008975,EMLSAT00000000124
	GO:2000241	1	0.0067	0.012	0.842	1	0.558333	regulation of reproductive process	EMLSAT00000009544						GO:0016702	2	0.024	0.0038	0.0393	0.178	6.31579	oxidoreductase activity, acting on single donors with incorporation of molecular oxygen, incorporation of two atoms of oxygen	EMLSAT00000012326,EMLSAT00000004125
	GO:0032259	2	0.013	0.022	0.842	1	0.590909	methylation	EMLSAT00000002019,EMLSAT00000008252						GO:0005121	1	0.012	0.0005	0.0414	0.179	24	Toll binding	EMLSAT00000012228
	GO:1902533	2	0.013	0.022	0.844	1	0.590909	positive regulation of intracellular signal transduction	EMLSAT00000009544,EMLSAT00000012686						GO:0004046	1	0.012	0.0005	0.0414	0.179	24	aminoacylase activity	EMLSAT00000007315
	GO:0009886	3	0.02	0.031	0.845	1	0.645161	post-embryonic animal morphogenesis	EMLSAT00000010534,EMLSAT00000002017,EMLSAT00000006690						GO:0019238	1	0.012	0.0005	0.0414	0.179	24	cyclohydrolase activity	EMLSAT00000000980
	GO:0044089	1	0.0067	0.012	0.845	1	0.558333	positive regulation of cellular component biogenesis	EMLSAT00000011356						GO:0016836	2	0.024	0.0039	0.0417	0.179	6.15385	hydro-lyase activity	EMLSAT00000005377,EMLSAT00000001985
	GO:0033674	1	0.0067	0.012	0.845	1	0.558333	positive regulation of kinase activity	EMLSAT00000009544						GO:0016859	2	0.024	0.0039	0.0417	0.179	6.15385	cis-trans isomerase activity	EMLSAT00000007139,EMLSAT00000006524
	GO:0043067	5	0.033	0.047	0.847	1	0.702128	regulation of programmed cell death	EMLSAT00000006178,EMLSAT00000011299,EMLSAT00000010532,EMLSAT00000007469,EMLSAT00000008177						GO:0016860	2	0.024	0.0039	0.0417	0.179	6.15385	intramolecular oxidoreductase activity	EMLSAT00000001034,EMLSAT00000001492
	GO:0051056	1	0.0067	0.012	0.851	1	0.558333	regulation of small GTPase mediated signal transduction	EMLSAT00000008337						GO:0033218	3	0.036	0.0095	0.0441	0.179	3.78947	amide binding	EMLSAT00000010797,EMLSAT00000010802,EMLSAT00000003063
	GO:0006909	1	0.0067	0.012	0.851	1	0.558333	phagocytosis	EMLSAT00000002017						GO:0016701	2	0.024	0.0041	0.0442	0.179	5.85366	oxidoreductase activity, acting on single donors with incorporation of molecular oxygen	EMLSAT00000012326,EMLSAT00000004125
	GO:0051240	4	0.027	0.04	0.852	1	0.675	positive regulation of multicellular organismal process	EMLSAT00000009544,EMLSAT00000006178,EMLSAT00000010532,EMLSAT00000007469						GO:0016757	5	0.06	0.024	0.0466	0.179	2.5	transferase activity, transferring glycosyl groups	EMLSAT00000006399,EMLSAT00000005377,EMLSAT00000003843,EMLSAT00000002461,EMLSAT00000003928
	GO:0006082	5	0.033	0.048	0.853	1	0.6875	organic acid metabolic process	EMLSAT00000012703,EMLSAT00000010348,EMLSAT00000007764,EMLSAT00000000896,EMLSAT00000007258						GO:0016627	4	0.048	0.016	0.0477	0.181	3	oxidoreductase activity, acting on the CH-CH group of donors	EMLSAT00000010797,EMLSAT00000005166,EMLSAT00000010707,EMLSAT00000010802
	GO:0006650	1	0.0067	0.013	0.854	1	0.515385	glycerophospholipid metabolic process	EMLSAT00000000554						GO:0016616	3	0.036	0.01	0.0501	0.188	3.6	oxidoreductase activity, acting on the CH-OH group of donors, NAD or NADP as acceptor	EMLSAT00000010797,EMLSAT00000010802,EMLSAT00000000857
	GO:0006807	62	0.41	0.45	0.855	1	0.911111	nitrogen compound metabolic process	EMLSAT00000000081,EMLSAT00000010007,EMLSAT00000012703,EMLSAT00000009015,EMLSAT00000005893,EMLSAT00000012907,EMLSAT00000010808,EMLSAT00000011615,EMLSAT00000000082,EMLSAT00000002109,EMLSAT00000000365,EMLSAT00000009544,EMLSAT00000010534,EMLSAT00000010931,EMLSAT00000008458,EMLSAT00000008414,EMLSAT00000012797,EMLSAT00000010532,EMLSAT00000007645,EMLSAT00000000132,EMLSAT00000003165,EMLSAT00000006392,EML…						GO:0004849	1	0.012	0.0006	0.0515	0.19	20	uridine kinase activity	EMLSAT00000002880
	GO:0040007	3	0.02	0.031	0.857	1	0.645161	growth	EMLSAT00000012720,EMLSAT00000000937,EMLSAT00000010408						GO:0016832	1	0.012	0.0006	0.0515	0.19	20	aldehyde-lyase activity	EMLSAT00000008975
	GO:0002376	4	0.027	0.04	0.858	1	0.675	immune system process	EMLSAT00000012327,EMLSAT00000010534,EMLSAT00000011299,EMLSAT00000006392						GO:0004504	1	0.012	0.0006	0.0515	0.19	20	peptidylglycine monooxygenase activity	EMLSAT00000003673
	GO:0071495	1	0.0067	0.013	0.86	1	0.515385	cellular response to endogenous stimulus	EMLSAT00000010683						GO:0016901	1	0.012	0.0006	0.0515	0.19	20	oxidoreductase activity, acting on the CH-OH group of donors, quinone or similar compound as acceptor	EMLSAT00000003444
	GO:1901605	1	0.0067	0.013	0.86	1	0.515385	alpha-amino acid metabolic process	EMLSAT00000007258						GO:0004368	1	0.012	0.0006	0.0515	0.19	20	glycerol-3-phosphate dehydrogenase (quinone) activity	EMLSAT00000003444
	GO:0051493	1	0.0067	0.013	0.86	1	0.515385	regulation of cytoskeleton organization	EMLSAT00000011356						GO:0004064	1	0.012	0.0006	0.0515	0.19	20	arylesterase activity	EMLSAT00000010385
	GO:0019637	5	0.033	0.049	0.86	1	0.673469	organophosphate metabolic process	EMLSAT00000009544,EMLSAT00000008458,EMLSAT00000000554,EMLSAT00000010808,EMLSAT00000003165						GO:0005372	1	0.012	0.0006	0.0515	0.19	20	water transmembrane transporter activity	EMLSAT00000010838
	GO:0007283	1	0.0067	0.013	0.862	1	0.515385	spermatogenesis	EMLSAT00000000937						GO:0016835	2	0.024	0.0044	0.052	0.19	5.45455	carbon-oxygen lyase activity	EMLSAT00000005377,EMLSAT00000001985
	GO:0051603	2	0.013	0.023	0.865	1	0.565217	proteolysis involved in cellular protein catabolic process	EMLSAT00000008414,EMLSAT00000002236						GO:0005506	3	0.036	0.01	0.0549	0.19	3.6	iron ion binding	EMLSAT00000012326,EMLSAT00000004125,EMLSAT00000003673
	GO:0044238	66	0.44	0.48	0.865	1	0.916667	primary metabolic process	EMLSAT00000010369,EMLSAT00000010007,EMLSAT00000009015,EMLSAT00000005893,EMLSAT00000012907,EMLSAT00000000683,EMLSAT00000010808,EMLSAT00000002109,EMLSAT00000000365,EMLSAT00000001532,EMLSAT00000009544,EMLSAT00000010534,EMLSAT00000010931,EMLSAT00000008458,EMLSAT00000008414,EMLSAT00000007764,EMLSAT00000012797,EMLSAT00000010532,EMLSAT00000007645,EMLSAT00000000132,EMLSAT00000003165,EMLSAT00000006392,EML…						GO:0016667	2	0.024	0.0047	0.0574	0.19	5.10638	oxidoreductase activity, acting on a sulfur group of donors	EMLSAT00000001034,EMLSAT00000003928
	GO:0048232	1	0.0067	0.013	0.865	1	0.515385	male gamete generation	EMLSAT00000000937						GO:0016742	1	0.012	0.0008	0.0615	0.2	15	hydroxymethyl-, formyl- and related transferase activity	EMLSAT00000003063
	GO:0006955	2	0.013	0.023	0.867	1	0.565217	immune response	EMLSAT00000010534,EMLSAT00000011299						GO:0005044	2	0.024	0.0051	0.0659	0.212	4.70588	scavenger receptor activity	EMLSAT00000006620,EMLSAT00000010385
	GO:0016570	2	0.013	0.023	0.867	1	0.565217	histone modification	EMLSAT00000002019,EMLSAT00000008252						GO:0009055	3	0.036	0.011	0.0687	0.219	3.27273	electron transfer activity	EMLSAT00000001034,EMLSAT00000003673,EMLSAT00000003928
	GO:0051347	1	0.0067	0.013	0.868	1	0.515385	positive regulation of transferase activity	EMLSAT00000009544						GO:0016263	1	0.012	0.0009	0.0714	0.225	13.3333	glycoprotein-N-acetylgalactosamine 3-beta-galactosyltransferase activity	EMLSAT00000003843
	GO:0030163	1	0.0067	0.013	0.868	1	0.515385	protein catabolic process	EMLSAT00000000705						GO:0004707	1	0.012	0.0009	0.0714	0.225	13.3333	MAP kinase activity	EMLSAT00000002880
	GO:0016569	2	0.013	0.023	0.869	1	0.565217	covalent chromatin modification	EMLSAT00000002019,EMLSAT00000008252						GO:0004579	1	0.012	0.0009	0.0714	0.225	13.3333	dolichyl-diphosphooligosaccharide-protein glycotransferase activity	EMLSAT00000003928
	GO:0010941	5	0.033	0.049	0.87	1	0.673469	regulation of cell death	EMLSAT00000006178,EMLSAT00000011299,EMLSAT00000010532,EMLSAT00000007469,EMLSAT00000008177						GO:0005542	1	0.012	0.0009	0.0714	0.225	13.3333	folic acid binding	EMLSAT00000003063
	GO:0007163	1	0.0067	0.014	0.873	1	0.478571	establishment or maintenance of cell polarity	EMLSAT00000010534						GO:0019825	1	0.012	0.0009	0.0714	0.225	13.3333	oxygen binding	EMLSAT00000004125
	GO:0044057	1	0.0067	0.014	0.875	1	0.478571	regulation of system process	EMLSAT00000009544						GO:0051213	2	0.024	0.0053	0.0718	0.225	4.5283	dioxygenase activity	EMLSAT00000012326,EMLSAT00000004125
	GO:0050790	6	0.04	0.058	0.878	1	0.689655	regulation of catalytic activity	EMLSAT00000009544,EMLSAT00000009742,EMLSAT00000006421,EMLSAT00000012512,EMLSAT00000008877,EMLSAT00000003696						GO:0016490	1	0.012	0.001	0.0811	0.239	12	structural constituent of peritrophic membrane	EMLSAT00000012732
	GO:0055080	1	0.0067	0.014	0.878	1	0.478571	cation homeostasis	EMLSAT00000000554						GO:0005041	1	0.012	0.001	0.0811	0.239	12	low-density lipoprotein particle receptor activity	EMLSAT00000004339
	GO:0044419	4	0.027	0.042	0.88	1	0.642857	interspecies interaction between organisms	EMLSAT00000012327,EMLSAT00000010534,EMLSAT00000011299,EMLSAT00000002236						GO:0004017	1	0.012	0.001	0.0811	0.239	12	adenylate kinase activity	EMLSAT00000002880
	GO:0006260	1	0.0067	0.014	0.88	1	0.478571	DNA replication	EMLSAT00000012720						GO:0004576	1	0.012	0.001	0.0811	0.239	12	oligosaccharyl transferase activity	EMLSAT00000003928
	GO:0048589	2	0.013	0.024	0.881	1	0.541667	developmental growth	EMLSAT00000000937,EMLSAT00000010408						GO:0008198	1	0.012	0.001	0.0811	0.239	12	ferrous iron binding	EMLSAT00000004125
	GO:0006281	2	0.013	0.024	0.881	1	0.541667	DNA repair	EMLSAT00000007645,EMLSAT00000004387						GO:0008253	1	0.012	0.001	0.0811	0.239	12	5'-nucleotidase activity	EMLSAT00000001683
	GO:0071900	1	0.0067	0.014	0.883	1	0.478571	regulation of protein serine/threonine kinase activity	EMLSAT00000009544						GO:0042277	2	0.024	0.0061	0.0904	0.25	3.93443	peptide binding	EMLSAT00000010797,EMLSAT00000010802
	GO:0042221	7	0.047	0.067	0.885	1	0.701493	response to chemical	EMLSAT00000003050,EMLSAT00000000554,EMLSAT00000010683,EMLSAT00000012686,EMLSAT00000000741,EMLSAT00000012720,EMLSAT00000005283						GO:0004185	1	0.012	0.0011	0.0908	0.25	10.9091	serine-type carboxypeptidase activity	EMLSAT00000011093
	GO:0055082	1	0.0067	0.014	0.887	1	0.478571	cellular chemical homeostasis	EMLSAT00000008011						GO:0048531	1	0.012	0.0011	0.0908	0.25	10.9091	beta-1,3-galactosyltransferase activity	EMLSAT00000003843
	GO:0048608	1	0.0067	0.014	0.887	1	0.478571	reproductive structure development	EMLSAT00000007201						GO:0017060	1	0.012	0.0011	0.0908	0.25	10.9091	3-galactosyl-N-acetylglucosaminide 4-alpha-L-fucosyltransferase activity	EMLSAT00000002461
	GO:0035107	2	0.013	0.025	0.89	1	0.52	appendage morphogenesis	EMLSAT00000010534,EMLSAT00000002017						GO:0005086	1	0.012	0.0011	0.0908	0.25	10.9091	ARF guanyl-nucleotide exchange factor activity	EMLSAT00000012258
	GO:0044267	22	0.15	0.18	0.891	1	0.833333	cellular protein metabolic process	EMLSAT00000010534,EMLSAT00000003050,EMLSAT00000010007,EMLSAT00000009015,EMLSAT00000008414,EMLSAT00000012686,EMLSAT00000008876,EMLSAT00000008998,EMLSAT00000012907,EMLSAT00000000132,EMLSAT00000008252,EMLSAT00000006690,EMLSAT00000007253,EMLSAT00000004372,EMLSAT00000002109,EMLSAT00000001559,EMLSAT00000000867,EMLSAT00000002019,EMLSAT00000002236,EMLSAT00000007735,EMLSAT00000000705,EMLSAT00000001409						GO:0008519	1	0.012	0.0011	0.0908	0.25	10.9091	ammonium transmembrane transporter activity	EMLSAT00000010575
	GO:0006486	1	0.0067	0.015	0.892	1	0.446667	protein glycosylation	EMLSAT00000009015						GO:0008559	1	0.012	0.0011	0.0908	0.25	10.9091	ATPase-coupled xenobiotic transmembrane transporter activity	EMLSAT00000010048
	GO:0043413	1	0.0067	0.015	0.892	1	0.446667	macromolecule glycosylation	EMLSAT00000009015						GO:0008395	1	0.012	0.0011	0.0908	0.25	10.9091	steroid hydroxylase activity	EMLSAT00000003673
	GO:0009791	1	0.0067	0.015	0.892	1	0.446667	post-embryonic development	EMLSAT00000001904						GO:0005198	7	0.084	0.047	0.0966	0.25	1.78723	structural molecule activity	EMLSAT00000010756,EMLSAT00000009208,EMLSAT00000012732,EMLSAT00000003841,EMLSAT00000012258,EMLSAT00000004346,EMLSAT00000007746
	GO:0009314	2	0.013	0.025	0.893	1	0.52	response to radiation	EMLSAT00000000347,EMLSAT00000004387						GO:0019206	1	0.012	0.0013	0.1	0.255	9.23077	nucleoside kinase activity	EMLSAT00000002880
	GO:0030029	2	0.013	0.025	0.893	1	0.52	actin filament-based process	EMLSAT00000010534,EMLSAT00000006690						GO:0004656	1	0.012	0.0013	0.1	0.255	9.23077	procollagen-proline 4-dioxygenase activity	EMLSAT00000012326
	GO:0009058	24	0.16	0.2	0.895	1	0.8	biosynthetic process	EMLSAT00000009544,EMLSAT00000010369,EMLSAT00000007254,EMLSAT00000012703,EMLSAT00000009015,EMLSAT00000005893,EMLSAT00000012686,EMLSAT00000007258,EMLSAT00000007645,EMLSAT00000008316,EMLSAT00000012720,EMLSAT00000000683,EMLSAT00000003531,EMLSAT00000010808,EMLSAT00000003771,EMLSAT00000003165,EMLSAT00000008252,EMLSAT00000008177,EMLSAT00000001559,EMLSAT00000002019,EMLSAT00000000554,EMLSAT00000000896,EML…						GO:0030247	1	0.012	0.0013	0.1	0.255	9.23077	polysaccharide binding	EMLSAT00000010385
	GO:0007600	2	0.013	0.025	0.895	1	0.52	sensory perception	EMLSAT00000007645,EMLSAT00000001287						GO:0008252	1	0.012	0.0013	0.1	0.255	9.23077	nucleotidase activity	EMLSAT00000001683
	GO:0032880	1	0.0067	0.015	0.896	1	0.446667	regulation of protein localization	EMLSAT00000012907						GO:0019955	1	0.012	0.0014	0.11	0.269	8.57143	cytokine binding	EMLSAT00000004902
	GO:0019725	2	0.013	0.025	0.897	1	0.52	cellular homeostasis	EMLSAT00000003165,EMLSAT00000008011						GO:0019798	1	0.012	0.0014	0.11	0.269	8.57143	procollagen-proline dioxygenase activity	EMLSAT00000012326
	GO:0061061	1	0.0067	0.015	0.898	1	0.446667	muscle structure development	EMLSAT00000000554						GO:0030228	1	0.012	0.0014	0.11	0.269	8.57143	lipoprotein particle receptor activity	EMLSAT00000004339
	GO:0051606	1	0.0067	0.015	0.898	1	0.446667	detection of stimulus	EMLSAT00000001287						GO:0070008	1	0.012	0.0014	0.11	0.269	8.57143	serine-type exopeptidase activity	EMLSAT00000011093
	GO:0043408	1	0.0067	0.015	0.898	1	0.446667	regulation of MAPK cascade	EMLSAT00000009544						GO:0005184	1	0.012	0.0014	0.11	0.269	8.57143	neuropeptide hormone activity	EMLSAT00000003673
	GO:0050776	1	0.0067	0.015	0.9	1	0.446667	regulation of immune response	EMLSAT00000012327						GO:0031545	1	0.012	0.0014	0.11	0.269	8.57143	peptidyl-proline 4-dioxygenase activity	EMLSAT00000012326
	GO:0070085	1	0.0067	0.015	0.9	1	0.446667	glycosylation	EMLSAT00000009015						GO:0017056	1	0.012	0.0015	0.119	0.278	8	structural constituent of nuclear pore	EMLSAT00000012258
	GO:0032269	2	0.013	0.026	0.901	1	0.5	negative regulation of cellular protein metabolic process	EMLSAT00000008877,EMLSAT00000003696						GO:0031543	1	0.012	0.0015	0.119	0.278	8	peptidyl-proline dioxygenase activity	EMLSAT00000012326
	GO:0044092	2	0.013	0.026	0.903	1	0.5	negative regulation of molecular function	EMLSAT00000008877,EMLSAT00000003696						GO:0005179	1	0.012	0.0016	0.129	0.294	7.5	hormone activity	EMLSAT00000003673
	GO:0044282	1	0.0067	0.015	0.904	1	0.446667	small molecule catabolic process	EMLSAT00000010348						GO:0004653	1	0.012	0.0018	0.138	0.313	6.66667	polypeptide N-acetylgalactosaminyltransferase activity	EMLSAT00000006399
	GO:0035239	2	0.013	0.026	0.905	1	0.5	tube morphogenesis	EMLSAT00000010534,EMLSAT00000010007						GO:0050660	2	0.024	0.008	0.142	0.319	3	flavin adenine dinucleotide binding	EMLSAT00000010797,EMLSAT00000010802
	GO:0002684	1	0.0067	0.015	0.906	1	0.446667	positive regulation of immune system process	EMLSAT00000001532						GO:0042910	1	0.012	0.0019	0.147	0.328	6.31579	xenobiotic transmembrane transporter activity	EMLSAT00000010048
	GO:0001667	1	0.0067	0.015	0.906	1	0.446667	ameboidal-type cell migration	EMLSAT00000010534						GO:0072341	1	0.012	0.0019	0.147	0.328	6.31579	modified amino acid binding	EMLSAT00000003063
	GO:0001505	1	0.0067	0.015	0.906	1	0.446667	regulation of neurotransmitter levels	EMLSAT00000007735						GO:0080032	1	0.012	0.0019	0.147	0.328	6.31579	methyl jasmonate esterase activity	EMLSAT00000000224
	GO:0051248	2	0.013	0.026	0.906	1	0.5	negative regulation of protein metabolic process	EMLSAT00000008877,EMLSAT00000003696						GO:0080031	1	0.012	0.0019	0.147	0.328	6.31579	methyl salicylate esterase activity	EMLSAT00000000224
	GO:1901701	1	0.0067	0.016	0.908	1	0.41875	cellular response to oxygen-containing compound	EMLSAT00000010683						GO:0080030	1	0.012	0.0019	0.147	0.328	6.31579	methyl indole-3-acetate esterase activity	EMLSAT00000000224
	GO:0006457	1	0.0067	0.016	0.91	1	0.41875	protein folding	EMLSAT00000010534						GO:0005518	1	0.012	0.0022	0.165	0.354	5.45455	collagen binding	EMLSAT00000000266
	GO:0048729	3	0.02	0.036	0.91	1	0.555556	tissue morphogenesis	EMLSAT00000010534,EMLSAT00000003050,EMLSAT00000010007						GO:0031418	1	0.012	0.0023	0.173	0.37	5.21739	L-ascorbic acid binding	EMLSAT00000012326
	GO:1901576	23	0.15	0.19	0.911	1	0.789474	organic substance biosynthetic process	EMLSAT00000009544,EMLSAT00000010369,EMLSAT00000007254,EMLSAT00000012703,EMLSAT00000009015,EMLSAT00000005893,EMLSAT00000012686,EMLSAT00000007258,EMLSAT00000007645,EMLSAT00000012720,EMLSAT00000000683,EMLSAT00000003531,EMLSAT00000010808,EMLSAT00000003771,EMLSAT00000003165,EMLSAT00000008252,EMLSAT00000008177,EMLSAT00000001559,EMLSAT00000002019,EMLSAT00000000554,EMLSAT00000000896,EMLSAT00000002554,EML…						GO:0050145	1	0.012	0.0024	0.182	0.385	5	nucleoside monophosphate kinase activity	EMLSAT00000002880
	GO:0030534	1	0.0067	0.016	0.911	1	0.41875	adult behavior	EMLSAT00000007735						GO:0051087	1	0.012	0.0024	0.182	0.385	5	chaperone binding	EMLSAT00000003673
	GO:0022412	4	0.027	0.045	0.913	1	0.6	cellular process involved in reproduction in multicellular organism	EMLSAT00000010534,EMLSAT00000006073,EMLSAT00000000937,EMLSAT00000010408						GO:0043177	2	0.024	0.0095	0.186	0.388	2.52632	organic acid binding	EMLSAT00000012326,EMLSAT00000003063
	GO:0043066	2	0.013	0.027	0.913	1	0.481481	negative regulation of apoptotic process	EMLSAT00000011299,EMLSAT00000008177						GO:0031406	2	0.024	0.0095	0.186	0.388	2.52632	carboxylic acid binding	EMLSAT00000012326,EMLSAT00000003063
	GO:0044249	22	0.15	0.19	0.916	1	0.789474	cellular biosynthetic process	EMLSAT00000009544,EMLSAT00000010369,EMLSAT00000007254,EMLSAT00000012703,EMLSAT00000009015,EMLSAT00000005893,EMLSAT00000012686,EMLSAT00000007258,EMLSAT00000007645,EMLSAT00000012720,EMLSAT00000003531,EMLSAT00000010808,EMLSAT00000003771,EMLSAT00000003165,EMLSAT00000008252,EMLSAT00000008177,EMLSAT00000001559,EMLSAT00000002019,EMLSAT00000000554,EMLSAT00000000896,EMLSAT00000002554,EMLSAT00000001904						GO:0140103	1	0.012	0.0025	0.191	0.391	4.8	catalytic activity, acting on a glycoprotein	EMLSAT00000003843
	GO:0060284	2	0.013	0.027	0.918	1	0.481481	regulation of cell development	EMLSAT00000009544,EMLSAT00000011356						GO:0020037	2	0.024	0.0099	0.198	0.403	2.42424	heme binding	EMLSAT00000007315,EMLSAT00000003673
	GO:0044093	3	0.02	0.037	0.918	1	0.540541	positive regulation of molecular function	EMLSAT00000009544,EMLSAT00000009742,EMLSAT00000008540						GO:0001046	1	0.012	0.0027	0.199	0.403	4.44444	core promoter sequence-specific DNA binding	EMLSAT00000003673
	GO:0080134	2	0.013	0.028	0.923	1	0.464286	regulation of response to stress	EMLSAT00000012327,EMLSAT00000003050						GO:0016831	1	0.012	0.0027	0.199	0.403	4.44444	carboxy-lyase activity	EMLSAT00000000124
	GO:0051301	2	0.013	0.028	0.923	1	0.464286	cell division	EMLSAT00000010534,EMLSAT00000006392						GO:0008376	1	0.012	0.0027	0.199	0.403	4.44444	acetylgalactosaminyltransferase activity	EMLSAT00000006399
	GO:0006091	1	0.0067	0.017	0.923	1	0.394118	generation of precursor metabolites and energy	EMLSAT00000007254						GO:0004181	1	0.012	0.0029	0.216	0.428	4.13793	metallocarboxypeptidase activity	EMLSAT00000011093
	GO:0007154	4	0.027	0.047	0.924	1	0.574468	cell communication	EMLSAT00000009544,EMLSAT00000012368,EMLSAT00000001808,EMLSAT00000004794						GO:0046906	2	0.024	0.011	0.217	0.428	2.18182	tetrapyrrole binding	EMLSAT00000007315,EMLSAT00000003673
	GO:0006259	3	0.02	0.037	0.925	1	0.540541	DNA metabolic process	EMLSAT00000002017,EMLSAT00000007645,EMLSAT00000004387						GO:0016814	1	0.012	0.003	0.224	0.438	4	hydrolase activity, acting on carbon-nitrogen (but not peptide) bonds, in cyclic amidines	EMLSAT00000000980
	GO:0045595	4	0.027	0.047	0.925	1	0.574468	regulation of cell differentiation	EMLSAT00000009544,EMLSAT00000010534,EMLSAT00000011356,EMLSAT00000006392						GO:0019842	2	0.024	0.011	0.225	0.438	2.18182	vitamin binding	EMLSAT00000012326,EMLSAT00000003063
	GO:0043069	2	0.013	0.028	0.926	1	0.464286	negative regulation of programmed cell death	EMLSAT00000011299,EMLSAT00000008177						GO:0032440	2	0.024	0.011	0.244	0.47	2.18182	2-alkenal reductase [NAD(P)+] activity	EMLSAT00000005166,EMLSAT00000010707
	GO:0043436	4	0.027	0.047	0.928	1	0.574468	oxoacid metabolic process	EMLSAT00000012703,EMLSAT00000007764,EMLSAT00000000896,EMLSAT00000007258						GO:0005507	1	0.012	0.0034	0.249	0.475	3.52941	copper ion binding	EMLSAT00000003673
	GO:0060341	1	0.0067	0.017	0.929	1	0.394118	regulation of cellular localization	EMLSAT00000012907						GO:0008146	1	0.012	0.0037	0.264	0.502	3.24324	sulfotransferase activity	EMLSAT00000010783
	GO:0010467	1	0.0067	0.017	0.929	1	0.394118	gene expression	EMLSAT00000006392						GO:0002039	1	0.012	0.0038	0.272	0.513	3.15789	p53 binding	EMLSAT00000010224
	GO:0033554	5	0.033	0.056	0.929	1	0.589286	cellular response to stress	EMLSAT00000003050,EMLSAT00000007645,EMLSAT00000002236,EMLSAT00000004387,EMLSAT00000008177						GO:0016765	1	0.012	0.0039	0.28	0.524	3.07692	transferase activity, transferring alkyl or aryl (other than methyl) groups	EMLSAT00000001985
	GO:0065009	7	0.047	0.073	0.929	1	0.643836	regulation of molecular function	EMLSAT00000009544,EMLSAT00000009742,EMLSAT00000006421,EMLSAT00000012512,EMLSAT00000008877,EMLSAT00000003696,EMLSAT00000008540						GO:0016706	1	0.012	0.0041	0.288	0.535	2.92683	2-oxoglutarate-dependent dioxygenase activity	EMLSAT00000012326
	GO:0022604	1	0.0067	0.017	0.93	1	0.394118	regulation of cell morphogenesis	EMLSAT00000010534						GO:0005102	4	0.048	0.033	0.295	0.544	1.45455	signaling receptor binding	EMLSAT00000012228,EMLSAT00000010003,EMLSAT00000007315,EMLSAT00000003673
	GO:0065008	14	0.093	0.13	0.932	1	0.715385	regulation of biological quality	EMLSAT00000009544,EMLSAT00000010534,EMLSAT00000011356,EMLSAT00000003696,EMLSAT00000003165,EMLSAT00000006392,EMLSAT00000005283,EMLSAT00000010969,EMLSAT00000008011,EMLSAT00000000554,EMLSAT00000000741,EMLSAT00000000896,EMLSAT00000002236,EMLSAT00000007735						GO:0048029	1	0.012	0.0042	0.295	0.544	2.85714	monosaccharide binding	EMLSAT00000012326
	GO:0009888	3	0.02	0.038	0.932	1	0.526316	tissue development	EMLSAT00000006421,EMLSAT00000011299,EMLSAT00000006690						GO:0016776	1	0.012	0.0043	0.302	0.551	2.7907	phosphotransferase activity, phosphate group as acceptor	EMLSAT00000002880
	GO:0060548	2	0.013	0.029	0.933	1	0.448276	negative regulation of cell death	EMLSAT00000011299,EMLSAT00000008177						GO:0052689	2	0.024	0.013	0.303	0.551	1.84615	carboxylic ester hydrolase activity	EMLSAT00000000224,EMLSAT00000010385
	GO:0061024	1	0.0067	0.018	0.934	1	0.372222	membrane organization	EMLSAT00000004794						GO:0050253	1	0.012	0.0046	0.317	0.57	2.6087	retinyl-palmitate esterase activity	EMLSAT00000000224
	GO:0000278	2	0.013	0.029	0.934	1	0.448276	mitotic cell cycle	EMLSAT00000012686,EMLSAT00000012720						GO:0004180	1	0.012	0.0046	0.317	0.57	2.6087	carboxypeptidase activity	EMLSAT00000011093
	GO:1901566	6	0.04	0.066	0.936	1	0.606061	organonitrogen compound biosynthetic process	EMLSAT00000012703,EMLSAT00000000554,EMLSAT00000000896,EMLSAT00000007258,EMLSAT00000010808,EMLSAT00000003165						GO:0008378	1	0.012	0.0047	0.324	0.576	2.55319	galactosyltransferase activity	EMLSAT00000003843
	GO:0051345	1	0.0067	0.018	0.937	1	0.372222	positive regulation of hydrolase activity	EMLSAT00000009742						GO:0008235	1	0.012	0.0048	0.331	0.585	2.5	metalloexopeptidase activity	EMLSAT00000011093
	GO:0048468	4	0.027	0.049	0.938	1	0.55102	cell development	EMLSAT00000010534,EMLSAT00000000937,EMLSAT00000008177,EMLSAT00000010408						GO:0016782	1	0.012	0.0048	0.331	0.585	2.5	transferase activity, transferring sulfur-containing groups	EMLSAT00000010783
	GO:0045597	1	0.0067	0.018	0.938	1	0.372222	positive regulation of cell differentiation	EMLSAT00000009544						GO:0048018	1	0.012	0.0049	0.339	0.59	2.44898	receptor ligand activity	EMLSAT00000003673
	GO:0009605	5	0.033	0.058	0.939	1	0.568966	response to external stimulus	EMLSAT00000012327,EMLSAT00000010534,EMLSAT00000011299,EMLSAT00000002236,EMLSAT00000012720						GO:0004601	1	0.012	0.0051	0.346	0.598	2.35294	peroxidase activity	EMLSAT00000007315
	GO:0006325	3	0.02	0.04	0.94	1	0.5	chromatin organization	EMLSAT00000002019,EMLSAT00000007645,EMLSAT00000008252						GO:0050839	1	0.012	0.0051	0.346	0.598	2.35294	cell adhesion molecule binding	EMLSAT00000002598
	GO:0048609	3	0.02	0.04	0.94	1	0.5	multicellular organismal reproductive process	EMLSAT00000010534,EMLSAT00000000937,EMLSAT00000010408						GO:0030546	1	0.012	0.0052	0.352	0.603	2.30769	signaling receptor activator activity	EMLSAT00000003673
	GO:0030030	4	0.027	0.049	0.94	1	0.55102	cell projection organization	EMLSAT00000003050,EMLSAT00000007201,EMLSAT00000009170,EMLSAT00000012907						GO:0019205	1	0.012	0.0053	0.359	0.611	2.26415	nucleobase-containing compound kinase activity	EMLSAT00000002880
	GO:0098916	1	0.0067	0.018	0.941	1	0.372222	anterograde trans-synaptic signaling	EMLSAT00000004794						GO:0016684	1	0.012	0.0054	0.366	0.618	2.22222	oxidoreductase activity, acting on peroxide as acceptor	EMLSAT00000007315
	GO:0007268	1	0.0067	0.018	0.941	1	0.372222	chemical synaptic transmission	EMLSAT00000004794						GO:0030545	1	0.012	0.0056	0.373	0.626	2.14286	receptor regulator activity	EMLSAT00000003673
	GO:0099537	1	0.0067	0.018	0.941	1	0.372222	trans-synaptic signaling	EMLSAT00000004794						GO:0016811	1	0.012	0.0056	0.373	0.626	2.14286	hydrolase activity, acting on carbon-nitrogen (but not peptide) bonds, in linear amides	EMLSAT00000007315
	GO:0099536	1	0.0067	0.018	0.941	1	0.372222	synaptic signaling	EMLSAT00000004794						GO:0005262	1	0.012	0.0057	0.379	0.629	2.10526	calcium channel activity	EMLSAT00000007315
	GO:0048584	4	0.027	0.049	0.942	1	0.55102	positive regulation of response to stimulus	EMLSAT00000009544,EMLSAT00000003050,EMLSAT00000012686,EMLSAT00000001532						GO:0018024	1	0.012	0.0057	0.379	0.629	2.10526	histone-lysine N-methyltransferase activity	EMLSAT00000010224
	GO:0043933	5	0.033	0.058	0.943	1	0.568966	protein-containing complex subunit organization	EMLSAT00000007201,EMLSAT00000012686,EMLSAT00000000486,EMLSAT00000001532,EMLSAT00000008177						GO:0016279	1	0.012	0.0058	0.386	0.633	2.06897	protein-lysine N-methyltransferase activity	EMLSAT00000010224
	GO:0001934	1	0.0067	0.019	0.944	1	0.352632	positive regulation of protein phosphorylation	EMLSAT00000009544						GO:0016278	1	0.012	0.0058	0.386	0.633	2.06897	lysine N-methyltransferase activity	EMLSAT00000010224
	GO:0006950	12	0.08	0.12	0.945	1	0.666667	response to stress	EMLSAT00000012327,EMLSAT00000010534,EMLSAT00000003924,EMLSAT00000003050,EMLSAT00000004649,EMLSAT00000011299,EMLSAT00000001971,EMLSAT00000007645,EMLSAT00000002236,EMLSAT00000003246,EMLSAT00000004387,EMLSAT00000008177						GO:0046914	10	0.12	0.11	0.401	0.649	1.09091	transition metal ion binding	EMLSAT00000012326,EMLSAT00000000266,EMLSAT00000004125,EMLSAT00000004642,EMLSAT00000000980,EMLSAT00000003673,EMLSAT00000008419,EMLSAT00000011093,EMLSAT00000011958,EMLSAT00000008430
	GO:0043085	2	0.013	0.031	0.947	1	0.419355	positive regulation of catalytic activity	EMLSAT00000009544,EMLSAT00000009742						GO:0042054	1	0.012	0.0066	0.424	0.683	1.81818	histone methyltransferase activity	EMLSAT00000010224
	GO:0050896	20	0.13	0.18	0.948	1	0.722222	response to stimulus	EMLSAT00000012327,EMLSAT00000010534,EMLSAT00000003050,EMLSAT00000011299,EMLSAT00000010683,EMLSAT00000012686,EMLSAT00000007645,EMLSAT00000012720,EMLSAT00000003246,EMLSAT00000001287,EMLSAT00000004387,EMLSAT00000008177,EMLSAT00000005283,EMLSAT00000003924,EMLSAT00000004649,EMLSAT00000000347,EMLSAT00000000554,EMLSAT00000000741,EMLSAT00000001971,EMLSAT00000002236						GO:0004866	1	0.012	0.0068	0.436	0.698	1.76471	endopeptidase inhibitor activity	EMLSAT00000011190
	GO:0010033	4	0.027	0.05	0.948	1	0.54	response to organic substance	EMLSAT00000000554,EMLSAT00000010683,EMLSAT00000012686,EMLSAT00000000741						GO:0015085	1	0.012	0.007	0.442	0.704	1.71429	calcium ion transmembrane transporter activity	EMLSAT00000007315
	GO:0070887	2	0.013	0.031	0.948	1	0.419355	cellular response to chemical stimulus	EMLSAT00000003050,EMLSAT00000010683						GO:0030414	1	0.012	0.0071	0.448	0.709	1.69014	peptidase inhibitor activity	EMLSAT00000011190
	GO:0032787	1	0.0067	0.019	0.948	1	0.352632	monocarboxylic acid metabolic process	EMLSAT00000007764						GO:0016209	1	0.012	0.0072	0.454	0.714	1.66667	antioxidant activity	EMLSAT00000007315
	GO:0007411	2	0.013	0.031	0.949	1	0.419355	axon guidance	EMLSAT00000004818,EMLSAT00000010969						GO:0061135	1	0.012	0.0072	0.454	0.714	1.66667	endopeptidase regulator activity	EMLSAT00000011190
	GO:0045596	1	0.0067	0.02	0.949	1	0.335	negative regulation of cell differentiation	EMLSAT00000006392						GO:0008092	4	0.048	0.042	0.462	0.719	1.14286	cytoskeletal protein binding	EMLSAT00000004902,EMLSAT00000010575,EMLSAT00000001143,EMLSAT00000002808
	GO:0009416	1	0.0067	0.02	0.949	1	0.335	response to light stimulus	EMLSAT00000000347						GO:0003779	2	0.024	0.019	0.464	0.719	1.26316	actin binding	EMLSAT00000004902,EMLSAT00000001143
	GO:0097485	2	0.013	0.031	0.951	1	0.419355	neuron projection guidance	EMLSAT00000004818,EMLSAT00000010969						GO:0008170	1	0.012	0.0076	0.471	0.725	1.57895	N-methyltransferase activity	EMLSAT00000010224
	GO:0042327	1	0.0067	0.02	0.952	1	0.335	positive regulation of phosphorylation	EMLSAT00000009544						GO:0008276	1	0.012	0.0079	0.482	0.738	1.51899	protein methyltransferase activity	EMLSAT00000010224
	GO:0003006	5	0.033	0.06	0.954	1	0.55	developmental process involved in reproduction	EMLSAT00000010534,EMLSAT00000007201,EMLSAT00000006073,EMLSAT00000000937,EMLSAT00000010408						GO:0005509	4	0.048	0.043	0.485	0.739	1.11628	calcium ion binding	EMLSAT00000003513,EMLSAT00000006524,EMLSAT00000000980,EMLSAT00000010707
	GO:0007166	6	0.04	0.069	0.954	1	0.57971	cell surface receptor signaling pathway	EMLSAT00000010534,EMLSAT00000000132,EMLSAT00000001287,EMLSAT00000011351,EMLSAT00000000937,EMLSAT00000002806						GO:0005516	1	0.012	0.008	0.488	0.739	1.5	calmodulin binding	EMLSAT00000007315
	GO:0032270	2	0.013	0.032	0.955	1	0.40625	positive regulation of cellular protein metabolic process	EMLSAT00000009544,EMLSAT00000012907						GO:0016741	2	0.024	0.02	0.498	0.75	1.2	transferase activity, transferring one-carbon groups	EMLSAT00000010224,EMLSAT00000003063
	GO:0065003	4	0.027	0.052	0.955	1	0.519231	protein-containing complex assembly	EMLSAT00000007201,EMLSAT00000012686,EMLSAT00000000486,EMLSAT00000008177						GO:0008270	8	0.096	0.092	0.502	0.751	1.04348	zinc ion binding	EMLSAT00000000266,EMLSAT00000004642,EMLSAT00000000980,EMLSAT00000003673,EMLSAT00000008419,EMLSAT00000011093,EMLSAT00000011958,EMLSAT00000008430
	GO:0007186	2	0.013	0.032	0.955	1	0.40625	G protein-coupled receptor signaling pathway	EMLSAT00000009170,EMLSAT00000002806						GO:0072509	1	0.012	0.0084	0.504	0.751	1.42857	divalent inorganic cation transmembrane transporter activity	EMLSAT00000007315
	GO:0009719	1	0.0067	0.02	0.956	1	0.335	response to endogenous stimulus	EMLSAT00000010683						GO:0061134	1	0.012	0.0087	0.519	0.769	1.37931	peptidase regulator activity	EMLSAT00000011190
	GO:0008284	1	0.0067	0.02	0.956	1	0.335	positive regulation of cell population proliferation	EMLSAT00000000741						GO:0003777	1	0.012	0.0087	0.519	0.769	1.37931	microtubule motor activity	EMLSAT00000003444
	GO:0008285	1	0.0067	0.021	0.957	1	0.319048	negative regulation of cell population proliferation	EMLSAT00000009544						GO:0005085	1	0.012	0.0094	0.544	0.798	1.2766	guanyl-nucleotide exchange factor activity	EMLSAT00000012258
	GO:1902531	3	0.02	0.043	0.958	1	0.465116	regulation of intracellular signal transduction	EMLSAT00000009544,EMLSAT00000008337,EMLSAT00000012686						GO:0008757	1	0.012	0.01	0.573	0.835	1.2	S-adenosylmethionine-dependent methyltransferase activity	EMLSAT00000010224
	GO:0051247	2	0.013	0.033	0.959	1	0.393939	positive regulation of protein metabolic process	EMLSAT00000009544,EMLSAT00000012907						GO:0008194	1	0.012	0.01	0.577	0.837	1.2	UDP-glycosyltransferase activity	EMLSAT00000006399
	GO:0045859	1	0.0067	0.021	0.959	1	0.319048	regulation of protein kinase activity	EMLSAT00000009544						GO:0008238	1	0.012	0.01	0.582	0.839	1.2	exopeptidase activity	EMLSAT00000011093
	GO:0098662	1	0.0067	0.021	0.959	1	0.319048	inorganic cation transmembrane transport	EMLSAT00000000554						GO:0004857	1	0.012	0.011	0.603	0.866	1.09091	enzyme inhibitor activity	EMLSAT00000011190
	GO:0007169	1	0.0067	0.021	0.959	1	0.319048	transmembrane receptor protein tyrosine kinase signaling pathway	EMLSAT00000000132						GO:0042626	1	0.012	0.011	0.603	0.866	1.09091	ATPase-coupled transmembrane transporter activity	EMLSAT00000010048
	GO:0016071	2	0.013	0.033	0.96	1	0.393939	mRNA metabolic process	EMLSAT00000000347,EMLSAT00000006392						GO:0015399	1	0.012	0.012	0.64	0.909	1	primary active transmembrane transporter activity	EMLSAT00000010048
	GO:0007610	4	0.027	0.053	0.961	1	0.509434	behavior	EMLSAT00000010534,EMLSAT00000000347,EMLSAT00000002017,EMLSAT00000007735						GO:0032550	2	0.024	0.027	0.653	0.923	0.888889	purine ribonucleoside binding	EMLSAT00000000124,EMLSAT00000000980
	GO:0044271	15	0.1	0.15	0.961	1	0.666667	cellular nitrogen compound biosynthetic process	EMLSAT00000009544,EMLSAT00000009015,EMLSAT00000005893,EMLSAT00000012686,EMLSAT00000007645,EMLSAT00000012720,EMLSAT00000010808,EMLSAT00000003771,EMLSAT00000003165,EMLSAT00000008252,EMLSAT00000001559,EMLSAT00000002019,EMLSAT00000000554,EMLSAT00000002554,EMLSAT00000001904						GO:0005525	2	0.024	0.027	0.653	0.923	0.888889	GTP binding	EMLSAT00000000124,EMLSAT00000000980
	GO:0098655	1	0.0067	0.021	0.962	1	0.319048	cation transmembrane transport	EMLSAT00000000554						GO:0042803	2	0.024	0.027	0.653	0.923	0.888889	protein homodimerization activity	EMLSAT00000007315,EMLSAT00000000980
	GO:0030036	1	0.0067	0.021	0.962	1	0.319048	actin cytoskeleton organization	EMLSAT00000006690						GO:0001883	2	0.024	0.027	0.653	0.923	0.888889	purine nucleoside binding	EMLSAT00000000124,EMLSAT00000000980
	GO:0042127	3	0.02	0.044	0.964	1	0.454545	regulation of cell population proliferation	EMLSAT00000009544,EMLSAT00000010534,EMLSAT00000000741						GO:0032561	2	0.024	0.027	0.661	0.923	0.888889	guanyl ribonucleotide binding	EMLSAT00000000124,EMLSAT00000000980
	GO:0002009	2	0.013	0.034	0.965	1	0.382353	morphogenesis of an epithelium	EMLSAT00000010534,EMLSAT00000010007						GO:0019001	2	0.024	0.027	0.661	0.923	0.888889	guanyl nucleotide binding	EMLSAT00000000124,EMLSAT00000000980
	GO:0007275	6	0.04	0.072	0.965	1	0.555556	multicellular organism development	EMLSAT00000007645,EMLSAT00000005415,EMLSAT00000006392,EMLSAT00000001904,EMLSAT00000010879,EMLSAT00000010408						GO:0032549	2	0.024	0.027	0.663	0.923	0.888889	ribonucleoside binding	EMLSAT00000000124,EMLSAT00000000980
	GO:0045937	1	0.0067	0.022	0.965	1	0.304545	positive regulation of phosphate metabolic process	EMLSAT00000009544						GO:0008017	1	0.012	0.013	0.669	0.923	0.923077	microtubule binding	EMLSAT00000002808
	GO:0010562	1	0.0067	0.022	0.965	1	0.304545	positive regulation of phosphorus metabolic process	EMLSAT00000009544						GO:0001882	2	0.024	0.028	0.673	0.923	0.857143	nucleoside binding	EMLSAT00000000124,EMLSAT00000000980
	GO:0022603	2	0.013	0.034	0.967	1	0.382353	regulation of anatomical structure morphogenesis	EMLSAT00000010534,EMLSAT00000011356						GO:0003774	1	0.012	0.014	0.7	0.946	0.857143	motor activity	EMLSAT00000003444
	GO:0043549	1	0.0067	0.022	0.968	1	0.304545	regulation of kinase activity	EMLSAT00000009544						GO:0005230	1	0.012	0.014	0.703	0.946	0.857143	extracellular ligand-gated ion channel activity	EMLSAT00000006524
	GO:0006520	1	0.0067	0.023	0.969	1	0.291304	cellular amino acid metabolic process	EMLSAT00000007258						GO:0004842	1	0.012	0.016	0.736	0.985	0.75	ubiquitin-protein transferase activity	EMLSAT00000004902
	GO:0032502	31	0.21	0.27	0.972	1	0.777778	developmental process	EMLSAT00000008443,EMLSAT00000003050,EMLSAT00000010007,EMLSAT00000012703,EMLSAT00000006421,EMLSAT00000011299,EMLSAT00000007039,EMLSAT00000012807,EMLSAT00000010408,EMLSAT00000010969,EMLSAT00000007735,EMLSAT00000005415,EMLSAT00000002806,EMLSAT00000010534,EMLSAT00000006178,EMLSAT00000007201,EMLSAT00000012512,EMLSAT00000010532,EMLSAT00000007645,EMLSAT00000007469,EMLSAT00000006392,EMLSAT00000006073,EML…						GO:0015631	1	0.012	0.016	0.742	0.988	0.75	tubulin binding	EMLSAT00000002808
	GO:0032501	21	0.14	0.2	0.973	1	0.7	multicellular organismal process	EMLSAT00000009544,EMLSAT00000007343,EMLSAT00000010534,EMLSAT00000003050,EMLSAT00000010007,EMLSAT00000007645,EMLSAT00000001287,EMLSAT00000003531,EMLSAT00000006392,EMLSAT00000010879,EMLSAT00000005283,EMLSAT00000010408,EMLSAT00000000741,EMLSAT00000002017,EMLSAT00000001532,EMLSAT00000002236,EMLSAT00000007604,EMLSAT00000007735,EMLSAT00000005415,EMLSAT00000001904,EMLSAT00000000904						GO:0019899	4	0.048	0.061	0.753	0.999	0.786885	enzyme binding	EMLSAT00000010797,EMLSAT00000007315,EMLSAT00000012258,EMLSAT00000010802
	GO:0006974	2	0.013	0.036	0.974	1	0.361111	cellular response to DNA damage stimulus	EMLSAT00000007645,EMLSAT00000004387						GO:0015276	1	0.012	0.017	0.755	0.999	0.705882	ligand-gated ion channel activity	EMLSAT00000006524
	GO:0051338	1	0.0067	0.024	0.974	1	0.279167	regulation of transferase activity	EMLSAT00000009544						GO:0022834	1	0.012	0.017	0.755	0.999	0.705882	ligand-gated channel activity	EMLSAT00000006524
	GO:0051130	1	0.0067	0.024	0.974	1	0.279167	positive regulation of cellular component organization	EMLSAT00000011356						GO:0019787	1	0.012	0.017	0.758	0.999	0.705882	ubiquitin-like protein transferase activity	EMLSAT00000004902
	GO:0071310	1	0.0067	0.024	0.975	1	0.279167	cellular response to organic substance	EMLSAT00000010683						GO:0051020	1	0.012	0.017	0.771	1	0.705882	GTPase binding	EMLSAT00000012258
	GO:0071705	5	0.033	0.067	0.975	1	0.492537	nitrogen compound transport	EMLSAT00000012703,EMLSAT00000010683,EMLSAT00000006753,EMLSAT00000012512,EMLSAT00000008540						GO:0015318	4	0.048	0.063	0.775	1	0.761905	inorganic molecular entity transmembrane transporter activity	EMLSAT00000010575,EMLSAT00000007315,EMLSAT00000006524,EMLSAT00000010838
	GO:0048522	14	0.093	0.14	0.976	1	0.664286	positive regulation of cellular process	EMLSAT00000009544,EMLSAT00000003050,EMLSAT00000006178,EMLSAT00000012686,EMLSAT00000011356,EMLSAT00000010532,EMLSAT00000007469,EMLSAT00000012720,EMLSAT00000012907,EMLSAT00000009133,EMLSAT00000006392,EMLSAT00000008540,EMLSAT00000000741,EMLSAT00000001532						GO:0005216	2	0.024	0.035	0.799	1	0.685714	ion channel activity	EMLSAT00000007315,EMLSAT00000006524
	GO:0009059	13	0.087	0.14	0.976	1	0.621429	macromolecule biosynthetic process	EMLSAT00000007254,EMLSAT00000012703,EMLSAT00000005893,EMLSAT00000012686,EMLSAT00000007645,EMLSAT00000012720,EMLSAT00000003771,EMLSAT00000008252,EMLSAT00000001559,EMLSAT00000002019,EMLSAT00000000896,EMLSAT00000002554,EMLSAT00000001904						GO:0008168	1	0.012	0.02	0.807	1	0.6	methyltransferase activity	EMLSAT00000010224
	GO:0044260	34	0.23	0.3	0.976	1	0.766667	cellular macromolecule metabolic process	EMLSAT00000007254,EMLSAT00000003050,EMLSAT00000010007,EMLSAT00000009015,EMLSAT00000005893,EMLSAT00000012686,EMLSAT00000012720,EMLSAT00000012907,EMLSAT00000003771,EMLSAT00000004387,EMLSAT00000007253,EMLSAT00000002109,EMLSAT00000001559,EMLSAT00000000867,EMLSAT00000000347,EMLSAT00000007735,EMLSAT00000000705,EMLSAT00000010534,EMLSAT00000008414,EMLSAT00000008876,EMLSAT00000007645,EMLSAT00000008998,EML…						GO:0000976	1	0.012	0.02	0.811	1	0.6	transcription regulatory region sequence-specific DNA binding	EMLSAT00000003673
	GO:0031401	1	0.0067	0.024	0.976	1	0.279167	positive regulation of protein modification process	EMLSAT00000009544						GO:0001067	1	0.012	0.02	0.811	1	0.6	regulatory region nucleic acid binding	EMLSAT00000003673
	GO:0022414	8	0.053	0.094	0.977	1	0.56383	reproductive process	EMLSAT00000010534,EMLSAT00000006178,EMLSAT00000007201,EMLSAT00000010532,EMLSAT00000007469,EMLSAT00000006073,EMLSAT00000000937,EMLSAT00000010408						GO:0036094	14	0.17	0.2	0.815	1	0.85	small molecule binding	EMLSAT00000010797,EMLSAT00000012326,EMLSAT00000005377,EMLSAT00000010048,EMLSAT00000007315,EMLSAT00000003444,EMLSAT00000001683,EMLSAT00000004125,EMLSAT00000000980,EMLSAT00000002880,EMLSAT00000010802,EMLSAT00000003063,EMLSAT00000001985,EMLSAT00000000124
	GO:0044087	1	0.0067	0.025	0.977	1	0.268	regulation of cellular component biogenesis	EMLSAT00000011356						GO:0097367	11	0.13	0.16	0.815	1	0.8125	carbohydrate derivative binding	EMLSAT00000000614,EMLSAT00000006166,EMLSAT00000002358,EMLSAT00000001424,EMLSAT00000012732,EMLSAT00000004557,EMLSAT00000010048,EMLSAT00000000124,EMLSAT00000003444,EMLSAT00000000980,EMLSAT00000002880
	GO:0048870	2	0.013	0.037	0.977	1	0.351351	cell motility	EMLSAT00000010534,EMLSAT00000007201						GO:0046872	17	0.2	0.24	0.82	1	0.833333	metal ion binding	EMLSAT00000012326,EMLSAT00000007315,EMLSAT00000006524,EMLSAT00000001683,EMLSAT00000004125,EMLSAT00000009570,EMLSAT00000004642,EMLSAT00000000980,EMLSAT00000010707,EMLSAT00000003673,EMLSAT00000011958,EMLSAT00000008430,EMLSAT00000003513,EMLSAT00000000266,EMLSAT00000012860,EMLSAT00000008419,EMLSAT00000011093
	GO:0034613	1	0.0067	0.026	0.98	1	0.257692	cellular protein localization	EMLSAT00000008540						GO:0016887	2	0.024	0.037	0.823	1	0.648649	ATPase activity	EMLSAT00000010048,EMLSAT00000003444
	GO:0009967	2	0.013	0.038	0.981	1	0.342105	positive regulation of signal transduction	EMLSAT00000009544,EMLSAT00000012686						GO:0046983	3	0.036	0.053	0.826	1	0.679245	protein dimerization activity	EMLSAT00000007315,EMLSAT00000012258,EMLSAT00000000980
	GO:0034645	12	0.08	0.13	0.981	1	0.615385	cellular macromolecule biosynthetic process	EMLSAT00000001559,EMLSAT00000007254,EMLSAT00000002019,EMLSAT00000005893,EMLSAT00000012686,EMLSAT00000000896,EMLSAT00000007645,EMLSAT00000002554,EMLSAT00000012720,EMLSAT00000003771,EMLSAT00000008252,EMLSAT00000001904						GO:1990837	1	0.012	0.021	0.83	1	0.571429	sequence-specific double-stranded DNA binding	EMLSAT00000003673
	GO:0032268	5	0.033	0.069	0.981	1	0.478261	regulation of cellular protein metabolic process	EMLSAT00000009544,EMLSAT00000008877,EMLSAT00000012907,EMLSAT00000003696,EMLSAT00000006392						GO:0022803	2	0.024	0.039	0.836	1	0.615385	passive transmembrane transporter activity	EMLSAT00000007315,EMLSAT00000006524
	GO:0008283	1	0.0067	0.026	0.982	1	0.257692	cell population proliferation	EMLSAT00000010534						GO:0015267	2	0.024	0.039	0.836	1	0.615385	channel activity	EMLSAT00000007315,EMLSAT00000006524
	GO:0015031	3	0.02	0.05	0.982	1	0.4	protein transport	EMLSAT00000006753,EMLSAT00000012512,EMLSAT00000008540						GO:0042802	2	0.024	0.039	0.84	1	0.615385	identical protein binding	EMLSAT00000007315,EMLSAT00000000980
	GO:0007165	17	0.11	0.17	0.983	1	0.647059	signal transduction	EMLSAT00000009544,EMLSAT00000010534,EMLSAT00000012686,EMLSAT00000007764,EMLSAT00000000132,EMLSAT00000001287,EMLSAT00000007073,EMLSAT00000003771,EMLSAT00000008540,EMLSAT00000009170,EMLSAT00000002236,EMLSAT00000002554,EMLSAT00000011351,EMLSAT00000001409,EMLSAT00000001904,EMLSAT00000000937,EMLSAT00000002806						GO:0043169	17	0.2	0.25	0.84	1	0.8	cation binding	EMLSAT00000012326,EMLSAT00000007315,EMLSAT00000006524,EMLSAT00000001683,EMLSAT00000004125,EMLSAT00000009570,EMLSAT00000004642,EMLSAT00000000980,EMLSAT00000010707,EMLSAT00000003673,EMLSAT00000011958,EMLSAT00000008430,EMLSAT00000003513,EMLSAT00000000266,EMLSAT00000012860,EMLSAT00000008419,EMLSAT00000011093
	GO:0007167	1	0.0067	0.027	0.984	1	0.248148	enzyme linked receptor protein signaling pathway	EMLSAT00000000132						GO:0022857	5	0.06	0.086	0.853	1	0.697674	transmembrane transporter activity	EMLSAT00000010575,EMLSAT00000010048,EMLSAT00000007315,EMLSAT00000006524,EMLSAT00000010838
	GO:0022008	1	0.0067	0.027	0.984	1	0.248148	neurogenesis	EMLSAT00000009170						GO:0003682	1	0.012	0.023	0.86	1	0.521739	chromatin binding	EMLSAT00000003673
	GO:0015833	3	0.02	0.051	0.985	1	0.392157	peptide transport	EMLSAT00000006753,EMLSAT00000012512,EMLSAT00000008540						GO:0005261	1	0.012	0.023	0.86	1	0.521739	cation channel activity	EMLSAT00000007315
	GO:0044237	55	0.37	0.45	0.985	1	0.822222	cellular metabolic process	EMLSAT00000010369,EMLSAT00000010007,EMLSAT00000012703,EMLSAT00000009015,EMLSAT00000005893,EMLSAT00000011299,EMLSAT00000012907,EMLSAT00000003674,EMLSAT00000010808,EMLSAT00000002109,EMLSAT00000004649,EMLSAT00000001971,EMLSAT00000001532,EMLSAT00000009544,EMLSAT00000010534,EMLSAT00000008458,EMLSAT00000008414,EMLSAT00000007764,EMLSAT00000007645,EMLSAT00000000132,EMLSAT00000003165,EMLSAT00000006392,EML…						GO:0016791	1	0.012	0.023	0.862	1	0.521739	phosphatase activity	EMLSAT00000001683
	GO:0051093	1	0.0067	0.028	0.986	1	0.239286	negative regulation of developmental process	EMLSAT00000006392						GO:0016740	12	0.14	0.18	0.864	1	0.777778	transferase activity	EMLSAT00000004902,EMLSAT00000006399,EMLSAT00000005377,EMLSAT00000001985,EMLSAT00000003843,EMLSAT00000010783,EMLSAT00000005105,EMLSAT00000010224,EMLSAT00000002880,EMLSAT00000002461,EMLSAT00000003928,EMLSAT00000003063
	GO:0051246	5	0.033	0.072	0.986	1	0.458333	regulation of protein metabolic process	EMLSAT00000009544,EMLSAT00000008877,EMLSAT00000012907,EMLSAT00000003696,EMLSAT00000006392						GO:0003690	1	0.012	0.025	0.879	1	0.48	double-stranded DNA binding	EMLSAT00000003673
	GO:0006139	20	0.13	0.2	0.986	1	0.65	nucleobase-containing compound metabolic process	EMLSAT00000009544,EMLSAT00000010348,EMLSAT00000009015,EMLSAT00000005893,EMLSAT00000012686,EMLSAT00000007645,EMLSAT00000012720,EMLSAT00000010808,EMLSAT00000003771,EMLSAT00000004387,EMLSAT00000003165,EMLSAT00000006392,EMLSAT00000008252,EMLSAT00000001559,EMLSAT00000000347,EMLSAT00000002019,EMLSAT00000000554,EMLSAT00000002017,EMLSAT00000002554,EMLSAT00000001904						GO:0022836	1	0.012	0.025	0.884	1	0.48	gated channel activity	EMLSAT00000006524
	GO:0048812	1	0.0067	0.028	0.986	1	0.239286	neuron projection morphogenesis	EMLSAT00000009170						GO:0022804	1	0.012	0.026	0.891	1	0.461538	active transmembrane transporter activity	EMLSAT00000010048
	GO:0042886	3	0.02	0.052	0.986	1	0.384615	amide transport	EMLSAT00000006753,EMLSAT00000012512,EMLSAT00000008540						GO:0022890	2	0.024	0.045	0.892	1	0.533333	inorganic cation transmembrane transporter activity	EMLSAT00000010575,EMLSAT00000007315
	GO:0120039	1	0.0067	0.028	0.987	1	0.239286	plasma membrane bounded cell projection morphogenesis	EMLSAT00000009170						GO:0005543	1	0.012	0.026	0.892	1	0.461538	phospholipid binding	EMLSAT00000012258
	GO:0048858	1	0.0067	0.028	0.987	1	0.239286	cell projection morphogenesis	EMLSAT00000009170						GO:0008324	2	0.024	0.047	0.908	1	0.510638	cation transmembrane transporter activity	EMLSAT00000010575,EMLSAT00000007315
	GO:0045184	3	0.02	0.052	0.987	1	0.384615	establishment of protein localization	EMLSAT00000006753,EMLSAT00000012512,EMLSAT00000008540						GO:0043168	12	0.14	0.2	0.91	1	0.7	anion binding	EMLSAT00000010797,EMLSAT00000012326,EMLSAT00000005377,EMLSAT00000010048,EMLSAT00000000124,EMLSAT00000012258,EMLSAT00000003444,EMLSAT00000000980,EMLSAT00000009715,EMLSAT00000002880,EMLSAT00000010802,EMLSAT00000003063
	GO:0051716	6	0.04	0.082	0.988	1	0.487805	cellular response to stimulus	EMLSAT00000003050,EMLSAT00000010683,EMLSAT00000007645,EMLSAT00000002236,EMLSAT00000004387,EMLSAT00000008177						GO:0005215	5	0.06	0.096	0.911	1	0.625	transporter activity	EMLSAT00000010575,EMLSAT00000010048,EMLSAT00000007315,EMLSAT00000006524,EMLSAT00000010838
	GO:0006928	5	0.033	0.073	0.988	1	0.452055	movement of cell or subcellular component	EMLSAT00000010534,EMLSAT00000007201,EMLSAT00000010683,EMLSAT00000004818,EMLSAT00000010969						GO:0044877	1	0.012	0.029	0.911	1	0.413793	protein-containing complex binding	EMLSAT00000000266
	GO:0032989	1	0.0067	0.029	0.988	1	0.231034	cellular component morphogenesis	EMLSAT00000009170						GO:0000166	11	0.13	0.18	0.916	1	0.722222	nucleotide binding	EMLSAT00000010797,EMLSAT00000005377,EMLSAT00000001985,EMLSAT00000010048,EMLSAT00000007315,EMLSAT00000000124,EMLSAT00000003444,EMLSAT00000001683,EMLSAT00000000980,EMLSAT00000002880,EMLSAT00000010802
	GO:0032990	1	0.0067	0.029	0.988	1	0.231034	cell part morphogenesis	EMLSAT00000009170						GO:1901265	11	0.13	0.18	0.916	1	0.722222	nucleoside phosphate binding	EMLSAT00000010797,EMLSAT00000005377,EMLSAT00000001985,EMLSAT00000010048,EMLSAT00000007315,EMLSAT00000000124,EMLSAT00000003444,EMLSAT00000001683,EMLSAT00000000980,EMLSAT00000002880,EMLSAT00000010802
	GO:0051254	3	0.02	0.053	0.988	1	0.377358	positive regulation of RNA metabolic process	EMLSAT00000012720,EMLSAT00000009133,EMLSAT00000006392						GO:0016788	3	0.036	0.066	0.917	1	0.545455	hydrolase activity, acting on ester bonds	EMLSAT00000000224,EMLSAT00000001683,EMLSAT00000010385
	GO:0030154	6	0.04	0.083	0.988	1	0.481928	cell differentiation	EMLSAT00000010534,EMLSAT00000009170,EMLSAT00000007735,EMLSAT00000006392,EMLSAT00000000937,EMLSAT00000010408						GO:0015077	1	0.012	0.029	0.917	1	0.413793	monovalent inorganic cation transmembrane transporter activity	EMLSAT00000010575
	GO:0010647	2	0.013	0.042	0.989	1	0.309524	positive regulation of cell communication	EMLSAT00000009544,EMLSAT00000012686						GO:0043167	27	0.33	0.39	0.921	1	0.846154	ion binding	EMLSAT00000012326,EMLSAT00000005377,EMLSAT00000010048,EMLSAT00000007315,EMLSAT00000006524,EMLSAT00000004125,EMLSAT00000009570,EMLSAT00000004642,EMLSAT00000000980,EMLSAT00000010707,EMLSAT00000003673,EMLSAT00000002880,EMLSAT00000010802,EMLSAT00000011958,EMLSAT00000003513,EMLSAT00000000266,EMLSAT00000000124,EMLSAT00000012860,EMLSAT00000009715,EMLSAT00000011093,EMLSAT00000010797,EMLSAT00000012258,EML…
	GO:0070727	1	0.0067	0.029	0.989	1	0.231034	cellular macromolecule localization	EMLSAT00000008540						GO:0046873	1	0.012	0.03	0.921	1	0.4	metal ion transmembrane transporter activity	EMLSAT00000007315
	GO:0007017	2	0.013	0.042	0.989	1	0.309524	microtubule-based process	EMLSAT00000007201,EMLSAT00000010683						GO:0015075	3	0.036	0.067	0.922	1	0.537313	ion transmembrane transporter activity	EMLSAT00000010575,EMLSAT00000007315,EMLSAT00000006524
	GO:0023056	2	0.013	0.042	0.989	1	0.309524	positive regulation of signaling	EMLSAT00000009544,EMLSAT00000012686						GO:0004674	1	0.012	0.033	0.94	1	0.363636	protein serine/threonine kinase activity	EMLSAT00000002880
	GO:0009628	3	0.02	0.054	0.99	1	0.37037	response to abiotic stimulus	EMLSAT00000003050,EMLSAT00000000347,EMLSAT00000004387						GO:0008289	1	0.012	0.034	0.943	1	0.352941	lipid binding	EMLSAT00000012258
	GO:0016070	12	0.08	0.14	0.99	1	0.571429	RNA metabolic process	EMLSAT00000001559,EMLSAT00000000347,EMLSAT00000002019,EMLSAT00000005893,EMLSAT00000012686,EMLSAT00000007645,EMLSAT00000002554,EMLSAT00000012720,EMLSAT00000003771,EMLSAT00000006392,EMLSAT00000008252,EMLSAT00000001904						GO:0042578	1	0.012	0.034	0.944	1	0.352941	phosphoric ester hydrolase activity	EMLSAT00000001683
	GO:0045935	3	0.02	0.055	0.991	1	0.363636	positive regulation of nucleobase-containing compound metabolic process	EMLSAT00000012720,EMLSAT00000009133,EMLSAT00000006392						GO:0030234	1	0.012	0.035	0.949	1	0.342857	enzyme regulator activity	EMLSAT00000011190
	GO:0010557	3	0.02	0.055	0.991	1	0.363636	positive regulation of macromolecule biosynthetic process	EMLSAT00000012720,EMLSAT00000012907,EMLSAT00000009133						GO:0005515	18	0.22	0.29	0.957	1	0.758621	protein binding	EMLSAT00000012228,EMLSAT00000010797,EMLSAT00000012326,EMLSAT00000010003,EMLSAT00000010575,EMLSAT00000010048,EMLSAT00000007315,EMLSAT00000010224,EMLSAT00000012258,EMLSAT00000001034,EMLSAT00000000980,EMLSAT00000003673,EMLSAT00000001143,EMLSAT00000010802,EMLSAT00000004902,EMLSAT00000000266,EMLSAT00000002598,EMLSAT00000002808
	GO:0007049	2	0.013	0.044	0.991	1	0.295455	cell cycle	EMLSAT00000012686,EMLSAT00000012720						GO:0005488	47	0.57	0.67	0.979	1	0.850746	binding	EMLSAT00000012228,EMLSAT00000006166,EMLSAT00000012326,EMLSAT00000005377,EMLSAT00000010003,EMLSAT00000010048,EMLSAT00000007315,EMLSAT00000006524,EMLSAT00000010224,EMLSAT00000001034,EMLSAT00000004125,EMLSAT00000009570,EMLSAT00000004642,EMLSAT00000000980,EMLSAT00000010707,EMLSAT00000003673,EMLSAT00000002880,EMLSAT00000010802,EMLSAT00000011958,EMLSAT00000004902,EMLSAT00000003513,EMLSAT00000000266,EML…
	GO:0006886	1	0.0067	0.031	0.991	1	0.216129	intracellular protein transport	EMLSAT00000012512						GO:0017111	2	0.024	0.068	0.98	1	0.352941	nucleoside-triphosphatase activity	EMLSAT00000010048,EMLSAT00000003444
	GO:1901700	1	0.0067	0.031	0.992	1	0.216129	response to oxygen-containing compound	EMLSAT00000010683						GO:0016462	2	0.024	0.071	0.984	1	0.338028	pyrophosphatase activity	EMLSAT00000010048,EMLSAT00000003444
	GO:0033043	1	0.0067	0.032	0.992	1	0.209375	regulation of organelle organization	EMLSAT00000011356						GO:0016818	2	0.024	0.071	0.985	1	0.338028	hydrolase activity, acting on acid anhydrides, in phosphorus-containing anhydrides	EMLSAT00000010048,EMLSAT00000003444
	GO:0034622	1	0.0067	0.032	0.993	1	0.209375	cellular protein-containing complex assembly	EMLSAT00000007201						GO:0016817	2	0.024	0.072	0.985	1	0.333333	hydrolase activity, acting on acid anhydrides	EMLSAT00000010048,EMLSAT00000003444
	GO:0019752	2	0.013	0.045	0.993	1	0.288889	carboxylic acid metabolic process	EMLSAT00000007764,EMLSAT00000007258						GO:0016301	2	0.024	0.073	0.986	1	0.328767	kinase activity	EMLSAT00000005105,EMLSAT00000002880
	GO:0051241	1	0.0067	0.032	0.993	1	0.209375	negative regulation of multicellular organismal process	EMLSAT00000009544						GO:0043565	1	0.012	0.05	0.987	1	0.24	sequence-specific DNA binding	EMLSAT00000003673
	GO:0051726	2	0.013	0.046	0.993	1	0.282609	regulation of cell cycle	EMLSAT00000012907,EMLSAT00000004387						GO:0017076	6	0.072	0.15	0.988	1	0.48	purine nucleotide binding	EMLSAT00000001985,EMLSAT00000010048,EMLSAT00000000124,EMLSAT00000003444,EMLSAT00000000980,EMLSAT00000002880
	GO:0046483	20	0.13	0.21	0.993	1	0.619048	heterocycle metabolic process	EMLSAT00000009544,EMLSAT00000010348,EMLSAT00000009015,EMLSAT00000005893,EMLSAT00000012686,EMLSAT00000007645,EMLSAT00000012720,EMLSAT00000010808,EMLSAT00000003771,EMLSAT00000004387,EMLSAT00000003165,EMLSAT00000006392,EMLSAT00000008252,EMLSAT00000001559,EMLSAT00000000347,EMLSAT00000002019,EMLSAT00000000554,EMLSAT00000002017,EMLSAT00000002554,EMLSAT00000001904						GO:0004672	1	0.012	0.051	0.988	1	0.235294	protein kinase activity	EMLSAT00000002880
	GO:0048518	14	0.093	0.16	0.993	1	0.58125	positive regulation of biological process	EMLSAT00000009544,EMLSAT00000003050,EMLSAT00000006178,EMLSAT00000012686,EMLSAT00000011356,EMLSAT00000010532,EMLSAT00000007469,EMLSAT00000012720,EMLSAT00000012907,EMLSAT00000009133,EMLSAT00000006392,EMLSAT00000008540,EMLSAT00000000741,EMLSAT00000001532						GO:0030554	4	0.048	0.12	0.994	1	0.4	adenyl nucleotide binding	EMLSAT00000001985,EMLSAT00000010048,EMLSAT00000003444,EMLSAT00000002880
	GO:0031328	3	0.02	0.058	0.994	1	0.344828	positive regulation of cellular biosynthetic process	EMLSAT00000012720,EMLSAT00000012907,EMLSAT00000009133						GO:0035639	5	0.06	0.14	0.994	1	0.428571	purine ribonucleoside triphosphate binding	EMLSAT00000010048,EMLSAT00000000124,EMLSAT00000003444,EMLSAT00000000980,EMLSAT00000002880
	GO:0012501	1	0.0067	0.033	0.994	1	0.20303	programmed cell death	EMLSAT00000003924						GO:0016773	1	0.012	0.061	0.995	1	0.196721	phosphotransferase activity, alcohol group as acceptor	EMLSAT00000002880
	GO:0003002	1	0.0067	0.033	0.994	1	0.20303	regionalization	EMLSAT00000010534						GO:0032555	5	0.06	0.14	0.995	1	0.428571	purine ribonucleotide binding	EMLSAT00000010048,EMLSAT00000000124,EMLSAT00000003444,EMLSAT00000000980,EMLSAT00000002880
	GO:0009891	3	0.02	0.058	0.994	1	0.344828	positive regulation of biosynthetic process	EMLSAT00000012720,EMLSAT00000012907,EMLSAT00000009133						GO:0032553	5	0.06	0.15	0.996	1	0.4	ribonucleotide binding	EMLSAT00000010048,EMLSAT00000000124,EMLSAT00000003444,EMLSAT00000000980,EMLSAT00000002880
	GO:0001932	1	0.0067	0.033	0.994	1	0.20303	regulation of protein phosphorylation	EMLSAT00000009544						GO:0016772	2	0.024	0.088	0.996	1	0.272727	transferase activity, transferring phosphorus-containing groups	EMLSAT00000005105,EMLSAT00000002880
	GO:0051094	1	0.0067	0.034	0.995	1	0.197059	positive regulation of developmental process	EMLSAT00000009544						GO:0005524	3	0.036	0.12	0.998	1	0.3	ATP binding	EMLSAT00000010048,EMLSAT00000003444,EMLSAT00000002880
	GO:0009790	1	0.0067	0.034	0.995	1	0.197059	embryo development	EMLSAT00000005415						GO:0032559	3	0.036	0.12	0.998	1	0.3	adenyl ribonucleotide binding	EMLSAT00000010048,EMLSAT00000003444,EMLSAT00000002880
	GO:0016477	1	0.0067	0.034	0.995	1	0.197059	cell migration	EMLSAT00000010534						GO:0098772	3	0.036	0.12	0.998	1	0.3	molecular function regulator	EMLSAT00000011190,EMLSAT00000012258,EMLSAT00000003673
	GO:0006725	20	0.13	0.21	0.995	1	0.619048	cellular aromatic compound metabolic process	EMLSAT00000009544,EMLSAT00000010348,EMLSAT00000009015,EMLSAT00000005893,EMLSAT00000012686,EMLSAT00000007645,EMLSAT00000012720,EMLSAT00000010808,EMLSAT00000003771,EMLSAT00000004387,EMLSAT00000003165,EMLSAT00000006392,EMLSAT00000008252,EMLSAT00000001559,EMLSAT00000000347,EMLSAT00000002019,EMLSAT00000000554,EMLSAT00000002017,EMLSAT00000002554,EMLSAT00000001904						GO:0003677	1	0.012	0.12	1	1	0.1	DNA binding	EMLSAT00000003673
	GO:0010628	3	0.02	0.06	0.995	1	0.333333	positive regulation of gene expression	EMLSAT00000012720,EMLSAT00000012907,EMLSAT00000009133						GO:1901363	14	0.17	0.37	1	1	0.459459	heterocyclic compound binding	EMLSAT00000010797,EMLSAT00000005377,EMLSAT00000010048,EMLSAT00000007315,EMLSAT00000003444,EMLSAT00000001683,EMLSAT00000000980,EMLSAT00000003673,EMLSAT00000002880,EMLSAT00000010802,EMLSAT00000003063,EMLSAT00000001985,EMLSAT00000000124,EMLSAT00000012860
	GO:0035556	3	0.02	0.06	0.995	1	0.333333	intracellular signal transduction	EMLSAT00000002236,EMLSAT00000007073,EMLSAT00000008540						GO:0097159	14	0.17	0.37	1	1	0.459459	organic cyclic compound binding	EMLSAT00000010797,EMLSAT00000005377,EMLSAT00000010048,EMLSAT00000007315,EMLSAT00000003444,EMLSAT00000001683,EMLSAT00000000980,EMLSAT00000003673,EMLSAT00000002880,EMLSAT00000010802,EMLSAT00000003063,EMLSAT00000001985,EMLSAT00000000124,EMLSAT00000012860
	GO:0022402	3	0.02	0.06	0.995	1	0.333333	cell cycle process	EMLSAT00000010534,EMLSAT00000012720,EMLSAT00000012907						GO:0003676	2	0.024	0.22	1	1	0.109091	nucleic acid binding	EMLSAT00000003673,EMLSAT00000012860
	GO:0008219	1	0.0067	0.035	0.995	1	0.191429	cell death	EMLSAT00000003924						GO:0003674	83	1	1	1	1	1	molecular_function	EMLSAT00000011017,EMLSAT00000012228,EMLSAT00000006783,EMLSAT00000011338,EMLSAT00000005377,EMLSAT00000006620,EMLSAT00000011454,EMLSAT00000010003,EMLSAT00000010048,EMLSAT00000007315,EMLSAT00000004125,EMLSAT00000009570,EMLSAT00000004642,EMLSAT00000003673,EMLSAT00000001492,EMLSAT00000002461,EMLSAT00000010802,EMLSAT00000002260,EMLSAT00000003513,EMLSAT00000000124,EMLSAT00000012860,EMLSAT00000011093,EML…
	GO:0048583	7	0.047	0.1	0.996	1	0.47	regulation of response to stimulus	EMLSAT00000009544,EMLSAT00000012327,EMLSAT00000010534,EMLSAT00000003050,EMLSAT00000008337,EMLSAT00000012686,EMLSAT00000001532
	GO:0048646	2	0.013	0.049	0.996	1	0.265306	anatomical structure formation involved in morphogenesis	EMLSAT00000010534,EMLSAT00000006073
	GO:0051173	5	0.033	0.083	0.996	1	0.39759	positive regulation of nitrogen compound metabolic process	EMLSAT00000009544,EMLSAT00000012720,EMLSAT00000012907,EMLSAT00000009133,EMLSAT00000006392
	GO:0022607	6	0.04	0.094	0.996	1	0.425532	cellular component assembly	EMLSAT00000003050,EMLSAT00000007201,EMLSAT00000012686,EMLSAT00000000486,EMLSAT00000006073,EMLSAT00000008177
	GO:0048598	1	0.0067	0.036	0.996	1	0.186111	embryonic morphogenesis	EMLSAT00000007645
	GO:0045893	2	0.013	0.051	0.997	1	0.254902	positive regulation of transcription, DNA-templated	EMLSAT00000012720,EMLSAT00000009133
	GO:0042325	1	0.0067	0.037	0.997	1	0.181081	regulation of phosphorylation	EMLSAT00000009544
	GO:1903508	2	0.013	0.051	0.997	1	0.254902	positive regulation of nucleic acid-templated transcription	EMLSAT00000012720,EMLSAT00000009133
	GO:1902680	2	0.013	0.051	0.997	1	0.254902	positive regulation of RNA biosynthetic process	EMLSAT00000012720,EMLSAT00000009133
	GO:0090304	14	0.093	0.17	0.997	1	0.547059	nucleic acid metabolic process	EMLSAT00000005893,EMLSAT00000012686,EMLSAT00000007645,EMLSAT00000012720,EMLSAT00000003771,EMLSAT00000004387,EMLSAT00000006392,EMLSAT00000008252,EMLSAT00000001559,EMLSAT00000000347,EMLSAT00000002019,EMLSAT00000002017,EMLSAT00000002554,EMLSAT00000001904
	GO:0031325	5	0.033	0.086	0.997	1	0.383721	positive regulation of cellular metabolic process	EMLSAT00000009544,EMLSAT00000012720,EMLSAT00000012907,EMLSAT00000009133,EMLSAT00000006392
	GO:0009887	1	0.0067	0.038	0.997	1	0.176316	animal organ morphogenesis	EMLSAT00000010534
	GO:0010604	5	0.033	0.086	0.997	1	0.383721	positive regulation of macromolecule metabolic process	EMLSAT00000009544,EMLSAT00000012720,EMLSAT00000012907,EMLSAT00000009133,EMLSAT00000006392
	GO:0046907	2	0.013	0.052	0.997	1	0.25	intracellular transport	EMLSAT00000006753,EMLSAT00000012512
	GO:0040011	2	0.013	0.053	0.997	1	0.245283	locomotion	EMLSAT00000010534,EMLSAT00000007201
	GO:1901360	20	0.13	0.22	0.997	1	0.590909	organic cyclic compound metabolic process	EMLSAT00000009544,EMLSAT00000010348,EMLSAT00000009015,EMLSAT00000005893,EMLSAT00000012686,EMLSAT00000007645,EMLSAT00000012720,EMLSAT00000010808,EMLSAT00000003771,EMLSAT00000004387,EMLSAT00000003165,EMLSAT00000006392,EMLSAT00000008252,EMLSAT00000001559,EMLSAT00000000347,EMLSAT00000002019,EMLSAT00000000554,EMLSAT00000002017,EMLSAT00000002554,EMLSAT00000001904
	GO:0009653	8	0.053	0.12	0.998	1	0.441667	anatomical structure morphogenesis	EMLSAT00000010534,EMLSAT00000003050,EMLSAT00000010007,EMLSAT00000002017,EMLSAT00000009170,EMLSAT00000007645,EMLSAT00000012807,EMLSAT00000006690
	GO:0034641	22	0.15	0.24	0.998	1	0.625	cellular nitrogen compound metabolic process	EMLSAT00000009544,EMLSAT00000010348,EMLSAT00000009015,EMLSAT00000005893,EMLSAT00000008458,EMLSAT00000012686,EMLSAT00000007258,EMLSAT00000007645,EMLSAT00000012720,EMLSAT00000010808,EMLSAT00000003771,EMLSAT00000004387,EMLSAT00000003165,EMLSAT00000006392,EMLSAT00000008252,EMLSAT00000001559,EMLSAT00000000347,EMLSAT00000002019,EMLSAT00000000554,EMLSAT00000002017,EMLSAT00000002554,EMLSAT00000001904
	GO:0016043	21	0.14	0.23	0.998	1	0.608696	cellular component organization	EMLSAT00000003050,EMLSAT00000006178,EMLSAT00000007201,EMLSAT00000012686,EMLSAT00000006753,EMLSAT00000011356,EMLSAT00000010532,EMLSAT00000007645,EMLSAT00000007469,EMLSAT00000012907,EMLSAT00000004794,EMLSAT00000008252,EMLSAT00000006073,EMLSAT00000006690,EMLSAT00000008177,EMLSAT00000010408,EMLSAT00000002019,EMLSAT00000009170,EMLSAT00000000486,EMLSAT00000001532,EMLSAT00000007735
	GO:0019220	1	0.0067	0.041	0.998	1	0.163415	regulation of phosphate metabolic process	EMLSAT00000009544
	GO:0051174	1	0.0067	0.041	0.998	1	0.163415	regulation of phosphorus metabolic process	EMLSAT00000009544
	GO:0009893	5	0.033	0.091	0.998	1	0.362637	positive regulation of metabolic process	EMLSAT00000009544,EMLSAT00000012720,EMLSAT00000012907,EMLSAT00000009133,EMLSAT00000006392
	GO:0008104	3	0.02	0.069	0.999	1	0.289855	protein localization	EMLSAT00000006753,EMLSAT00000012512,EMLSAT00000008540
	GO:0051649	3	0.02	0.069	0.999	1	0.289855	establishment of localization in cell	EMLSAT00000000741,EMLSAT00000006753,EMLSAT00000012512
	GO:0031399	1	0.0067	0.043	0.999	1	0.155814	regulation of protein modification process	EMLSAT00000009544
	GO:0071840	21	0.14	0.24	0.999	1	0.583333	cellular component organization or biogenesis	EMLSAT00000003050,EMLSAT00000006178,EMLSAT00000007201,EMLSAT00000012686,EMLSAT00000006753,EMLSAT00000011356,EMLSAT00000010532,EMLSAT00000007645,EMLSAT00000007469,EMLSAT00000012907,EMLSAT00000004794,EMLSAT00000008252,EMLSAT00000006073,EMLSAT00000006690,EMLSAT00000008177,EMLSAT00000010408,EMLSAT00000002019,EMLSAT00000009170,EMLSAT00000000486,EMLSAT00000001532,EMLSAT00000007735
	GO:0009966	4	0.027	0.083	0.999	1	0.325301	regulation of signal transduction	EMLSAT00000009544,EMLSAT00000010534,EMLSAT00000008337,EMLSAT00000012686
	GO:0033036	3	0.02	0.072	0.999	1	0.277778	macromolecule localization	EMLSAT00000006753,EMLSAT00000012512,EMLSAT00000008540
	GO:0050793	4	0.027	0.084	0.999	1	0.321429	regulation of developmental process	EMLSAT00000009544,EMLSAT00000010534,EMLSAT00000011356,EMLSAT00000006392
	GO:0051239	5	0.033	0.096	0.999	1	0.34375	regulation of multicellular organismal process	EMLSAT00000009544,EMLSAT00000010534,EMLSAT00000006178,EMLSAT00000010532,EMLSAT00000007469
	GO:0043603	1	0.0067	0.046	0.999	1	0.145652	cellular amide metabolic process	EMLSAT00000008458
	GO:0007389	1	0.0067	0.046	0.999	1	0.145652	pattern specification process	EMLSAT00000010534
	GO:0010605	4	0.027	0.085	0.999	1	0.317647	negative regulation of macromolecule metabolic process	EMLSAT00000000347,EMLSAT00000008877,EMLSAT00000003696,EMLSAT00000006392
	GO:0006996	6	0.04	0.11	0.999	1	0.363636	organelle organization	EMLSAT00000007201,EMLSAT00000006753,EMLSAT00000007735,EMLSAT00000006073,EMLSAT00000006690,EMLSAT00000010408
	GO:0065007	52	0.35	0.47	0.999	1	0.744681	biological regulation	EMLSAT00000006421,EMLSAT00000011299,EMLSAT00000012907,EMLSAT00000007073,EMLSAT00000009133,EMLSAT00000004087,EMLSAT00000010969,EMLSAT00000001532,EMLSAT00000009544,EMLSAT00000009742,EMLSAT00000010534,EMLSAT00000008337,EMLSAT00000007764,EMLSAT00000012512,EMLSAT00000010532,EMLSAT00000007645,EMLSAT00000010499,EMLSAT00000000132,EMLSAT00000003165,EMLSAT00000006392,EMLSAT00000008252,EMLSAT00000008177,EML…
	GO:0051641	3	0.02	0.075	0.999	1	0.266667	cellular localization	EMLSAT00000006753,EMLSAT00000012512,EMLSAT00000008540
	GO:1903506	9	0.06	0.14	1	1	0.428571	regulation of nucleic acid-templated transcription	EMLSAT00000002019,EMLSAT00000007645,EMLSAT00000002554,EMLSAT00000012720,EMLSAT00000003771,EMLSAT00000009133,EMLSAT00000006392,EMLSAT00000008252,EMLSAT00000001904
	GO:0006355	9	0.06	0.14	1	1	0.428571	regulation of transcription, DNA-templated	EMLSAT00000002019,EMLSAT00000007645,EMLSAT00000002554,EMLSAT00000012720,EMLSAT00000003771,EMLSAT00000009133,EMLSAT00000006392,EMLSAT00000008252,EMLSAT00000001904
	GO:2001141	9	0.06	0.14	1	1	0.428571	regulation of RNA biosynthetic process	EMLSAT00000002019,EMLSAT00000007645,EMLSAT00000002554,EMLSAT00000012720,EMLSAT00000003771,EMLSAT00000009133,EMLSAT00000006392,EMLSAT00000008252,EMLSAT00000001904
	GO:0009892	4	0.027	0.09	1	1	0.3	negative regulation of metabolic process	EMLSAT00000000347,EMLSAT00000008877,EMLSAT00000003696,EMLSAT00000006392
	GO:0050794	42	0.28	0.41	1	1	0.682927	regulation of cellular process	EMLSAT00000003050,EMLSAT00000006421,EMLSAT00000011299,EMLSAT00000012686,EMLSAT00000011356,EMLSAT00000012720,EMLSAT00000012907,EMLSAT00000008182,EMLSAT00000003696,EMLSAT00000007073,EMLSAT00000003771,EMLSAT00000004387,EMLSAT00000009133,EMLSAT00000004087,EMLSAT00000008540,EMLSAT00000000741,EMLSAT00000001532,EMLSAT00000011351,EMLSAT00000002806,EMLSAT00000009544,EMLSAT00000010534,EMLSAT00000006178,EML…
	GO:0051172	2	0.013	0.066	1	1	0.19697	negative regulation of nitrogen compound metabolic process	EMLSAT00000008877,EMLSAT00000003696
	GO:0007010	1	0.0067	0.051	1	1	0.131373	cytoskeleton organization	EMLSAT00000006690
	GO:0010629	2	0.013	0.067	1	1	0.19403	negative regulation of gene expression	EMLSAT00000000347,EMLSAT00000006392
	GO:2000112	10	0.067	0.16	1	1	0.41875	regulation of cellular macromolecule biosynthetic process	EMLSAT00000002019,EMLSAT00000007645,EMLSAT00000002554,EMLSAT00000012720,EMLSAT00000012907,EMLSAT00000003771,EMLSAT00000009133,EMLSAT00000006392,EMLSAT00000008252,EMLSAT00000001904
	GO:0010556	10	0.067	0.16	1	1	0.41875	regulation of macromolecule biosynthetic process	EMLSAT00000002019,EMLSAT00000007645,EMLSAT00000002554,EMLSAT00000012720,EMLSAT00000012907,EMLSAT00000003771,EMLSAT00000009133,EMLSAT00000006392,EMLSAT00000008252,EMLSAT00000001904
	GO:0051252	9	0.06	0.15	1	1	0.4	regulation of RNA metabolic process	EMLSAT00000002019,EMLSAT00000007645,EMLSAT00000002554,EMLSAT00000012720,EMLSAT00000003771,EMLSAT00000009133,EMLSAT00000006392,EMLSAT00000008252,EMLSAT00000001904
	GO:0031324	2	0.013	0.071	1	1	0.183099	negative regulation of cellular metabolic process	EMLSAT00000008877,EMLSAT00000003696
	GO:0031326	10	0.067	0.16	1	1	0.41875	regulation of cellular biosynthetic process	EMLSAT00000002019,EMLSAT00000007645,EMLSAT00000002554,EMLSAT00000012720,EMLSAT00000012907,EMLSAT00000003771,EMLSAT00000009133,EMLSAT00000006392,EMLSAT00000008252,EMLSAT00000001904
	GO:0009889	10	0.067	0.16	1	1	0.41875	regulation of biosynthetic process	EMLSAT00000002019,EMLSAT00000007645,EMLSAT00000002554,EMLSAT00000012720,EMLSAT00000012907,EMLSAT00000003771,EMLSAT00000009133,EMLSAT00000006392,EMLSAT00000008252,EMLSAT00000001904
	GO:0010646	4	0.027	0.098	1	1	0.27551	regulation of cell communication	EMLSAT00000009544,EMLSAT00000010534,EMLSAT00000008337,EMLSAT00000012686
	GO:0048869	8	0.053	0.14	1	1	0.378571	cellular developmental process	EMLSAT00000010534,EMLSAT00000003924,EMLSAT00000009170,EMLSAT00000007735,EMLSAT00000006392,EMLSAT00000000937,EMLSAT00000008177,EMLSAT00000010408
	GO:0023051	4	0.027	0.098	1	1	0.27551	regulation of signaling	EMLSAT00000009544,EMLSAT00000010534,EMLSAT00000008337,EMLSAT00000012686
	GO:0019219	9	0.06	0.15	1	1	0.4	regulation of nucleobase-containing compound metabolic process	EMLSAT00000002019,EMLSAT00000007645,EMLSAT00000002554,EMLSAT00000012720,EMLSAT00000003771,EMLSAT00000009133,EMLSAT00000006392,EMLSAT00000008252,EMLSAT00000001904
	GO:0050789	44	0.29	0.43	1	1	0.674419	regulation of biological process	EMLSAT00000012327,EMLSAT00000003050,EMLSAT00000006421,EMLSAT00000011299,EMLSAT00000012686,EMLSAT00000011356,EMLSAT00000012720,EMLSAT00000012907,EMLSAT00000008182,EMLSAT00000003696,EMLSAT00000007073,EMLSAT00000003771,EMLSAT00000004387,EMLSAT00000009133,EMLSAT00000004087,EMLSAT00000008540,EMLSAT00000000347,EMLSAT00000000741,EMLSAT00000001532,EMLSAT00000011351,EMLSAT00000002806,EMLSAT00000009544,EML…
	GO:0009987	96	0.64	0.77	1	1	0.831169	cellular process	EMLSAT00000010369,EMLSAT00000010007,EMLSAT00000012703,EMLSAT00000012989,EMLSAT00000009015,EMLSAT00000005893,EMLSAT00000011299,EMLSAT00000007039,EMLSAT00000010683,EMLSAT00000012907,EMLSAT00000003674,EMLSAT00000007073,EMLSAT00000010808,EMLSAT00000010408,EMLSAT00000010969,EMLSAT00000002109,EMLSAT00000004649,EMLSAT00000000486,EMLSAT00000001971,EMLSAT00000001532,EMLSAT00000012981,EMLSAT00000003718,EML…
	GO:0048523	8	0.053	0.14	1	1	0.378571	negative regulation of cellular process	EMLSAT00000009544,EMLSAT00000011299,EMLSAT00000008877,EMLSAT00000012907,EMLSAT00000003696,EMLSAT00000004387,EMLSAT00000006392,EMLSAT00000008177
	GO:0010468	11	0.073	0.18	1	1	0.405556	regulation of gene expression	EMLSAT00000000347,EMLSAT00000002019,EMLSAT00000007645,EMLSAT00000002554,EMLSAT00000012720,EMLSAT00000012907,EMLSAT00000003771,EMLSAT00000009133,EMLSAT00000006392,EMLSAT00000008252,EMLSAT00000001904
	GO:0051128	1	0.0067	0.063	1	1	0.106349	regulation of cellular component organization	EMLSAT00000011356
	GO:2000026	1	0.0067	0.064	1	1	0.104688	regulation of multicellular organismal development	EMLSAT00000010534
	GO:0031323	14	0.093	0.21	1	1	0.442857	regulation of cellular metabolic process	EMLSAT00000009544,EMLSAT00000006421,EMLSAT00000007645,EMLSAT00000012720,EMLSAT00000008877,EMLSAT00000012907,EMLSAT00000003696,EMLSAT00000003771,EMLSAT00000009133,EMLSAT00000006392,EMLSAT00000008252,EMLSAT00000002019,EMLSAT00000002554,EMLSAT00000001904
	GO:0051171	13	0.087	0.2	1	1	0.435	regulation of nitrogen compound metabolic process	EMLSAT00000009544,EMLSAT00000007645,EMLSAT00000012720,EMLSAT00000008877,EMLSAT00000012907,EMLSAT00000003696,EMLSAT00000003771,EMLSAT00000009133,EMLSAT00000006392,EMLSAT00000008252,EMLSAT00000002019,EMLSAT00000002554,EMLSAT00000001904
	GO:0080090	13	0.087	0.2	1	1	0.435	regulation of primary metabolic process	EMLSAT00000009544,EMLSAT00000007645,EMLSAT00000012720,EMLSAT00000008877,EMLSAT00000012907,EMLSAT00000003696,EMLSAT00000003771,EMLSAT00000009133,EMLSAT00000006392,EMLSAT00000008252,EMLSAT00000002019,EMLSAT00000002554,EMLSAT00000001904
	GO:0048519	9	0.06	0.17	1	1	0.352941	negative regulation of biological process	EMLSAT00000009544,EMLSAT00000000347,EMLSAT00000011299,EMLSAT00000008877,EMLSAT00000012907,EMLSAT00000003696,EMLSAT00000004387,EMLSAT00000006392,EMLSAT00000008177
	GO:0060255	14	0.093	0.22	1	1	0.422727	regulation of macromolecule metabolic process	EMLSAT00000009544,EMLSAT00000007645,EMLSAT00000012720,EMLSAT00000008877,EMLSAT00000012907,EMLSAT00000003696,EMLSAT00000003771,EMLSAT00000009133,EMLSAT00000006392,EMLSAT00000008252,EMLSAT00000000347,EMLSAT00000002019,EMLSAT00000002554,EMLSAT00000001904
	GO:0019222	15	0.1	0.23	1	1	0.434783	regulation of metabolic process	EMLSAT00000009544,EMLSAT00000006421,EMLSAT00000007645,EMLSAT00000012720,EMLSAT00000008877,EMLSAT00000012907,EMLSAT00000003696,EMLSAT00000003771,EMLSAT00000009133,EMLSAT00000006392,EMLSAT00000008252,EMLSAT00000000347,EMLSAT00000002019,EMLSAT00000002554,EMLSAT00000001904
	GO:0008150	150	1	1	1	1	1	biological_process	EMLSAT00000008443,EMLSAT00000010369,EMLSAT00000010007,EMLSAT00000012703,EMLSAT00000009015,EMLSAT00000006421,EMLSAT00000011299,EMLSAT00000003674,EMLSAT00000000683,EMLSAT00000007073,EMLSAT00000010808,EMLSAT00000009133,EMLSAT00000011615,EMLSAT00000004087,EMLSAT00000010408,EMLSAT00000002109,EMLSAT00000004649,EMLSAT00000001899,EMLSAT00000001532,EMLSAT00000003718,EMLSAT00000009544,EMLSAT00000010534,EML…
	MF
	GO Term	Study #	Study Freq.	Pop. Freq.	p-value	q-value		name	gene products
	GO:0005242	3	0.019	0.0006	7.36e-05	0.0294	31.6667	inward rectifier potassium channel activity	EMLSAT00000010499,EMLSAT00000008182,EMLSAT00000004087
	GO:0008061	8	0.051	0.01	0.000169	0.0337	5.1	chitin binding	EMLSAT00000000081,EMLSAT00000009558,EMLSAT00000008877,EMLSAT00000005557,EMLSAT00000011615,EMLSAT00000001904,EMLSAT00000000904,EMLSAT00000000082
	GO:0004181	4	0.026	0.0029	0.00097	0.129	8.96552	metallocarboxypeptidase activity	EMLSAT00000010954,EMLSAT00000002017,EMLSAT00000007735,EMLSAT00000000705
	GO:0070735	2	0.013	0.0004	0.00115	0.129	32.5	protein-glycine ligase activity	EMLSAT00000001559,EMLSAT00000007253
	GO:0003846	2	0.013	0.0004	0.00115	0.129	32.5	2-acylglycerol O-acyltransferase activity	EMLSAT00000010369,EMLSAT00000003531
	GO:0008146	4	0.026	0.0037	0.00237	0.158	7.02703	sulfotransferase activity	EMLSAT00000011861,EMLSAT00000000896,EMLSAT00000008316,EMLSAT00000003674
	GO:0008374	3	0.019	0.0019	0.00289	0.165	10	O-acyltransferase activity	EMLSAT00000010369,EMLSAT00000001567,EMLSAT00000003531
	GO:0005215	26	0.17	0.096	0.00353	0.176	1.77083	transporter activity	EMLSAT00000012703,EMLSAT00000012989,EMLSAT00000010683,EMLSAT00000012368,EMLSAT00000003697,EMLSAT00000008182,EMLSAT00000001294,EMLSAT00000004087,EMLSAT00000000745,EMLSAT00000001634,EMLSAT00000004109,EMLSAT00000000741,EMLSAT00000001676,EMLSAT00000000486,EMLSAT00000012981,EMLSAT00000002706,EMLSAT00000005566,EMLSAT00000011125,EMLSAT00000010499,EMLSAT00000001287,EMLSAT00000009001,EMLSAT00000006073,EML…
	GO:0016688	2	0.013	0.0006	0.00373	0.176	21.6667	L-ascorbate peroxidase activity	EMLSAT00000004649,EMLSAT00000001971
	GO:0017153	2	0.013	0.0006	0.00373	0.176	21.6667	sodium:dicarboxylate symporter activity	EMLSAT00000001634,EMLSAT00000009001
	GO:0004180	4	0.026	0.0046	0.00529	0.192	5.65217	carboxypeptidase activity	EMLSAT00000010954,EMLSAT00000002017,EMLSAT00000007735,EMLSAT00000000705
	GO:0008238	6	0.038	0.01	0.00551	0.192	3.8	exopeptidase activity	EMLSAT00000010954,EMLSAT00000002017,EMLSAT00000000365,EMLSAT00000012797,EMLSAT00000007735,EMLSAT00000000705
	GO:0015144	4	0.026	0.0047	0.00584	0.192	5.53191	carbohydrate transmembrane transporter activity	EMLSAT00000001942,EMLSAT00000004109,EMLSAT00000010683,EMLSAT00000002017
	GO:0008235	4	0.026	0.0048	0.00643	0.192	5.41667	metalloexopeptidase activity	EMLSAT00000010954,EMLSAT00000002017,EMLSAT00000007735,EMLSAT00000000705
	GO:0016782	4	0.026	0.0048	0.00643	0.192	5.41667	transferase activity, transferring sulfur-containing groups	EMLSAT00000011861,EMLSAT00000000896,EMLSAT00000008316,EMLSAT00000003674
	GO:0016411	2	0.013	0.0009	0.00764	0.192	14.4444	acylglycerol O-acyltransferase activity	EMLSAT00000010369,EMLSAT00000003531
	GO:0004601	4	0.026	0.0051	0.00772	0.192	5.09804	peroxidase activity	EMLSAT00000004649,EMLSAT00000011299,EMLSAT00000001971,EMLSAT00000003246
	GO:0099094	5	0.032	0.0082	0.00901	0.2	3.90244	ligand-gated cation channel activity	EMLSAT00000000486,EMLSAT00000010499,EMLSAT00000008182,EMLSAT00000001287,EMLSAT00000004087
	GO:0008233	20	0.13	0.073	0.00905	0.2	1.78082	peptidase activity	EMLSAT00000007343,EMLSAT00000005076,EMLSAT00000010931,EMLSAT00000006178,EMLSAT00000010954,EMLSAT00000012246,EMLSAT00000012797,EMLSAT00000010532,EMLSAT00000005314,EMLSAT00000007469,EMLSAT00000008877,EMLSAT00000000132,EMLSAT00000008372,EMLSAT00000008660,EMLSAT00000002017,EMLSAT00000000365,EMLSAT00000002236,EMLSAT00000007735,EMLSAT00000000705,EMLSAT00000010392
	GO:0016684	4	0.026	0.0054	0.00996	0.2	4.81481	oxidoreductase activity, acting on peroxide as acceptor	EMLSAT00000004649,EMLSAT00000011299,EMLSAT00000001971,EMLSAT00000003246
	GO:0030246	7	0.045	0.016	0.0113	0.214	2.8125	carbohydrate binding	EMLSAT00000005397,EMLSAT00000012213,EMLSAT00000002017,EMLSAT00000000852,EMLSAT00000000683,EMLSAT00000009947,EMLSAT00000002806
	GO:0015370	4	0.026	0.0058	0.0126	0.228	4.48276	solute:sodium symporter activity	EMLSAT00000001634,EMLSAT00000003697,EMLSAT00000009001,EMLSAT00000005283
	GO:0015079	6	0.038	0.013	0.0134	0.233	2.92308	potassium ion transmembrane transporter activity	EMLSAT00000000554,EMLSAT00000010499,EMLSAT00000003697,EMLSAT00000008182,EMLSAT00000001287,EMLSAT00000004087
	GO:0004846	1	0.0064	0.0001	0.0198	0.329	64	urate oxidase activity	EMLSAT00000010348
	GO:0070548	1	0.0064	0.0001	0.0198	0.329	64	L-glutamine aminotransferase activity	EMLSAT00000000683
	GO:0004360	1	0.0064	0.0001	0.0198	0.329	64	glutamine-fructose-6-phosphate transaminase (isomerizing) activity	EMLSAT00000000683
	GO:0035925	1	0.0064	0.0001	0.0198	0.329	64	mRNA 3'-UTR AU-rich region binding	EMLSAT00000006392
	GO:0070736	1	0.0064	0.0001	0.0198	0.329	64	protein-glycine ligase activity, initiating	EMLSAT00000007253
	GO:0070737	1	0.0064	0.0001	0.0198	0.329	64	protein-glycine ligase activity, elongating	EMLSAT00000001559
	GO:0015016	1	0.0064	0.0001	0.0198	0.329	64	[heparan sulfate]-glucosamine N-sulfotransferase activity	EMLSAT00000000896
	GO:0008900	1	0.0064	0.0001	0.0198	0.329	64	potassium:proton exchanging ATPase activity	EMLSAT00000000554
	GO:0015205	1	0.0064	0.0001	0.0198	0.329	64	nucleobase transmembrane transporter activity	EMLSAT00000010683
	GO:0042654	1	0.0064	0.0001	0.0198	0.329	64	ecdysis-triggering hormone receptor activity	EMLSAT00000009170
	GO:0050694	1	0.0064	0.0001	0.0198	0.329	64	galactose 3-O-sulfotransferase activity	EMLSAT00000008316
	GO:0008466	1	0.0064	0.0001	0.0198	0.329	64	glycogenin glucosyltransferase activity	EMLSAT00000007254
	GO:0016663	1	0.0064	0.0001	0.0198	0.329	64	oxidoreductase activity, acting on other nitrogenous compounds as donors, oxygen as acceptor	EMLSAT00000010348
	GO:0001733	1	0.0064	0.0001	0.0198	0.329	64	galactosylceramide sulfotransferase activity	EMLSAT00000008316
	GO:0005345	1	0.0064	0.0001	0.0198	0.329	64	purine nucleobase transmembrane transporter activity	EMLSAT00000010683
	GO:0005350	1	0.0064	0.0001	0.0198	0.329	64	pyrimidine nucleobase transmembrane transporter activity	EMLSAT00000010683
	GO:0004140	1	0.0064	0.0001	0.0198	0.329	64	dephospho-CoA kinase activity	EMLSAT00000010808
	GO:0098531	3	0.019	0.0041	0.0247	0.329	4.63415	ligand-activated transcription factor activity	EMLSAT00000002554,EMLSAT00000003771,EMLSAT00000001904
	GO:0004879	3	0.019	0.0041	0.0247	0.329	4.63415	nuclear receptor activity	EMLSAT00000002554,EMLSAT00000003771,EMLSAT00000001904
	GO:0004252	8	0.051	0.023	0.0253	0.329	2.21739	serine-type endopeptidase activity	EMLSAT00000007343,EMLSAT00000005076,EMLSAT00000012246,EMLSAT00000000365,EMLSAT00000005314,EMLSAT00000000132,EMLSAT00000008660,EMLSAT00000010392
	GO:0016209	4	0.026	0.0072	0.0258	0.329	3.61111	antioxidant activity	EMLSAT00000004649,EMLSAT00000011299,EMLSAT00000001971,EMLSAT00000003246
	GO:0022857	21	0.13	0.086	0.0259	0.329	1.51163	transmembrane transporter activity	EMLSAT00000012703,EMLSAT00000012989,EMLSAT00000010683,EMLSAT00000010499,EMLSAT00000003697,EMLSAT00000008182,EMLSAT00000001287,EMLSAT00000009001,EMLSAT00000001294,EMLSAT00000004087,EMLSAT00000005283,EMLSAT00000000745,EMLSAT00000001942,EMLSAT00000001634,EMLSAT00000004109,EMLSAT00000000554,EMLSAT00000000741,EMLSAT00000002017,EMLSAT00000000486,EMLSAT00000012981,EMLSAT00000002706
	GO:0005310	2	0.013	0.0018	0.0302	0.329	7.22222	dicarboxylic acid transmembrane transporter activity	EMLSAT00000001634,EMLSAT00000009001
	GO:0015294	4	0.026	0.0077	0.0321	0.329	3.37662	solute:cation symporter activity	EMLSAT00000001634,EMLSAT00000003697,EMLSAT00000009001,EMLSAT00000005283
	GO:0008237	9	0.058	0.029	0.0358	0.329	2	metallopeptidase activity	EMLSAT00000006178,EMLSAT00000010954,EMLSAT00000002017,EMLSAT00000010532,EMLSAT00000007469,EMLSAT00000008877,EMLSAT00000007735,EMLSAT00000000705,EMLSAT00000008372
	GO:0004867	3	0.019	0.0048	0.0386	0.329	3.95833	serine-type endopeptidase inhibitor activity	EMLSAT00000010931,EMLSAT00000008877,EMLSAT00000003696
	GO:0004687	2	0.013	0.002	0.0389	0.329	6.5	myosin light chain kinase activity	EMLSAT00000003050,EMLSAT00000006690
	GO:0047499	1	0.0064	0.0003	0.0391	0.329	21.3333	calcium-independent phospholipase A2 activity	EMLSAT00000001532
	GO:0004835	1	0.0064	0.0003	0.0391	0.329	21.3333	tubulin-tyrosine ligase activity	EMLSAT00000007253
	GO:0004565	1	0.0064	0.0003	0.0391	0.329	21.3333	beta-galactosidase activity	EMLSAT00000012213
	GO:0004997	1	0.0064	0.0003	0.0391	0.329	21.3333	thyrotropin-releasing hormone receptor activity	EMLSAT00000009170
	GO:0047077	1	0.0064	0.0003	0.0391	0.329	21.3333	Photinus-luciferin 4-monooxygenase (ATP-hydrolyzing) activity	EMLSAT00000007696
	GO:0050347	1	0.0064	0.0003	0.0391	0.329	21.3333	trans-octaprenyltranstransferase activity	EMLSAT00000008177
	GO:0004102	1	0.0064	0.0003	0.0391	0.329	21.3333	choline O-acetyltransferase activity	EMLSAT00000001567
	GO:0004103	1	0.0064	0.0003	0.0391	0.329	21.3333	choline kinase activity	EMLSAT00000000554
	GO:0016661	1	0.0064	0.0003	0.0391	0.329	21.3333	oxidoreductase activity, acting on other nitrogenous compounds as donors	EMLSAT00000010348
	GO:0016703	1	0.0064	0.0003	0.0391	0.329	21.3333	oxidoreductase activity, acting on single donors with incorporation of molecular oxygen, incorporation of one atom of oxygen (internal monooxygenases or internal mixed function oxidases)	EMLSAT00000007696
	GO:0015168	1	0.0064	0.0003	0.0391	0.329	21.3333	glycerol transmembrane transporter activity	EMLSAT00000010683
	GO:0015166	1	0.0064	0.0003	0.0391	0.329	21.3333	polyol transmembrane transporter activity	EMLSAT00000010683
	GO:0004572	1	0.0064	0.0003	0.0391	0.329	21.3333	mannosyl-oligosaccharide 1,3-1,6-alpha-mannosidase activity	EMLSAT00000005397
	GO:0045289	1	0.0064	0.0003	0.0391	0.329	21.3333	luciferin monooxygenase activity	EMLSAT00000007696
	GO:0015254	1	0.0064	0.0003	0.0391	0.329	21.3333	glycerol channel activity	EMLSAT00000010683
	GO:0015077	9	0.058	0.029	0.0402	0.329	2	monovalent inorganic cation transmembrane transporter activity	EMLSAT00000001634,EMLSAT00000000554,EMLSAT00000010499,EMLSAT00000003697,EMLSAT00000008182,EMLSAT00000001287,EMLSAT00000009001,EMLSAT00000004087,EMLSAT00000005283
	GO:0046873	9	0.058	0.03	0.0441	0.329	1.93333	metal ion transmembrane transporter activity	EMLSAT00000001634,EMLSAT00000000554,EMLSAT00000010499,EMLSAT00000003697,EMLSAT00000008182,EMLSAT00000001287,EMLSAT00000009001,EMLSAT00000004087,EMLSAT00000005283
	GO:0008236	8	0.051	0.025	0.0456	0.329	2.04	serine-type peptidase activity	EMLSAT00000007343,EMLSAT00000005076,EMLSAT00000012246,EMLSAT00000000365,EMLSAT00000005314,EMLSAT00000000132,EMLSAT00000008660,EMLSAT00000010392
	GO:0017171	8	0.051	0.025	0.0456	0.329	2.04	serine hydrolase activity	EMLSAT00000007343,EMLSAT00000005076,EMLSAT00000012246,EMLSAT00000000365,EMLSAT00000005314,EMLSAT00000000132,EMLSAT00000008660,EMLSAT00000010392
	GO:0003707	3	0.019	0.0052	0.0467	0.329	3.65385	steroid hormone receptor activity	EMLSAT00000002554,EMLSAT00000003771,EMLSAT00000001904
	GO:0005343	2	0.013	0.0023	0.0483	0.329	5.65217	organic acid:sodium symporter activity	EMLSAT00000001634,EMLSAT00000009001
	GO:0005249	3	0.019	0.0053	0.0496	0.329	3.58491	voltage-gated potassium channel activity	EMLSAT00000010499,EMLSAT00000008182,EMLSAT00000004087
	GO:0015081	5	0.032	0.013	0.0511	0.329	2.46154	sodium ion transmembrane transporter activity	EMLSAT00000001634,EMLSAT00000003697,EMLSAT00000001287,EMLSAT00000009001,EMLSAT00000005283
	GO:0004175	13	0.083	0.051	0.0519	0.329	1.62745	endopeptidase activity	EMLSAT00000007343,EMLSAT00000005076,EMLSAT00000006178,EMLSAT00000012246,EMLSAT00000010532,EMLSAT00000005314,EMLSAT00000007469,EMLSAT00000008877,EMLSAT00000000132,EMLSAT00000008372,EMLSAT00000008660,EMLSAT00000000365,EMLSAT00000010392
	GO:0022804	8	0.051	0.026	0.0525	0.329	1.96154	active transmembrane transporter activity	EMLSAT00000000745,EMLSAT00000001634,EMLSAT00000000554,EMLSAT00000000741,EMLSAT00000003697,EMLSAT00000012981,EMLSAT00000009001,EMLSAT00000005283
	GO:0051119	2	0.013	0.0024	0.0533	0.329	5.41667	sugar transmembrane transporter activity	EMLSAT00000001942,EMLSAT00000002017
	GO:0015293	4	0.026	0.0092	0.056	0.329	2.82609	symporter activity	EMLSAT00000001634,EMLSAT00000003697,EMLSAT00000009001,EMLSAT00000005283
	GO:0030553	1	0.0064	0.0004	0.0581	0.329	16	cGMP binding	EMLSAT00000009544
	GO:0000010	1	0.0064	0.0004	0.0581	0.329	16	trans-hexaprenyltranstransferase activity	EMLSAT00000008177
	GO:0004555	1	0.0064	0.0004	0.0581	0.329	16	alpha,alpha-trehalase activity	EMLSAT00000007604
	GO:0008905	1	0.0064	0.0004	0.0581	0.329	16	mannose-phosphate guanylyltransferase activity	EMLSAT00000009015
	GO:0004475	1	0.0064	0.0004	0.0581	0.329	16	mannose-1-phosphate guanylyltransferase activity	EMLSAT00000009015
	GO:0046523	1	0.0064	0.0004	0.0581	0.329	16	S-methyl-5-thioribose-1-phosphate isomerase activity	EMLSAT00000007258
	GO:0004034	1	0.0064	0.0004	0.0581	0.329	16	aldose 1-epimerase activity	EMLSAT00000000852
	GO:0033265	1	0.0064	0.0004	0.0581	0.329	16	choline binding	EMLSAT00000000554
	GO:0004104	1	0.0064	0.0004	0.0581	0.329	16	cholinesterase activity	EMLSAT00000000554
	GO:0008010	1	0.0064	0.0004	0.0581	0.329	16	structural constituent of chitin-based larval cuticle	EMLSAT00000002884
	GO:0015927	1	0.0064	0.0004	0.0581	0.329	16	trehalase activity	EMLSAT00000007604
	GO:0015925	1	0.0064	0.0004	0.0581	0.329	16	galactosidase activity	EMLSAT00000012213
	GO:0004305	1	0.0064	0.0004	0.0581	0.329	16	ethanolamine kinase activity	EMLSAT00000000554
	GO:0003847	1	0.0064	0.0004	0.0581	0.329	16	1-alkyl-2-acetylglycerophosphocholine esterase activity	EMLSAT00000001532
	GO:0042166	1	0.0064	0.0004	0.0581	0.329	16	acetylcholine binding	EMLSAT00000000486
	GO:0016413	1	0.0064	0.0004	0.0581	0.329	16	O-acetyltransferase activity	EMLSAT00000001567
	GO:0004144	1	0.0064	0.0004	0.0581	0.329	16	diacylglycerol O-acyltransferase activity	EMLSAT00000010369
	GO:0015291	5	0.032	0.014	0.0665	0.329	2.28571	secondary active transmembrane transporter activity	EMLSAT00000001634,EMLSAT00000003697,EMLSAT00000012981,EMLSAT00000009001,EMLSAT00000005283
	GO:0140096	36	0.23	0.18	0.0675	0.329	1.27778	catalytic activity, acting on a protein	EMLSAT00000005076,EMLSAT00000003050,EMLSAT00000012246,EMLSAT00000012686,EMLSAT00000005314,EMLSAT00000012907,EMLSAT00000007253,EMLSAT00000008660,EMLSAT00000010969,EMLSAT00000002109,EMLSAT00000001559,EMLSAT00000000867,EMLSAT00000000365,EMLSAT00000007735,EMLSAT00000000705,EMLSAT00000007343,EMLSAT00000010534,EMLSAT00000010931,EMLSAT00000006178,EMLSAT00000010954,EMLSAT00000008876,EMLSAT00000012797,EML…
	GO:0020037	4	0.026	0.0099	0.0681	0.329	2.62626	heme binding	EMLSAT00000004649,EMLSAT00000011299,EMLSAT00000001971,EMLSAT00000003246
	GO:0005267	4	0.026	0.01	0.0707	0.329	2.6	potassium channel activity	EMLSAT00000010499,EMLSAT00000008182,EMLSAT00000001287,EMLSAT00000004087
	GO:0008144	2	0.013	0.0029	0.0749	0.329	4.48276	drug binding	EMLSAT00000000554,EMLSAT00000000486
	GO:0005121	1	0.0064	0.0005	0.0768	0.329	12.8	Toll binding	EMLSAT00000011351
	GO:0016175	1	0.0064	0.0005	0.0768	0.329	12.8	superoxide-generating NADPH oxidase activity	EMLSAT00000011299
	GO:0034483	1	0.0064	0.0005	0.0768	0.329	12.8	heparan sulfate sulfotransferase activity	EMLSAT00000000896
	GO:0047555	1	0.0064	0.0005	0.0768	0.329	12.8	3',5'-cyclic-GMP phosphodiesterase activity	EMLSAT00000009544
	GO:0008271	1	0.0064	0.0005	0.0768	0.329	12.8	secondary active sulfate transmembrane transporter activity	EMLSAT00000012981
	GO:0017091	1	0.0064	0.0005	0.0768	0.329	12.8	AU-rich element binding	EMLSAT00000006392
	GO:0016404	1	0.0064	0.0005	0.0768	0.329	12.8	15-hydroxyprostaglandin dehydrogenase (NAD+) activity	EMLSAT00000000741
	GO:0022853	6	0.038	0.019	0.0784	0.329	2	active ion transmembrane transporter activity	EMLSAT00000001634,EMLSAT00000000554,EMLSAT00000003697,EMLSAT00000012981,EMLSAT00000009001,EMLSAT00000005283
	GO:0046906	4	0.026	0.011	0.0815	0.329	2.36364	tetrapyrrole binding	EMLSAT00000004649,EMLSAT00000011299,EMLSAT00000001971,EMLSAT00000003246
	GO:0005214	2	0.013	0.0032	0.0866	0.329	4.0625	structural constituent of chitin-based cuticle	EMLSAT00000005362,EMLSAT00000002884
	GO:0004866	3	0.019	0.0068	0.0906	0.329	2.79412	endopeptidase inhibitor activity	EMLSAT00000010931,EMLSAT00000008877,EMLSAT00000003696
	GO:0004849	1	0.0064	0.0006	0.095	0.342	10.6667	uridine kinase activity	EMLSAT00000010808
	GO:0070568	1	0.0064	0.0006	0.095	0.342	10.6667	guanylyltransferase activity	EMLSAT00000009015
	GO:0008511	1	0.0064	0.0006	0.095	0.342	10.6667	sodium:potassium:chloride symporter activity	EMLSAT00000003697
	GO:0005436	1	0.0064	0.0006	0.095	0.342	10.6667	sodium:phosphate symporter activity	EMLSAT00000005283
	GO:0009674	1	0.0064	0.0006	0.095	0.342	10.6667	potassium:sodium symporter activity	EMLSAT00000003697
	GO:0015116	1	0.0064	0.0006	0.095	0.342	10.6667	sulfate transmembrane transporter activity	EMLSAT00000012981
	GO:0030414	3	0.019	0.0071	0.0985	0.342	2.67606	peptidase inhibitor activity	EMLSAT00000010931,EMLSAT00000008877,EMLSAT00000003696
	GO:0061135	3	0.019	0.0072	0.103	0.347	2.63889	endopeptidase regulator activity	EMLSAT00000010931,EMLSAT00000008877,EMLSAT00000003696
	GO:0015379	1	0.0064	0.0008	0.113	0.379	8	potassium:chloride symporter activity	EMLSAT00000003697
	GO:0004535	1	0.0064	0.0008	0.113	0.379	8	poly(A)-specific ribonuclease activity	EMLSAT00000000347
	GO:0016918	1	0.0064	0.0008	0.113	0.379	8	retinal binding	EMLSAT00000012368
	GO:0008603	1	0.0064	0.0008	0.113	0.379	8	cAMP-dependent protein kinase regulator activity	EMLSAT00000001409
	GO:0042165	1	0.0064	0.0008	0.113	0.379	8	neurotransmitter binding	EMLSAT00000000486
	GO:0002039	2	0.013	0.0038	0.118	0.38	3.42105	p53 binding	EMLSAT00000002019,EMLSAT00000008252
	GO:0015276	5	0.032	0.017	0.12	0.384	1.88235	ligand-gated ion channel activity	EMLSAT00000000486,EMLSAT00000010499,EMLSAT00000008182,EMLSAT00000001287,EMLSAT00000004087
	GO:0022834	5	0.032	0.017	0.12	0.384	1.88235	ligand-gated channel activity	EMLSAT00000000486,EMLSAT00000010499,EMLSAT00000008182,EMLSAT00000001287,EMLSAT00000004087
	GO:0004721	5	0.032	0.017	0.123	0.387	1.88235	phosphoprotein phosphatase activity	EMLSAT00000002109,EMLSAT00000012686,EMLSAT00000007645,EMLSAT00000009585,EMLSAT00000010969
	GO:0030551	1	0.0064	0.0009	0.13	0.407	7.11111	cyclic nucleotide binding	EMLSAT00000009544
	GO:0015924	1	0.0064	0.0009	0.13	0.407	7.11111	mannosyl-oligosaccharide mannosidase activity	EMLSAT00000005397
	GO:0015165	1	0.0064	0.0009	0.13	0.407	7.11111	pyrimidine nucleotide-sugar transmembrane transporter activity	EMLSAT00000012703
	GO:0022843	3	0.019	0.0082	0.137	0.417	2.31707	voltage-gated cation channel activity	EMLSAT00000010499,EMLSAT00000008182,EMLSAT00000004087
	GO:0005041	1	0.0064	0.001	0.148	0.446	6.4	low-density lipoprotein particle receptor activity	EMLSAT00000000937
	GO:0042813	1	0.0064	0.001	0.148	0.446	6.4	Wnt-activated receptor activity	EMLSAT00000000937
	GO:0016490	1	0.0064	0.001	0.148	0.446	6.4	structural constituent of peritrophic membrane	EMLSAT00000000904
	GO:0004022	1	0.0064	0.001	0.148	0.446	6.4	alcohol dehydrogenase (NAD+) activity	EMLSAT00000003718
	GO:0018455	1	0.0064	0.001	0.148	0.446	6.4	alcohol dehydrogenase [NAD(P)+] activity	EMLSAT00000003718
	GO:0061134	3	0.019	0.0087	0.156	0.453	2.18391	peptidase regulator activity	EMLSAT00000010931,EMLSAT00000008877,EMLSAT00000003696
	GO:0022890	10	0.064	0.045	0.16	0.464	1.42222	inorganic cation transmembrane transporter activity	EMLSAT00000001634,EMLSAT00000000554,EMLSAT00000000486,EMLSAT00000010499,EMLSAT00000003697,EMLSAT00000008182,EMLSAT00000001287,EMLSAT00000009001,EMLSAT00000004087,EMLSAT00000005283
	GO:0042578	8	0.051	0.034	0.161	0.464	1.5	phosphoric ester hydrolase activity	EMLSAT00000002109,EMLSAT00000009544,EMLSAT00000012327,EMLSAT00000008458,EMLSAT00000012686,EMLSAT00000007645,EMLSAT00000009585,EMLSAT00000010969
	GO:0005501	1	0.0064	0.0011	0.165	0.469	5.81818	retinoid binding	EMLSAT00000012368
	GO:0004559	1	0.0064	0.0011	0.165	0.469	5.81818	alpha-mannosidase activity	EMLSAT00000005397
	GO:0008553	1	0.0064	0.0011	0.165	0.469	5.81818	proton-exporting ATPase activity, phosphorylative mechanism	EMLSAT00000000554
	GO:0008556	1	0.0064	0.0011	0.165	0.469	5.81818	potassium transmembrane transporter activity, phosphorylative mechanism	EMLSAT00000000554
	GO:0035251	1	0.0064	0.0011	0.165	0.469	5.81818	UDP-glucosyltransferase activity	EMLSAT00000007254
	GO:0019840	1	0.0064	0.0011	0.165	0.469	5.81818	isoprenoid binding	EMLSAT00000012368
	GO:0005338	1	0.0064	0.0011	0.165	0.469	5.81818	nucleotide-sugar transmembrane transporter activity	EMLSAT00000012703
	GO:0004115	1	0.0064	0.0011	0.165	0.469	5.81818	3',5'-cyclic-AMP phosphodiesterase activity	EMLSAT00000009544
	GO:0008509	5	0.032	0.019	0.169	0.469	1.68421	anion transmembrane transporter activity	EMLSAT00000001634,EMLSAT00000000741,EMLSAT00000003697,EMLSAT00000012981,EMLSAT00000009001
	GO:0004553	3	0.019	0.0091	0.17	0.469	2.08791	hydrolase activity, hydrolyzing O-glycosyl compounds	EMLSAT00000005397,EMLSAT00000012213,EMLSAT00000007604
	GO:0015103	3	0.019	0.0092	0.175	0.469	2.06522	inorganic anion transmembrane transporter activity	EMLSAT00000000741,EMLSAT00000003697,EMLSAT00000012981
	GO:0015378	1	0.0064	0.0013	0.181	0.478	4.92308	sodium:chloride symporter activity	EMLSAT00000003697
	GO:0015373	1	0.0064	0.0013	0.181	0.478	4.92308	anion:sodium symporter activity	EMLSAT00000003697
	GO:0016857	1	0.0064	0.0013	0.181	0.478	4.92308	racemase and epimerase activity, acting on carbohydrates and derivatives	EMLSAT00000000852
	GO:0016861	1	0.0064	0.0013	0.181	0.478	4.92308	intramolecular oxidoreductase activity, interconverting aldoses and ketoses	EMLSAT00000007258
	GO:0019206	1	0.0064	0.0013	0.181	0.478	4.92308	nucleoside kinase activity	EMLSAT00000010808
	GO:0015923	1	0.0064	0.0013	0.181	0.478	4.92308	mannosidase activity	EMLSAT00000005397
	GO:0015318	13	0.083	0.063	0.182	0.478	1.31746	inorganic molecular entity transmembrane transporter activity	EMLSAT00000010683,EMLSAT00000010499,EMLSAT00000003697,EMLSAT00000008182,EMLSAT00000001287,EMLSAT00000009001,EMLSAT00000004087,EMLSAT00000005283,EMLSAT00000001634,EMLSAT00000000554,EMLSAT00000000741,EMLSAT00000000486,EMLSAT00000012981
	GO:0008270	18	0.12	0.092	0.188	0.478	1.30435	zinc ion binding	EMLSAT00000009544,EMLSAT00000012656,EMLSAT00000005397,EMLSAT00000011910,EMLSAT00000006178,EMLSAT00000006421,EMLSAT00000010954,EMLSAT00000010532,EMLSAT00000007469,EMLSAT00000008877,EMLSAT00000003771,EMLSAT00000008372,EMLSAT00000002017,EMLSAT00000002554,EMLSAT00000007735,EMLSAT00000000705,EMLSAT00000001904,EMLSAT00000005429
	GO:0004222	5	0.032	0.02	0.189	0.478	1.6	metalloendopeptidase activity	EMLSAT00000006178,EMLSAT00000010532,EMLSAT00000007469,EMLSAT00000008877,EMLSAT00000008372
	GO:0005244	3	0.019	0.0096	0.19	0.478	1.97917	voltage-gated ion channel activity	EMLSAT00000010499,EMLSAT00000008182,EMLSAT00000004087
	GO:0022832	3	0.019	0.0096	0.19	0.478	1.97917	voltage-gated channel activity	EMLSAT00000010499,EMLSAT00000008182,EMLSAT00000004087
	GO:0016881	2	0.013	0.0052	0.194	0.478	2.5	acid-amino acid ligase activity	EMLSAT00000001559,EMLSAT00000007253
	GO:0015377	1	0.0064	0.0014	0.197	0.483	4.57143	cation:chloride symporter activity	EMLSAT00000003697
	GO:0015296	1	0.0064	0.0014	0.197	0.483	4.57143	anion:cation symporter activity	EMLSAT00000003697
	GO:1901618	1	0.0064	0.0014	0.197	0.483	4.57143	organic hydroxy compound transmembrane transporter activity	EMLSAT00000010683
	GO:0016174	1	0.0064	0.0014	0.197	0.483	4.57143	NAD(P)H oxidase (H(2)O(2)-forming activity	EMLSAT00000011299
	GO:0046527	1	0.0064	0.0014	0.197	0.483	4.57143	glucosyltransferase activity	EMLSAT00000007254
	GO:0030228	1	0.0064	0.0014	0.197	0.483	4.57143	lipoprotein particle receptor activity	EMLSAT00000000937
	GO:0000175	1	0.0064	0.0014	0.197	0.483	4.57143	3'-5'-exoribonuclease activity	EMLSAT00000000347
	GO:0008324	10	0.064	0.047	0.201	0.483	1.3617	cation transmembrane transporter activity	EMLSAT00000001634,EMLSAT00000000554,EMLSAT00000000486,EMLSAT00000010499,EMLSAT00000003697,EMLSAT00000008182,EMLSAT00000001287,EMLSAT00000009001,EMLSAT00000004087,EMLSAT00000005283
	GO:0004177	2	0.013	0.0053	0.201	0.483	2.45283	aminopeptidase activity	EMLSAT00000000365,EMLSAT00000012797
	GO:0019205	2	0.013	0.0053	0.201	0.483	2.45283	nucleobase-containing compound kinase activity	EMLSAT00000010808,EMLSAT00000003165
	GO:0008081	3	0.019	0.01	0.205	0.483	1.9	phosphoric diester hydrolase activity	EMLSAT00000009544,EMLSAT00000012327,EMLSAT00000008458
	GO:0016798	3	0.019	0.01	0.205	0.483	1.9	hydrolase activity, acting on glycosyl bonds	EMLSAT00000005397,EMLSAT00000012213,EMLSAT00000007604
	GO:0016787	41	0.26	0.23	0.21	0.483	1.13043	hydrolase activity	EMLSAT00000012327,EMLSAT00000005076,EMLSAT00000005397,EMLSAT00000012246,EMLSAT00000010683,EMLSAT00000012686,EMLSAT00000009998,EMLSAT00000005314,EMLSAT00000007073,EMLSAT00000008660,EMLSAT00000010969,EMLSAT00000002109,EMLSAT00000000745,EMLSAT00000000347,EMLSAT00000000741,EMLSAT00000000365,EMLSAT00000001532,EMLSAT00000007735,EMLSAT00000000705,EMLSAT00000009544,EMLSAT00000007343,EMLSAT00000012656,EML…
	GO:0050664	1	0.0064	0.0015	0.213	0.483	4.26667	oxidoreductase activity, acting on NAD(P)H, oxygen as acceptor	EMLSAT00000011299
	GO:0018024	2	0.013	0.0057	0.223	0.503	2.2807	histone-lysine N-methyltransferase activity	EMLSAT00000002019,EMLSAT00000008252
	GO:0003824	84	0.54	0.51	0.228	0.511	1.05882	catalytic activity	EMLSAT00000010369,EMLSAT00000009015,EMLSAT00000011299,EMLSAT00000010683,EMLSAT00000002387,EMLSAT00000012907,EMLSAT00000003674,EMLSAT00000000683,EMLSAT00000007073,EMLSAT00000010808,EMLSAT00000010969,EMLSAT00000002109,EMLSAT00000004649,EMLSAT00000001899,EMLSAT00000001971,EMLSAT00000000365,EMLSAT00000001532,EMLSAT00000003718,EMLSAT00000009544,EMLSAT00000010534,EMLSAT00000010931,EMLSAT00000008337,EML…
	GO:0008239	1	0.0064	0.0016	0.229	0.511	4	dipeptidyl-peptidase activity	EMLSAT00000012797
	GO:0016854	1	0.0064	0.0016	0.229	0.511	4	racemase and epimerase activity	EMLSAT00000000852
	GO:0016896	1	0.0064	0.0016	0.229	0.511	4	exoribonuclease activity, producing 5'-phosphomonoesters	EMLSAT00000000347
	GO:0016491	15	0.096	0.078	0.23	0.511	1.23077	oxidoreductase activity	EMLSAT00000010348,EMLSAT00000007696,EMLSAT00000011299,EMLSAT00000007547,EMLSAT00000002387,EMLSAT00000003246,EMLSAT00000003165,EMLSAT00000004649,EMLSAT00000001899,EMLSAT00000000741,EMLSAT00000004668,EMLSAT00000001971,EMLSAT00000005987,EMLSAT00000007977,EMLSAT00000003718
	GO:0016279	2	0.013	0.0058	0.23	0.511	2.24138	protein-lysine N-methyltransferase activity	EMLSAT00000002019,EMLSAT00000008252
	GO:0016278	2	0.013	0.0058	0.23	0.511	2.24138	lysine N-methyltransferase activity	EMLSAT00000002019,EMLSAT00000008252
	GO:0015631	4	0.026	0.016	0.243	0.523	1.625	tubulin binding	EMLSAT00000010683,EMLSAT00000002236,EMLSAT00000007735,EMLSAT00000004372
	GO:0004857	3	0.019	0.011	0.247	0.529	1.72727	enzyme inhibitor activity	EMLSAT00000010931,EMLSAT00000008877,EMLSAT00000003696
	GO:0042626	3	0.019	0.011	0.247	0.529	1.72727	ATPase-coupled transmembrane transporter activity	EMLSAT00000000745,EMLSAT00000000554,EMLSAT00000000741
	GO:0004532	1	0.0064	0.0019	0.259	0.55	3.36842	exoribonuclease activity	EMLSAT00000000347
	GO:1901682	1	0.0064	0.0019	0.259	0.55	3.36842	sulfur compound transmembrane transporter activity	EMLSAT00000012981
	GO:0016796	1	0.0064	0.0019	0.259	0.55	3.36842	exonuclease activity, active with either ribo- or deoxyribonucleic acids and producing 5'-phosphomonoesters	EMLSAT00000000347
	GO:0017147	1	0.0064	0.0019	0.259	0.55	3.36842	Wnt-protein binding	EMLSAT00000000937
	GO:0015574	1	0.0064	0.0019	0.259	0.55	3.36842	trehalose transmembrane transporter activity	EMLSAT00000004109
	GO:0042910	1	0.0064	0.0019	0.259	0.55	3.36842	xenobiotic transmembrane transporter activity	EMLSAT00000000741
	GO:0004843	1	0.0064	0.002	0.274	0.563	3.2	thiol-dependent ubiquitin-specific protease activity	EMLSAT00000002236
	GO:0004550	1	0.0064	0.002	0.274	0.563	3.2	nucleoside diphosphate kinase activity	EMLSAT00000003165
	GO:0101005	1	0.0064	0.002	0.274	0.563	3.2	ubiquitinyl hydrolase activity	EMLSAT00000002236
	GO:0042054	2	0.013	0.0066	0.275	0.563	1.9697	histone methyltransferase activity	EMLSAT00000002019,EMLSAT00000008252
	GO:0016769	1	0.0064	0.0022	0.288	0.58	2.90909	transferase activity, transferring nitrogenous groups	EMLSAT00000000683
	GO:0015157	1	0.0064	0.0022	0.288	0.58	2.90909	oligosaccharide transmembrane transporter activity	EMLSAT00000004109
	GO:0015154	1	0.0064	0.0022	0.288	0.58	2.90909	disaccharide transmembrane transporter activity	EMLSAT00000004109
	GO:0008483	1	0.0064	0.0022	0.288	0.58	2.90909	transaminase activity	EMLSAT00000000683
	GO:0038024	2	0.013	0.0068	0.289	0.58	1.91176	cargo receptor activity	EMLSAT00000003924,EMLSAT00000000937
	GO:0015399	3	0.019	0.012	0.295	0.58	1.58333	primary active transmembrane transporter activity	EMLSAT00000000745,EMLSAT00000000554,EMLSAT00000000741
	GO:0005261	5	0.032	0.023	0.299	0.585	1.3913	cation channel activity	EMLSAT00000000486,EMLSAT00000010499,EMLSAT00000008182,EMLSAT00000001287,EMLSAT00000004087
	GO:0008227	1	0.0064	0.0023	0.302	0.588	2.78261	G protein-coupled amine receptor activity	EMLSAT00000009170
	GO:0015277	1	0.0064	0.0023	0.302	0.588	2.78261	kainate selective glutamate receptor activity	EMLSAT00000001287
	GO:0015149	1	0.0064	0.0023	0.302	0.588	2.78261	hexose transmembrane transporter activity	EMLSAT00000001942
	GO:0015145	1	0.0064	0.0023	0.302	0.588	2.78261	monosaccharide transmembrane transporter activity	EMLSAT00000001942
	GO:0005355	1	0.0064	0.0023	0.302	0.588	2.78261	glucose transmembrane transporter activity	EMLSAT00000001942
	GO:0016791	5	0.032	0.023	0.303	0.588	1.3913	phosphatase activity	EMLSAT00000002109,EMLSAT00000012686,EMLSAT00000007645,EMLSAT00000009585,EMLSAT00000010969
	GO:0015108	2	0.013	0.0071	0.304	0.588	1.83099	chloride transmembrane transporter activity	EMLSAT00000000741,EMLSAT00000003697
	GO:0046943	2	0.013	0.0072	0.311	0.588	1.80556	carboxylic acid transmembrane transporter activity	EMLSAT00000001634,EMLSAT00000009001
	GO:0005342	2	0.013	0.0072	0.311	0.588	1.80556	organic acid transmembrane transporter activity	EMLSAT00000001634,EMLSAT00000009001
	GO:0003730	1	0.0064	0.0024	0.316	0.589	2.66667	mRNA 3'-UTR binding	EMLSAT00000006392
	GO:0019213	1	0.0064	0.0024	0.316	0.589	2.66667	deacetylase activity	EMLSAT00000000896
	GO:0004114	1	0.0064	0.0024	0.316	0.589	2.66667	3',5'-cyclic-nucleotide phosphodiesterase activity	EMLSAT00000009544
	GO:0097367	28	0.18	0.16	0.318	0.589	1.125	carbohydrate derivative binding	EMLSAT00000000081,EMLSAT00000003050,EMLSAT00000009015,EMLSAT00000007696,EMLSAT00000010683,EMLSAT00000009558,EMLSAT00000012907,EMLSAT00000007073,EMLSAT00000010808,EMLSAT00000011615,EMLSAT00000008540,EMLSAT00000000082,EMLSAT00000000745,EMLSAT00000000867,EMLSAT00000000741,EMLSAT00000005557,EMLSAT00000000904,EMLSAT00000009544,EMLSAT00000010534,EMLSAT00000012656,EMLSAT00000008876,EMLSAT00000008877,EML…
	GO:0016788	12	0.077	0.066	0.327	0.598	1.16667	hydrolase activity, acting on ester bonds	EMLSAT00000002109,EMLSAT00000009544,EMLSAT00000012327,EMLSAT00000000347,EMLSAT00000008458,EMLSAT00000000554,EMLSAT00000012686,EMLSAT00000001532,EMLSAT00000007645,EMLSAT00000009998,EMLSAT00000009585,EMLSAT00000010969
	GO:0004112	1	0.0064	0.0025	0.33	0.6	2.56	cyclic-nucleotide phosphodiesterase activity	EMLSAT00000009544
	GO:0015932	1	0.0064	0.0025	0.33	0.6	2.56	nucleobase-containing compound transmembrane transporter activity	EMLSAT00000012703
	GO:0008092	8	0.051	0.042	0.331	0.6	1.21429	cytoskeletal protein binding	EMLSAT00000002109,EMLSAT00000003050,EMLSAT00000010007,EMLSAT00000010683,EMLSAT00000011356,EMLSAT00000002236,EMLSAT00000007735,EMLSAT00000004372
	GO:0008170	2	0.013	0.0076	0.333	0.6	1.71053	N-methyltransferase activity	EMLSAT00000002019,EMLSAT00000008252
	GO:0016298	3	0.019	0.013	0.339	0.606	1.46154	lipase activity	EMLSAT00000008458,EMLSAT00000001532,EMLSAT00000009998
	GO:0042562	1	0.0064	0.0027	0.343	0.611	2.37037	hormone binding	EMLSAT00000007764
	GO:1901505	1	0.0064	0.0027	0.343	0.611	2.37037	carbohydrate derivative transmembrane transporter activity	EMLSAT00000012703
	GO:0004623	1	0.0064	0.0027	0.343	0.611	2.37037	phospholipase A2 activity	EMLSAT00000001532
	GO:0016301	13	0.083	0.073	0.344	0.611	1.13699	kinase activity	EMLSAT00000010534,EMLSAT00000003050,EMLSAT00000008876,EMLSAT00000012907,EMLSAT00000000132,EMLSAT00000010808,EMLSAT00000003165,EMLSAT00000006690,EMLSAT00000002109,EMLSAT00000000867,EMLSAT00000000554,EMLSAT00000000695,EMLSAT00000005106
	GO:0052689	3	0.019	0.013	0.344	0.611	1.46154	carboxylic ester hydrolase activity	EMLSAT00000000554,EMLSAT00000001532,EMLSAT00000009998
	GO:0015075	12	0.077	0.067	0.346	0.611	1.14925	ion transmembrane transporter activity	EMLSAT00000001634,EMLSAT00000000554,EMLSAT00000000741,EMLSAT00000000486,EMLSAT00000010499,EMLSAT00000003697,EMLSAT00000008182,EMLSAT00000001287,EMLSAT00000012981,EMLSAT00000009001,EMLSAT00000004087,EMLSAT00000005283
	GO:0008276	2	0.013	0.0079	0.348	0.611	1.64557	protein methyltransferase activity	EMLSAT00000002019,EMLSAT00000008252
	GO:0042302	2	0.013	0.008	0.355	0.613	1.625	structural constituent of cuticle	EMLSAT00000005362,EMLSAT00000002884
	GO:0008242	1	0.0064	0.0028	0.356	0.613	2.28571	omega peptidase activity	EMLSAT00000002236
	GO:0051015	1	0.0064	0.0028	0.356	0.613	2.28571	actin filament binding	EMLSAT00000011356
	GO:0015035	1	0.0064	0.0028	0.356	0.613	2.28571	protein disulfide oxidoreductase activity	EMLSAT00000003165
	GO:0000981	4	0.026	0.019	0.358	0.613	1.36842	DNA-binding transcription factor activity, RNA polymerase II-specific	EMLSAT00000002554,EMLSAT00000012720,EMLSAT00000003771,EMLSAT00000001904
	GO:0005509	8	0.051	0.043	0.361	0.613	1.18605	calcium ion binding	EMLSAT00000011139,EMLSAT00000009873,EMLSAT00000011299,EMLSAT00000000720,EMLSAT00000008372,EMLSAT00000003718,EMLSAT00000008540,EMLSAT00000009709
	GO:0022836	5	0.032	0.025	0.366	0.616	1.28	gated channel activity	EMLSAT00000000486,EMLSAT00000010499,EMLSAT00000008182,EMLSAT00000001287,EMLSAT00000004087
	GO:1904315	1	0.0064	0.0029	0.369	0.618	2.2069	transmitter-gated ion channel activity involved in regulation of postsynaptic membrane potential	EMLSAT00000000486
	GO:0022848	1	0.0064	0.0029	0.369	0.618	2.2069	acetylcholine-gated cation-selective channel activity	EMLSAT00000000486
	GO:0099529	1	0.0064	0.0029	0.369	0.618	2.2069	neurotransmitter receptor activity involved in regulation of postsynaptic membrane potential	EMLSAT00000000486
	GO:0015662	1	0.0064	0.0029	0.369	0.618	2.2069	ion transmembrane transporter activity, phosphorylative mechanism	EMLSAT00000000554
	GO:0015036	1	0.0064	0.0032	0.393	0.649	2	disulfide oxidoreductase activity	EMLSAT00000003165
	GO:0009678	1	0.0064	0.0032	0.393	0.649	2	pyrophosphate hydrolysis-driven proton transmembrane transporter activity	EMLSAT00000000554
	GO:0015267	7	0.045	0.039	0.395	0.649	1.15385	channel activity	EMLSAT00000010683,EMLSAT00000000741,EMLSAT00000000486,EMLSAT00000010499,EMLSAT00000008182,EMLSAT00000001287,EMLSAT00000004087
	GO:0022803	7	0.045	0.039	0.395	0.649	1.15385	passive transmembrane transporter activity	EMLSAT00000010683,EMLSAT00000000741,EMLSAT00000000486,EMLSAT00000010499,EMLSAT00000008182,EMLSAT00000001287,EMLSAT00000004087
	GO:0004620	2	0.013	0.0087	0.397	0.649	1.49425	phospholipase activity	EMLSAT00000008458,EMLSAT00000001532
	GO:0008408	1	0.0064	0.0033	0.405	0.655	1.93939	3'-5' exonuclease activity	EMLSAT00000000347
	GO:0016772	15	0.096	0.088	0.407	0.655	1.09091	transferase activity, transferring phosphorus-containing groups	EMLSAT00000010534,EMLSAT00000003050,EMLSAT00000006365,EMLSAT00000009015,EMLSAT00000008876,EMLSAT00000012907,EMLSAT00000000132,EMLSAT00000010808,EMLSAT00000003165,EMLSAT00000006690,EMLSAT00000002109,EMLSAT00000000867,EMLSAT00000000554,EMLSAT00000000695,EMLSAT00000005106
	GO:0046914	18	0.12	0.11	0.411	0.659	1.09091	transition metal ion binding	EMLSAT00000009544,EMLSAT00000012656,EMLSAT00000005397,EMLSAT00000011910,EMLSAT00000006178,EMLSAT00000006421,EMLSAT00000010954,EMLSAT00000010532,EMLSAT00000007469,EMLSAT00000008877,EMLSAT00000003771,EMLSAT00000008372,EMLSAT00000002017,EMLSAT00000002554,EMLSAT00000007735,EMLSAT00000000705,EMLSAT00000001904,EMLSAT00000005429
	GO:0016879	2	0.013	0.009	0.411	0.659	1.44444	ligase activity, forming carbon-nitrogen bonds	EMLSAT00000001559,EMLSAT00000007253
	GO:0004806	1	0.0064	0.0034	0.417	0.663	1.88235	triglyceride lipase activity	EMLSAT00000009998
	GO:0038023	10	0.064	0.058	0.422	0.669	1.10345	signaling receptor activity	EMLSAT00000009170,EMLSAT00000000486,EMLSAT00000002554,EMLSAT00000000132,EMLSAT00000001287,EMLSAT00000003771,EMLSAT00000001904,EMLSAT00000010879,EMLSAT00000000937,EMLSAT00000002806
	GO:0004725	2	0.013	0.0092	0.425	0.67	1.41304	protein tyrosine phosphatase activity	EMLSAT00000002109,EMLSAT00000007645
	GO:0060089	10	0.064	0.058	0.425	0.67	1.10345	molecular transducer activity	EMLSAT00000009170,EMLSAT00000000486,EMLSAT00000002554,EMLSAT00000000132,EMLSAT00000001287,EMLSAT00000003771,EMLSAT00000001904,EMLSAT00000010879,EMLSAT00000000937,EMLSAT00000002806
	GO:0016740	30	0.19	0.18	0.436	0.682	1.05556	transferase activity	EMLSAT00000010369,EMLSAT00000007254,EMLSAT00000003050,EMLSAT00000006365,EMLSAT00000009015,EMLSAT00000012907,EMLSAT00000003674,EMLSAT00000000683,EMLSAT00000003531,EMLSAT00000010808,EMLSAT00000002109,EMLSAT00000000867,EMLSAT00000010534,EMLSAT00000008337,EMLSAT00000008876,EMLSAT00000011861,EMLSAT00000008316,EMLSAT00000008998,EMLSAT00000000132,EMLSAT00000003165,EMLSAT00000008252,EMLSAT00000001460,EML…
	GO:0008307	1	0.0064	0.0037	0.44	0.686	1.72973	structural constituent of muscle	EMLSAT00000006690
	GO:0098960	1	0.0064	0.0038	0.451	0.701	1.68421	postsynaptic neurotransmitter receptor activity	EMLSAT00000000486
	GO:0004722	1	0.0064	0.0038	0.451	0.701	1.68421	protein serine/threonine phosphatase activity	EMLSAT00000012686
	GO:0004767	1	0.0064	0.0038	0.451	0.701	1.68421	sphingomyelin phosphodiesterase activity	EMLSAT00000008458
	GO:0016765	1	0.0064	0.0039	0.462	0.709	1.64103	transferase activity, transferring alkyl or aryl (other than methyl) groups	EMLSAT00000008177
	GO:0016860	1	0.0064	0.0039	0.462	0.709	1.64103	intramolecular oxidoreductase activity	EMLSAT00000007258
	GO:0016616	2	0.013	0.01	0.465	0.709	1.3	oxidoreductase activity, acting on the CH-OH group of donors, NAD or NADP as acceptor	EMLSAT00000000741,EMLSAT00000003718
	GO:0030234	6	0.038	0.035	0.469	0.712	1.08571	enzyme regulator activity	EMLSAT00000009742,EMLSAT00000010931,EMLSAT00000012512,EMLSAT00000008877,EMLSAT00000003696,EMLSAT00000001409
	GO:0008757	2	0.013	0.01	0.472	0.713	1.3	S-adenosylmethionine-dependent methyltransferase activity	EMLSAT00000002019,EMLSAT00000008252
	GO:0016701	1	0.0064	0.0041	0.473	0.713	1.56098	oxidoreductase activity, acting on single donors with incorporation of molecular oxygen	EMLSAT00000007696
	GO:0008514	2	0.013	0.01	0.478	0.718	1.3	organic anion transmembrane transporter activity	EMLSAT00000001634,EMLSAT00000009001
	GO:0005216	6	0.038	0.035	0.48	0.718	1.08571	ion channel activity	EMLSAT00000000741,EMLSAT00000000486,EMLSAT00000010499,EMLSAT00000008182,EMLSAT00000001287,EMLSAT00000004087
	GO:0005272	1	0.0064	0.0042	0.483	0.719	1.52381	sodium channel activity	EMLSAT00000001287
	GO:0016747	3	0.019	0.017	0.487	0.722	1.11765	transferase activity, transferring acyl groups other than amino-acyl groups	EMLSAT00000010369,EMLSAT00000001567,EMLSAT00000003531
	GO:0022824	2	0.013	0.011	0.491	0.726	1.18182	transmitter-gated ion channel activity	EMLSAT00000000486,EMLSAT00000001287
	GO:0022835	2	0.013	0.011	0.491	0.726	1.18182	transmitter-gated channel activity	EMLSAT00000000486,EMLSAT00000001287
	GO:0016407	2	0.013	0.011	0.491	0.726	1.18182	acetyltransferase activity	EMLSAT00000001567,EMLSAT00000003531
	GO:0016773	10	0.064	0.061	0.493	0.726	1.04918	phosphotransferase activity, alcohol group as acceptor	EMLSAT00000002109,EMLSAT00000010534,EMLSAT00000003050,EMLSAT00000000867,EMLSAT00000000554,EMLSAT00000008876,EMLSAT00000012907,EMLSAT00000000132,EMLSAT00000010808,EMLSAT00000006690
	GO:0016776	1	0.0064	0.0043	0.494	0.726	1.48837	phosphotransferase activity, phosphate group as acceptor	EMLSAT00000003165
	GO:0050254	1	0.0064	0.0043	0.494	0.726	1.48837	rhodopsin kinase activity	EMLSAT00000002109
	GO:0050253	1	0.0064	0.0046	0.513	0.742	1.3913	retinyl-palmitate esterase activity	EMLSAT00000009998
	GO:0005089	1	0.0064	0.0046	0.513	0.742	1.3913	Rho guanyl-nucleotide exchange factor activity	EMLSAT00000008337
	GO:0016667	1	0.0064	0.0047	0.523	0.751	1.3617	oxidoreductase activity, acting on a sulfur group of donors	EMLSAT00000003165
	GO:0004714	1	0.0064	0.0048	0.533	0.762	1.33333	transmembrane receptor protein tyrosine kinase activity	EMLSAT00000000132
	GO:0005044	1	0.0064	0.0051	0.551	0.785	1.2549	scavenger receptor activity	EMLSAT00000003924
	GO:0003697	1	0.0064	0.0051	0.551	0.785	1.2549	single-stranded DNA binding	EMLSAT00000004387
	GO:0050839	1	0.0064	0.0051	0.551	0.785	1.2549	cell adhesion molecule binding	EMLSAT00000004818
	GO:0030594	2	0.013	0.012	0.552	0.785	1.08333	neurotransmitter receptor activity	EMLSAT00000000486,EMLSAT00000001287
	GO:0004672	8	0.051	0.051	0.553	0.785	1	protein kinase activity	EMLSAT00000002109,EMLSAT00000010534,EMLSAT00000003050,EMLSAT00000000867,EMLSAT00000008876,EMLSAT00000012907,EMLSAT00000000132,EMLSAT00000006690
	GO:0043169	38	0.24	0.25	0.553	0.785	0.96	cation binding	EMLSAT00000012327,EMLSAT00000011139,EMLSAT00000003050,EMLSAT00000005397,EMLSAT00000011910,EMLSAT00000006421,EMLSAT00000009873,EMLSAT00000007696,EMLSAT00000011299,EMLSAT00000012686,EMLSAT00000003771,EMLSAT00000001690,EMLSAT00000008540,EMLSAT00000004649,EMLSAT00000000720,EMLSAT00000000486,EMLSAT00000001971,EMLSAT00000007735,EMLSAT00000000705,EMLSAT00000003718,EMLSAT00000009544,EMLSAT00000007343,EML…
	GO:0005231	2	0.013	0.012	0.558	0.785	1.08333	excitatory extracellular ligand-gated ion channel activity	EMLSAT00000000486,EMLSAT00000001287
	GO:0016614	2	0.013	0.012	0.558	0.785	1.08333	oxidoreductase activity, acting on CH-OH group of donors	EMLSAT00000000741,EMLSAT00000003718
	GO:0004715	1	0.0064	0.0052	0.56	0.785	1.23077	non-membrane spanning protein tyrosine kinase activity	EMLSAT00000010534
	GO:0003779	3	0.019	0.019	0.564	0.785	1	actin binding	EMLSAT00000003050,EMLSAT00000010007,EMLSAT00000011356
	GO:0004540	1	0.0064	0.0053	0.569	0.785	1.20755	ribonuclease activity	EMLSAT00000000347
	GO:0030695	2	0.013	0.012	0.575	0.789	1.08333	GTPase regulator activity	EMLSAT00000009742,EMLSAT00000012512
	GO:0004713	2	0.013	0.012	0.575	0.789	1.08333	protein tyrosine kinase activity	EMLSAT00000010534,EMLSAT00000000132
	GO:0019199	1	0.0064	0.0054	0.577	0.789	1.18519	transmembrane receptor protein kinase activity	EMLSAT00000000132
	GO:0046872	37	0.24	0.24	0.585	0.794	1	metal ion binding	EMLSAT00000012327,EMLSAT00000011139,EMLSAT00000003050,EMLSAT00000005397,EMLSAT00000011910,EMLSAT00000006421,EMLSAT00000009873,EMLSAT00000007696,EMLSAT00000011299,EMLSAT00000012686,EMLSAT00000003771,EMLSAT00000001690,EMLSAT00000008540,EMLSAT00000004649,EMLSAT00000000720,EMLSAT00000001971,EMLSAT00000007735,EMLSAT00000000705,EMLSAT00000003718,EMLSAT00000009544,EMLSAT00000007343,EMLSAT00000012656,EML…
	GO:0005254	1	0.0064	0.0056	0.586	0.794	1.14286	chloride channel activity	EMLSAT00000000741
	GO:0016746	3	0.019	0.02	0.591	0.797	0.95	transferase activity, transferring acyl groups	EMLSAT00000010369,EMLSAT00000001567,EMLSAT00000003531
	GO:0016651	1	0.0064	0.0057	0.594	0.798	1.12281	oxidoreductase activity, acting on NAD(P)H	EMLSAT00000011299
	GO:0004674	5	0.032	0.033	0.596	0.798	0.969697	protein serine/threonine kinase activity	EMLSAT00000003050,EMLSAT00000000867,EMLSAT00000008876,EMLSAT00000012907,EMLSAT00000006690
	GO:0060589	2	0.013	0.013	0.597	0.798	1	nucleoside-triphosphatase regulator activity	EMLSAT00000009742,EMLSAT00000012512
	GO:0043021	1	0.0064	0.0058	0.602	0.801	1.10345	ribonucleoprotein complex binding	EMLSAT00000012907
	GO:0019902	1	0.0064	0.0058	0.602	0.801	1.10345	phosphatase binding	EMLSAT00000008414
	GO:0019887	1	0.0064	0.0058	0.602	0.801	1.10345	protein kinase regulator activity	EMLSAT00000001409
	GO:0005253	1	0.0064	0.0058	0.602	0.801	1.10345	anion channel activity	EMLSAT00000000741
	GO:0005088	1	0.0064	0.006	0.61	0.801	1.06667	Ras guanyl-nucleotide exchange factor activity	EMLSAT00000008337
	GO:0019001	4	0.026	0.027	0.612	0.801	0.962963	guanyl nucleotide binding	EMLSAT00000009544,EMLSAT00000009015,EMLSAT00000007073,EMLSAT00000008540
	GO:0032561	4	0.026	0.027	0.612	0.801	0.962963	guanyl ribonucleotide binding	EMLSAT00000009544,EMLSAT00000009015,EMLSAT00000007073,EMLSAT00000008540
	GO:0008017	2	0.013	0.013	0.613	0.801	1	microtubule binding	EMLSAT00000010683,EMLSAT00000002236
	GO:0004970	1	0.0064	0.0061	0.618	0.801	1.04918	ionotropic glutamate receptor activity	EMLSAT00000001287
	GO:0019829	1	0.0064	0.0066	0.647	0.836	0.969697	ATPase-coupled cation transmembrane transporter activity	EMLSAT00000000554
	GO:0008188	1	0.0064	0.0067	0.654	0.842	0.955224	neuropeptide receptor activity	EMLSAT00000009170
	GO:0019207	1	0.0064	0.0067	0.654	0.842	0.955224	kinase regulator activity	EMLSAT00000001409
	GO:0017048	1	0.0064	0.0068	0.661	0.845	0.941176	Rho GTPase binding	EMLSAT00000008337
	GO:0042625	1	0.0064	0.0068	0.661	0.845	0.941176	ATPase-coupled ion transmembrane transporter activity	EMLSAT00000000554
	GO:0005200	1	0.0064	0.0068	0.661	0.845	0.941176	structural constituent of cytoskeleton	EMLSAT00000006690
	GO:0016853	2	0.013	0.014	0.663	0.845	0.928571	isomerase activity	EMLSAT00000000852,EMLSAT00000007258
	GO:0005230	2	0.013	0.014	0.663	0.845	0.928571	extracellular ligand-gated ion channel activity	EMLSAT00000000486,EMLSAT00000001287
	GO:0005234	1	0.0064	0.0071	0.674	0.849	0.901408	extracellularly glutamate-gated ion channel activity	EMLSAT00000001287
	GO:0004527	1	0.0064	0.0073	0.687	0.862	0.876712	exonuclease activity	EMLSAT00000000347
	GO:0001228	1	0.0064	0.0073	0.687	0.862	0.876712	DNA-binding transcription activator activity, RNA polymerase II-specific	EMLSAT00000012720
	GO:0001216	1	0.0064	0.0073	0.687	0.862	0.876712	DNA-binding transcription activator activity	EMLSAT00000012720
	GO:0008066	1	0.0064	0.0073	0.687	0.862	0.876712	glutamate receptor activity	EMLSAT00000001287
	GO:0008528	1	0.0064	0.0075	0.693	0.862	0.853333	G protein-coupled peptide receptor activity	EMLSAT00000009170
	GO:0017076	21	0.13	0.15	0.698	0.862	0.866667	purine nucleotide binding	EMLSAT00000009544,EMLSAT00000010534,EMLSAT00000012656,EMLSAT00000003050,EMLSAT00000009015,EMLSAT00000007696,EMLSAT00000010683,EMLSAT00000008876,EMLSAT00000012907,EMLSAT00000000132,EMLSAT00000007073,EMLSAT00000010808,EMLSAT00000003165,EMLSAT00000006690,EMLSAT00000008540,EMLSAT00000008011,EMLSAT00000000745,EMLSAT00000000867,EMLSAT00000000554,EMLSAT00000000741,EMLSAT00000001409
	GO:0001653	1	0.0064	0.0077	0.706	0.869	0.831169	peptide receptor activity	EMLSAT00000009170
	GO:0004497	1	0.0064	0.0077	0.706	0.869	0.831169	monooxygenase activity	EMLSAT00000007696
	GO:0005516	1	0.0064	0.008	0.717	0.878	0.8	calmodulin binding	EMLSAT00000003050
	GO:0051082	1	0.0064	0.0081	0.723	0.882	0.790123	unfolded protein binding	EMLSAT00000010534
	GO:0030554	17	0.11	0.12	0.73	0.888	0.916667	adenyl nucleotide binding	EMLSAT00000010534,EMLSAT00000012656,EMLSAT00000003050,EMLSAT00000007696,EMLSAT00000010683,EMLSAT00000008876,EMLSAT00000012907,EMLSAT00000000132,EMLSAT00000010808,EMLSAT00000003165,EMLSAT00000006690,EMLSAT00000008011,EMLSAT00000000745,EMLSAT00000000867,EMLSAT00000000554,EMLSAT00000000741,EMLSAT00000001409
	GO:0042802	5	0.032	0.039	0.732	0.888	0.820513	identical protein binding	EMLSAT00000010007,EMLSAT00000000554,EMLSAT00000012686,EMLSAT00000007258,EMLSAT00000012720
	GO:0003777	1	0.0064	0.0087	0.749	0.906	0.735632	microtubule motor activity	EMLSAT00000010683
	GO:0032555	20	0.13	0.14	0.755	0.91	0.928571	purine ribonucleotide binding	EMLSAT00000009544,EMLSAT00000010534,EMLSAT00000012656,EMLSAT00000003050,EMLSAT00000009015,EMLSAT00000007696,EMLSAT00000010683,EMLSAT00000008876,EMLSAT00000012907,EMLSAT00000000132,EMLSAT00000007073,EMLSAT00000010808,EMLSAT00000003165,EMLSAT00000006690,EMLSAT00000008540,EMLSAT00000000745,EMLSAT00000000867,EMLSAT00000000554,EMLSAT00000000741,EMLSAT00000001409
	GO:0005524	16	0.1	0.12	0.764	0.918	0.833333	ATP binding	EMLSAT00000010534,EMLSAT00000012656,EMLSAT00000003050,EMLSAT00000007696,EMLSAT00000010683,EMLSAT00000008876,EMLSAT00000012907,EMLSAT00000000132,EMLSAT00000010808,EMLSAT00000003165,EMLSAT00000006690,EMLSAT00000000745,EMLSAT00000000867,EMLSAT00000000554,EMLSAT00000000741,EMLSAT00000001409
	GO:0015078	1	0.0064	0.0091	0.764	0.918	0.703297	proton transmembrane transporter activity	EMLSAT00000000554
	GO:0032553	20	0.13	0.15	0.767	0.918	0.866667	ribonucleotide binding	EMLSAT00000009544,EMLSAT00000010534,EMLSAT00000012656,EMLSAT00000003050,EMLSAT00000009015,EMLSAT00000007696,EMLSAT00000010683,EMLSAT00000008876,EMLSAT00000012907,EMLSAT00000000132,EMLSAT00000007073,EMLSAT00000010808,EMLSAT00000003165,EMLSAT00000006690,EMLSAT00000008540,EMLSAT00000000745,EMLSAT00000000867,EMLSAT00000000554,EMLSAT00000000741,EMLSAT00000001409
	GO:0005085	1	0.0064	0.0094	0.773	0.921	0.680851	guanyl-nucleotide exchange factor activity	EMLSAT00000008337
	GO:0008289	4	0.026	0.034	0.78	0.926	0.764706	lipid binding	EMLSAT00000008337,EMLSAT00000001532,EMLSAT00000012368,EMLSAT00000006073
	GO:0005525	3	0.019	0.027	0.79	0.935	0.703704	GTP binding	EMLSAT00000009015,EMLSAT00000007073,EMLSAT00000008540
	GO:0042803	3	0.019	0.027	0.79	0.935	0.703704	protein homodimerization activity	EMLSAT00000010007,EMLSAT00000000554,EMLSAT00000012720
	GO:0032550	3	0.019	0.027	0.79	0.935	0.703704	purine ribonucleoside binding	EMLSAT00000009015,EMLSAT00000007073,EMLSAT00000008540
	GO:0001883	3	0.019	0.027	0.79	0.935	0.703704	purine nucleoside binding	EMLSAT00000009015,EMLSAT00000007073,EMLSAT00000008540
	GO:0032559	16	0.1	0.12	0.791	0.935	0.833333	adenyl ribonucleotide binding	EMLSAT00000010534,EMLSAT00000012656,EMLSAT00000003050,EMLSAT00000007696,EMLSAT00000010683,EMLSAT00000008876,EMLSAT00000012907,EMLSAT00000000132,EMLSAT00000010808,EMLSAT00000003165,EMLSAT00000006690,EMLSAT00000000745,EMLSAT00000000867,EMLSAT00000000554,EMLSAT00000000741,EMLSAT00000001409
	GO:0005096	1	0.0064	0.01	0.799	0.935	0.64	GTPase activator activity	EMLSAT00000009742
	GO:0035639	19	0.12	0.14	0.8	0.935	0.857143	purine ribonucleoside triphosphate binding	EMLSAT00000010534,EMLSAT00000012656,EMLSAT00000003050,EMLSAT00000009015,EMLSAT00000007696,EMLSAT00000010683,EMLSAT00000008876,EMLSAT00000012907,EMLSAT00000000132,EMLSAT00000007073,EMLSAT00000010808,EMLSAT00000003165,EMLSAT00000006690,EMLSAT00000008540,EMLSAT00000000745,EMLSAT00000000867,EMLSAT00000000554,EMLSAT00000000741,EMLSAT00000001409
	GO:0032549	3	0.019	0.027	0.801	0.935	0.703704	ribonucleoside binding	EMLSAT00000009015,EMLSAT00000007073,EMLSAT00000008540
	GO:0008194	1	0.0064	0.01	0.803	0.935	0.64	UDP-glycosyltransferase activity	EMLSAT00000007254
	GO:0004888	5	0.032	0.043	0.807	0.935	0.744186	transmembrane signaling receptor activity	EMLSAT00000009170,EMLSAT00000000132,EMLSAT00000001287,EMLSAT00000000937,EMLSAT00000002806
	GO:0001882	3	0.019	0.028	0.811	0.935	0.678571	nucleoside binding	EMLSAT00000009015,EMLSAT00000007073,EMLSAT00000008540
	GO:0008168	2	0.013	0.02	0.813	0.935	0.65	methyltransferase activity	EMLSAT00000002019,EMLSAT00000008252
	GO:0019842	1	0.0064	0.011	0.818	0.936	0.581818	vitamin binding	EMLSAT00000012368
	GO:0016741	2	0.013	0.02	0.824	0.94	0.65	transferase activity, transferring one-carbon groups	EMLSAT00000002019,EMLSAT00000008252
	GO:0004930	2	0.013	0.02	0.827	0.94	0.65	G protein-coupled receptor activity	EMLSAT00000009170,EMLSAT00000002806
	GO:0009055	1	0.0064	0.011	0.836	0.947	0.581818	electron transfer activity	EMLSAT00000003165
	GO:0003729	1	0.0064	0.012	0.849	0.959	0.533333	mRNA binding	EMLSAT00000006392
	GO:0016779	1	0.0064	0.013	0.863	0.973	0.492308	nucleotidyltransferase activity	EMLSAT00000009015
	GO:0017016	1	0.0064	0.014	0.884	0.993	0.457143	Ras GTPase binding	EMLSAT00000008337
	GO:0031267	1	0.0064	0.014	0.89	0.998	0.457143	small GTPase binding	EMLSAT00000008337
	GO:0003774	1	0.0064	0.014	0.897	1	0.457143	motor activity	EMLSAT00000010683
	GO:0003700	6	0.038	0.058	0.9	1	0.655172	DNA-binding transcription factor activity	EMLSAT00000002236,EMLSAT00000002554,EMLSAT00000012720,EMLSAT00000003771,EMLSAT00000006392,EMLSAT00000001904
	GO:0043167	54	0.35	0.39	0.907	1	0.897436	ion binding	EMLSAT00000011139,EMLSAT00000009015,EMLSAT00000006421,EMLSAT00000011299,EMLSAT00000010683,EMLSAT00000012907,EMLSAT00000007073,EMLSAT00000010808,EMLSAT00000001690,EMLSAT00000004649,EMLSAT00000000720,EMLSAT00000000486,EMLSAT00000001971,EMLSAT00000001532,EMLSAT00000003718,EMLSAT00000009544,EMLSAT00000010534,EMLSAT00000008337,EMLSAT00000009667,EMLSAT00000010532,EMLSAT00000000132,EMLSAT00000003165,EML…
	GO:0004518	1	0.0064	0.015	0.909	1	0.426667	nuclease activity	EMLSAT00000000347
	GO:0004842	1	0.0064	0.016	0.919	1	0.4	ubiquitin-protein transferase activity	EMLSAT00000008998
	GO:0005543	2	0.013	0.026	0.921	1	0.5	phospholipid binding	EMLSAT00000008337,EMLSAT00000001532
	GO:0008047	1	0.0064	0.016	0.925	1	0.4	enzyme activator activity	EMLSAT00000009742
	GO:0019787	1	0.0064	0.017	0.931	1	0.376471	ubiquitin-like protein transferase activity	EMLSAT00000008998
	GO:0016887	3	0.019	0.037	0.935	1	0.513514	ATPase activity	EMLSAT00000000745,EMLSAT00000012656,EMLSAT00000000741
	GO:0051020	1	0.0064	0.017	0.938	1	0.376471	GTPase binding	EMLSAT00000008337
	GO:0044877	2	0.013	0.029	0.942	1	0.448276	protein-containing complex binding	EMLSAT00000011356,EMLSAT00000012907
	GO:0005198	4	0.026	0.047	0.942	1	0.553191	structural molecule activity	EMLSAT00000005362,EMLSAT00000002884,EMLSAT00000000904,EMLSAT00000006690
	GO:0016758	1	0.0064	0.018	0.946	1	0.355556	transferase activity, transferring hexosyl groups	EMLSAT00000007254
	GO:0003924	1	0.0064	0.018	0.947	1	0.355556	GTPase activity	EMLSAT00000007073
	GO:0098772	13	0.083	0.12	0.949	1	0.691667	molecular function regulator	EMLSAT00000009742,EMLSAT00000010931,EMLSAT00000008337,EMLSAT00000012512,EMLSAT00000012720,EMLSAT00000008877,EMLSAT00000003696,EMLSAT00000003771,EMLSAT00000006392,EMLSAT00000002236,EMLSAT00000002554,EMLSAT00000001409,EMLSAT00000001904
	GO:0004386	1	0.0064	0.019	0.953	1	0.336842	helicase activity	EMLSAT00000012656
	GO:0016874	2	0.013	0.03	0.954	1	0.433333	ligase activity	EMLSAT00000001559,EMLSAT00000007253
	GO:0043565	4	0.026	0.05	0.958	1	0.52	sequence-specific DNA binding	EMLSAT00000002554,EMLSAT00000012720,EMLSAT00000003771,EMLSAT00000001904
	GO:0000166	21	0.13	0.18	0.959	1	0.722222	nucleotide binding	EMLSAT00000009544,EMLSAT00000010534,EMLSAT00000012656,EMLSAT00000003050,EMLSAT00000009015,EMLSAT00000007696,EMLSAT00000010683,EMLSAT00000008876,EMLSAT00000012907,EMLSAT00000000132,EMLSAT00000007073,EMLSAT00000010808,EMLSAT00000003165,EMLSAT00000006690,EMLSAT00000008540,EMLSAT00000008011,EMLSAT00000000745,EMLSAT00000000867,EMLSAT00000000554,EMLSAT00000000741,EMLSAT00000001409
	GO:1901265	21	0.13	0.18	0.959	1	0.722222	nucleoside phosphate binding	EMLSAT00000009544,EMLSAT00000010534,EMLSAT00000012656,EMLSAT00000003050,EMLSAT00000009015,EMLSAT00000007696,EMLSAT00000010683,EMLSAT00000008876,EMLSAT00000012907,EMLSAT00000000132,EMLSAT00000007073,EMLSAT00000010808,EMLSAT00000003165,EMLSAT00000006690,EMLSAT00000008540,EMLSAT00000008011,EMLSAT00000000745,EMLSAT00000000867,EMLSAT00000000554,EMLSAT00000000741,EMLSAT00000001409
	GO:0046982	1	0.0064	0.02	0.961	1	0.32	protein heterodimerization activity	EMLSAT00000008177
	GO:0005102	2	0.013	0.033	0.968	1	0.393939	signaling receptor binding	EMLSAT00000005415,EMLSAT00000011351
	GO:0036094	23	0.15	0.2	0.97	1	0.75	small molecule binding	EMLSAT00000009544,EMLSAT00000010534,EMLSAT00000012656,EMLSAT00000003050,EMLSAT00000009015,EMLSAT00000007696,EMLSAT00000010683,EMLSAT00000008876,EMLSAT00000012368,EMLSAT00000012907,EMLSAT00000000132,EMLSAT00000003696,EMLSAT00000007073,EMLSAT00000010808,EMLSAT00000003165,EMLSAT00000006690,EMLSAT00000008540,EMLSAT00000008011,EMLSAT00000000745,EMLSAT00000000867,EMLSAT00000000554,EMLSAT00000000741,EML…
	GO:0046983	4	0.026	0.053	0.97	1	0.490566	protein dimerization activity	EMLSAT00000010007,EMLSAT00000000554,EMLSAT00000012720,EMLSAT00000008177
	GO:0043168	22	0.14	0.2	0.971	1	0.7	anion binding	EMLSAT00000009544,EMLSAT00000010534,EMLSAT00000012656,EMLSAT00000003050,EMLSAT00000009015,EMLSAT00000007696,EMLSAT00000008337,EMLSAT00000010683,EMLSAT00000008876,EMLSAT00000012907,EMLSAT00000000132,EMLSAT00000007073,EMLSAT00000010808,EMLSAT00000003165,EMLSAT00000006690,EMLSAT00000008540,EMLSAT00000000745,EMLSAT00000000867,EMLSAT00000000554,EMLSAT00000000741,EMLSAT00000001532,EMLSAT00000001409
	GO:0140110	6	0.038	0.073	0.975	1	0.520548	transcription regulator activity	EMLSAT00000002236,EMLSAT00000002554,EMLSAT00000012720,EMLSAT00000003771,EMLSAT00000006392,EMLSAT00000001904
	GO:0003682	1	0.0064	0.023	0.976	1	0.278261	chromatin binding	EMLSAT00000009873
	GO:0016757	1	0.0064	0.024	0.977	1	0.266667	transferase activity, transferring glycosyl groups	EMLSAT00000007254
	GO:0140098	1	0.0064	0.024	0.98	1	0.266667	catalytic activity, acting on RNA	EMLSAT00000000347
	GO:0003723	5	0.032	0.067	0.982	1	0.477612	RNA binding	EMLSAT00000012327,EMLSAT00000012656,EMLSAT00000012686,EMLSAT00000012907,EMLSAT00000006392
	GO:0017111	5	0.032	0.068	0.984	1	0.470588	nucleoside-triphosphatase activity	EMLSAT00000000745,EMLSAT00000012656,EMLSAT00000010683,EMLSAT00000000741,EMLSAT00000007073
	GO:0016462	5	0.032	0.071	0.989	1	0.450704	pyrophosphatase activity	EMLSAT00000000745,EMLSAT00000012656,EMLSAT00000010683,EMLSAT00000000741,EMLSAT00000007073
	GO:0016818	5	0.032	0.071	0.989	1	0.450704	hydrolase activity, acting on acid anhydrides, in phosphorus-containing anhydrides	EMLSAT00000000745,EMLSAT00000012656,EMLSAT00000010683,EMLSAT00000000741,EMLSAT00000007073
	GO:0008134	1	0.0064	0.028	0.989	1	0.228571	transcription factor binding	EMLSAT00000009133
	GO:0016817	5	0.032	0.072	0.989	1	0.444444	hydrolase activity, acting on acid anhydrides	EMLSAT00000000745,EMLSAT00000012656,EMLSAT00000010683,EMLSAT00000000741,EMLSAT00000007073
	GO:0005488	90	0.58	0.67	0.993	1	0.865672	binding	EMLSAT00000008443,EMLSAT00000011139,EMLSAT00000000081,EMLSAT00000010007,EMLSAT00000009015,EMLSAT00000006421,EMLSAT00000005893,EMLSAT00000011299,EMLSAT00000010683,EMLSAT00000012907,EMLSAT00000000683,EMLSAT00000007073,EMLSAT00000010808,EMLSAT00000009133,EMLSAT00000011615,EMLSAT00000001690,EMLSAT00000000082,EMLSAT00000002109,EMLSAT00000004649,EMLSAT00000000720,EMLSAT00000000486,EMLSAT00000001971,EML…
	GO:0019899	3	0.019	0.061	0.997	1	0.311475	enzyme binding	EMLSAT00000008337,EMLSAT00000008414,EMLSAT00000012907
	GO:0005515	30	0.19	0.29	0.999	1	0.655172	protein binding	EMLSAT00000008443,EMLSAT00000003050,EMLSAT00000010007,EMLSAT00000010683,EMLSAT00000012686,EMLSAT00000007258,EMLSAT00000011356,EMLSAT00000012720,EMLSAT00000012907,EMLSAT00000004387,EMLSAT00000009133,EMLSAT00000002109,EMLSAT00000007735,EMLSAT00000005415,EMLSAT00000011351,EMLSAT00000000705,EMLSAT00000007343,EMLSAT00000010534,EMLSAT00000008337,EMLSAT00000008414,EMLSAT00000012512,EMLSAT00000006392,EML…
	GO:0003677	8	0.051	0.12	0.999	1	0.425	DNA binding	EMLSAT00000005893,EMLSAT00000002554,EMLSAT00000012720,EMLSAT00000003771,EMLSAT00000004387,EMLSAT00000006392,EMLSAT00000001904,EMLSAT00000005429
	GO:1901363	37	0.24	0.37	1	1	0.648649	heterocyclic compound binding	EMLSAT00000008443,EMLSAT00000012327,EMLSAT00000003050,EMLSAT00000009015,EMLSAT00000007696,EMLSAT00000005893,EMLSAT00000011299,EMLSAT00000010683,EMLSAT00000012686,EMLSAT00000012720,EMLSAT00000012907,EMLSAT00000007073,EMLSAT00000010808,EMLSAT00000003771,EMLSAT00000004387,EMLSAT00000001690,EMLSAT00000008540,EMLSAT00000000745,EMLSAT00000000867,EMLSAT00000004649,EMLSAT00000000741,EMLSAT00000001971,EML…
	GO:0097159	37	0.24	0.37	1	1	0.648649	organic cyclic compound binding	EMLSAT00000008443,EMLSAT00000012327,EMLSAT00000003050,EMLSAT00000009015,EMLSAT00000007696,EMLSAT00000005893,EMLSAT00000011299,EMLSAT00000010683,EMLSAT00000012686,EMLSAT00000012720,EMLSAT00000012907,EMLSAT00000007073,EMLSAT00000010808,EMLSAT00000003771,EMLSAT00000004387,EMLSAT00000001690,EMLSAT00000008540,EMLSAT00000000745,EMLSAT00000000867,EMLSAT00000004649,EMLSAT00000000741,EMLSAT00000001971,EML…
	GO:0003676	14	0.09	0.22	1	1	0.409091	nucleic acid binding	EMLSAT00000008443,EMLSAT00000012327,EMLSAT00000012656,EMLSAT00000005893,EMLSAT00000012686,EMLSAT00000012720,EMLSAT00000012907,EMLSAT00000003771,EMLSAT00000004387,EMLSAT00000006392,EMLSAT00000001690,EMLSAT00000002554,EMLSAT00000001904,EMLSAT00000005429
	GO:0003674	156	1	1	1	1	1	molecular_function	EMLSAT00000008443,EMLSAT00000010369,EMLSAT00000010007,EMLSAT00000012703,EMLSAT00000009015,EMLSAT00000006421,EMLSAT00000011299,EMLSAT00000003674,EMLSAT00000000683,EMLSAT00000007073,EMLSAT00000010808,EMLSAT00000009133,EMLSAT00000011615,EMLSAT00000004087,EMLSAT00000010408,EMLSAT00000002109,EMLSAT00000004649,EMLSAT00000001899,EMLSAT00000000720,EMLSAT00000001532,EMLSAT00000003718,EMLSAT00000009544,EML…
